# Supplementary material for: An Integrative Network Analysis Framework for Identifying Altered Glycosylation Pathways Associated with Autism Spectrum Disorder
Source: Genes (Basel). 2026 Apr 19;17(4):486. doi: 10.3390/genes17040486 (PMC13115569; doi:10.3390/genes17040486)
Supplement: Supplementary file 1 [file genes-17-00486-s001.zip]

Archive with 2 entries (2 files):
- Supplementary Figures (1).pdf
- SupplTables_230425.xlsx
