# Supplementary material for: An Integrative Network Analysis Framework for Identifying Altered Glycosylation Pathways Associated with Autism Spectrum Disorder
Source: Genes (Basel). 2026 Apr 19;17(4):486. doi: 10.3390/genes17040486 (PMC13115569; doi:10.3390/genes17040486)
Supplement: Supplementary file 1 [file genes-17-00486-s001.zip › SupplTables_230425.xlsx]

## Sheet: Suppl.Table S1
Suppl.Table-S1
Statistically significant DEGs identified from the full ASD differential gene expression meta-analysis results of brain samples published by Forés-Martos, J. et al. based on the prior knowledge gene sets
p≤ 0.05; FDR≤0.1
Forés-Martos J, Catalá-López F, Sánchez-Valle J, Ibáñez K, Tejero H, Palma-Gudiel H, Climent J, Pancaldi V, Fañanás L, Arango C, Parellada M, Baudot A, Vogt D, Rubenstein JL, Valencia A, Tabarés-Seisdedos R. Transcriptomic metaanalyses of autistic brains reveals shared gene expression and biological pathway abnormalities with cancer. Mol Autism. 2019 Apr 8;10:17. doi: 10.1186/s13229-019-0262-8. P…										Inflammatory gene list	z-value	Approved name	Chromosome location
Description Statistics										ZNF33A	-2.89417	zinc finger protein 33A	10p11.1
		Frequency Distribution								ZNF25	-2.7201	zinc finger protein 25	10p11.21
Column1		FoldChange	Log2FC Bins	Frequency-Total DEGs	Glycogene-Frequency	ECMFrequency	ImmuneGene-Frequency	Autism Risk Genes-Frequency		ITGB1	2.82678	integrin subunit beta 1	10p11.22
		45.2548	-5.5	0	0	0	0	0		ASB13	-2.27001	ankyrin repeat and SOCS box containing 13	10p15.1
Mean	-0.34126	32	-5	4	0	0	0	0		KLF6	2.55641	Kruppel like factor 6	10p15.2
Standard Error	0.0600472	22.6274	-4.5	11	0	0	1	0		ZMYND11	-2.05632	zinc finger MYND-type containing 11	10p15.3
Median	-2.18937	16	-4	50	4	3	2	2		ZNF33B	-2.59487	zinc finger protein 33B	10q11.21
Mode	#N/A	11.3137	-3.5	133	2	1	10	5		ANKRD2	-3.69535	ankyrin repeat domain 2	10q24.2
Standard Deviation	2.91646	8	-3	218	4	3	22	16		NFKB2	4.81434	nuclear factor kappa B subunit 2	10q24.32
Sample Variance	8.50576	5.65685	-2.5	400	12	3	35	30		EMX2	2.20203	empty spiracles homeobox 2	10q26.11
Kurtosis	-1.64505	4	-2	525	11	12	72	39		FANK1	-2.10632	fibronectin type III and ankyrin repeat domains 1	10q26.2
Skewness	0.291216	2.82843	-1.5	0	0	0	0	0		PHF21A	2.34841	PHD finger protein 21A	11p11.2
Range	11.4118	2	-1	0	0	0	0	0		C1QTNF4	-2.20682	C1q and TNF related 4	11p11.2
Minimum	-5.34395	1.41421	-0.5	0	0	0	0	0		SPI1	2.05907	Spi-1 proto-oncogene	11p11.2
Maximum	6.06784	1	0	0	0	0	0	0		CD44	4.23076	CD44 molecule (Indian blood group)	11p13
Sum	-805.031	1.41421	0.5	0	0	0	0	0		TRIM44	-2.98001	tripartite motif containing 44	11p13
Count	2359	2	1	0	0	0	0	0		IGSF22	-2.13543	immunoglobulin superfamily member 22	11p15.1
Largest(1)	6.06784	2.82843	1.5	0	0	0	0	0		TRIM21	2.55892	tripartite motif containing 21	11p15.4
Smallest(1)	-5.34395	4	2	0	0	0	0	0		TRIM22	2.31052	tripartite motif containing 22	11p15.4
Confidence Level(95.0%)	0.117751	5.65685	2.5	375	12	33	81	20		IFITM1	4.74025	interferon induced transmembrane protein 1	11p15.5
		8	3	291	7	26	68	14		IRF7	4.53677	interferon regulatory factor 7	11p15.5
		11.3137	3.5	154	4	24	35	5		CD81	4.51373	CD81 molecule	11p15.5
		16	4	97	4	10	22	6		ZNF195	-3.19346	zinc finger protein 195	11p15.5
		22.6274	4.5	52	2	7	13	1		CD5	-2.35524	CD5 molecule	11q12.2
		32	5	32	1	4	11	0		FOSL1	3.32271	FOS like 1, AP-1 transcription factor subunit	11q13.1
		45.2548	5.5	11	0	1	0	0		RELA	2.30621	RELA proto-oncogene, NF-kB subunit	11q13.1
		64	6	4	0	1	0	0		CLCF1	3.42381	cardiotrophin like cytokine factor 1	11q13.2
		90.5097	6.5	1	0	1	0	0		RBM4B	2.73527	RNA binding motif protein 4B	11q13.2
										IL18BP	4.12526	interleukin 18 binding protein	11q13.4
										INPPL1	2.58951	inositol polyphosphate phosphatase like 1	11q13.4
										BIRC3	2.68598	baculoviral IAP repeat containing 3	11q22.2
										RNF26	-4.63909	ring finger protein 26	11q23.3
										SCN4B	-4.41533	sodium voltage-gated channel beta subunit 4	11q23.3
										TMEM25	-3.16347	transmembrane protein 25	11q23.3
										MPZL2	3.13908	myelin protein zero like 2	11q23.3
										RNF214	-2.11011	ring finger protein 214	11q23.3
										SCN3B	-2.50802	sodium voltage-gated channel beta subunit 3	11q24.1
										PRDM10	-2.16497	PR/SET domain 10	11q24.3
										OPCML	-3.49832	opioid binding protein/cell adhesion molecule like	11q25
										ETV6	2.29501	ETS variant transcription factor 6	12p13.2
										CD163	3.83938	CD163 molecule	12p13.31
										C1R	3.2693	complement C1r	12p13.31
										C1S	2.55684	complement C1s	12p13.31
										C3AR1	2.2905	complement C3a receptor 1	12p13.31
										DBX2	2.36369	developing brain homeobox 2	12q12
										VDR	2.08303	vitamin D receptor	12q13.11
										ITGA5	4.52905	integrin subunit alpha 5	12q13.13
										NFE2	2.37093	nuclear factor, erythroid 2	12q13.13
										INHBE	2.70304	inhibin subunit beta E	12q13.3
										BAZ2A	2.58807	bromodomain adjacent to zinc finger domain 2A	12q13.3
										GLI1	-2.13997	GLI family zinc finger 1	12q13.3
										STAT2	2.09963	signal transducer and activator of transcription 2	12q13.3
										CSRP2	3.23652	cysteine and glycine rich protein 2	12q21.2
										ZDHHC17	-2.31449	zinc finger DHHC-type palmitoyltransferase 17	12q21.2
										PLXNC1	-2.35068	plexin C1	12q22
										BTBD11	-3.94784	BTB domain containing 11	12q23.3
										FLT3	-3.47977	fms related receptor tyrosine kinase 3	13q12.2
										ELF1	3.64034	E74 like ETS transcription factor 1	13q14.11
										KLF12	-2.22703	Kruppel like factor 12	13q22.1
										LMO7	-2.11897	LIM domain 7	13q22.2
										ZIC2	2.90947	Zic family member 2	13q32.3
										CHAMP1	-2.06699	chromosome alignment maintaining phosphoprotein 1	13q34
										AJUBA	2.85658	ajuba LIM protein	14q11.2
										HECTD1	-3.1386	HECT domain E3 ubiquitin protein ligase 1	14q12
										BAZ1A	3.61924	bromodomain adjacent to zinc finger domain 1A	14q13.1-q13.2
										FKBP3	-2.8859	FKBP prolyl isomerase 3	14q21.2
										ZFP36L1	3.97434	ZFP36 ring finger protein like 1	14q24.1
										BATF	3.49683	basic leucine zipper ATF-like transcription factor	14q24.3
										TGFB3	2.65849	transforming growth factor beta 3	14q24.3
										ASB2	-2.47075	ankyrin repeat and SOCS box containing 2	14q32.12
										TRAF3	-3.48386	TNF receptor associated factor 3	14q32.32
										ZFYVE21	3.2622	zinc finger FYVE-type containing 21	14q32.33
										MEIS2	2.69442	Meis homeobox 2	15q14
										B2M	3.14769	beta-2-microglobulin	15q21.1
										PRTG	2.28593	protogenin	15q21.3
										RNF111	-2.9624	ring finger protein 111	15q22.1-q22.2
										CSK	2.14929	C-terminal Src kinase	15q24.1
										ITGAL	2.3703	integrin subunit alpha L	16p11.2
										FUS	-2.30744	FUS RNA binding protein	16p11.2
										IL4R	4.20877	interleukin 4 receptor	16p12.1
										TNFRSF12A	3.61325	TNF receptor superfamily member 12A	16p13.3
										ZNF500	-2.65166	zinc finger protein 500	16p13.3
										IL32	2.07076	interleukin 32	16p13.3
										ZNF423	3.08909	zinc finger protein 423	16q12.1
										SALL1	2.28526	spalt like transcription factor 1	16q12.1
										AMFR	-2.20224	autocrine motility factor receptor	16q13
										CDH5	2.32605	cadherin 5	16q21
										CTCF	-2.74953	CCCTC-binding factor	16q22.1
										NFATC3	2.42147	nuclear factor of activated T cells 3	16q22.1
										ZFHX3	2.34254	zinc finger homeobox 3	16q22.2-q22.3
										ZFP1	-2.69902	ZFP1 zinc finger protein	16q23.1
										SLC7A5	3.67617	solute carrier family 7 member 5	16q24.2
										ZNF287	-2.29355	zinc finger protein 287	17p11.2
										ZNF18	-3.46241	zinc finger protein 18	17p12
										CXCL16	4.34272	C-X-C motif chemokine ligand 16	17p13.2
										ZMYND15	2.81122	zinc finger MYND-type containing 15	17p13.2
										ANKFY1	2.22023	ankyrin repeat and FYVE domain containing 1	17p13.2
										LASP1	2.99658	LIM and SH3 protein 1	17q12
										THRA	2.14759	thyroid hormone receptor alpha	17q21.1
										STAT3	4.41478	signal transducer and activator of transcription 3	17q21.2
										NFE2L1	-2.08701	NFE2 like bZIP transcription factor 1	17q21.32
										KAT7	-3.17897	lysine acetyltransferase 7	17q21.33
										WFIKKN2	2.31528	WAP, follistatin/kazal, immunoglobulin, kunitz and netrin domain containing 2	17q21.33
										TRIM37	-3.3848	tripartite motif containing 37	17q22
										ANKFN1	3.23874	ankyrin repeat and fibronectin type III domain containing 1	17q22
										MTMR4	-2.42029	myotubularin related protein 4	17q22
										ICAM2	3.3593	intercellular adhesion molecule 2	17q23.3
										CD79B	2.95101	CD79b molecule	17q23.3
										TRIM47	2.17815	tripartite motif containing 47	17q25.1
										C1QTNF1	3.53807	C1q and TNF related 1	17q25.3
										ZNF519	-2.99892	zinc finger protein 519	18p11.21
										TGIF1	3.95106	TGFB induced factor homeobox 1	18p11.31
										OSBPL1A	-2.10952	oxysterol binding protein like 1A	18q11.2
										DTNA	4.76376	dystrobrevin alpha	18q12.1
										ZNF397	2.19287	zinc finger protein 397	18q12.2
										PIAS2	-2.66333	protein inhibitor of activated STAT 2	18q21.1
										MBD1	-2.33625	methyl-CpG binding domain protein 1	18q21.1
										ZNF532	2.58097	zinc finger protein 532	18q21.32
										NFATC1	4.77218	nuclear factor of activated T cells 1	18q23
										ZNF682	3.12162	zinc finger protein 682	19p12
										ZNF93	2.22698	zinc finger protein 93	19p12
										ZNF675	-2.12156	zinc finger protein 675	19p12
										ZNF254	-2.23982	zinc finger protein 254	19p13
										GDF15	3.61226	growth differentiation factor 15	19p13.11
										GATAD2A	3.04113	GATA zinc finger domain containing 2A	19p13.11
										PIK3R2	2.27245	phosphoinositide-3-kinase regulatory subunit 2	19p13.11
										BST2	2.22276	bone marrow stromal cell antigen 2	19p13.11
										ZNF333	-2.18037	zinc finger protein 333	19p13.12
										CD320	-3.29156	CD320 molecule	19p13.2
										ZNF625	2.35837	zinc finger protein 625	19p13.2
										ZNF699	-2.20253	zinc finger protein 699	19p13.2
										ICAM3	2.14646	intercellular adhesion molecule 3	19p13.2
										TICAM1	-2.52007	toll like receptor adaptor molecule 1	19p13.3
										PIAS4	2.2658	protein inhibitor of activated STAT 4	19p13.3
										SHD	-2.17503	Src homology 2 domain containing transforming protein D	19p13.3
										ZNF77	-2.15033	zinc finger protein 77	19p13.3
										PLAUR	3.84605	plasminogen activator, urokinase receptor	19q13
										CEBPA	2.80668	CCAAT enhancer binding protein alpha	19q13.11
										ZNF507	-2.17945	zinc finger protein 507	19q13.11
										ZNF30	-2.4123	zinc finger protein 30	19q13.13
										ZNF574	-2.72371	zinc finger protein 574	19q13.2
										ZNF780A	-2.64402	zinc finger protein 780A	19q13.2
										ZNF225	-3.41029	zinc finger protein 225	19q13.31
										ZNF222	-3.40759	zinc finger protein 222	19q13.31
										ZNF226	-3.07509	zinc finger protein 226	19q13.31
										ZNF576	-2.81871	zinc finger protein 576	19q13.31
										ZNF428	2.05283	zinc finger protein 428	19q13.31
										C5AR1	4.05413	complement C5a receptor 1	19q13.32
										PPP1R13L	2.14854	protein phosphatase 1 regulatory subunit 13 like	19q13.32
										CD37	3.94614	CD37 molecule	19q13.33
										SIGLEC9	2.36972	sialic acid binding Ig like lectin 9	19q13.3-q13.4
										LILRB2	2.61578	leukocyte immunoglobulin like receptor B2	19q13.4
										ZNF432	-2.20811	zinc finger protein 432	19q13.41
										FCAR	3.37194	Fc fragment of IgA receptor	19q13.42
										LILRA5	3.24047	leukocyte immunoglobulin like receptor A5	19q13.42
										LILRB4	3.14656	leukocyte immunoglobulin like receptor B4	19q13.42
										OSCAR	2.44769	osteoclast associated Ig-like receptor	19q13.42
										ZNF331	-2.41807	zinc finger protein 331	19q13.42
										LILRB1	2.3195	leukocyte immunoglobulin like receptor B1	19q13.42
										ZNF628	-2.0861	zinc finger protein 628	19q13.42
										ZNF324B	-2.98427	zinc finger protein 324B	19q13.43
										ZNF542P	-2.46362	zinc finger protein 542, pseudogene	19q13.43
										ZNF329	-2.39051	zinc finger protein 329	19q13.43
										ZNF274	2.22782	zinc finger protein 274	19q13.43
										ZSCAN5A	-2.16188	zinc finger and SCAN domain containing 5A	19q13.43
										FCGR1B	2.27828	Fc fragment of IgG receptor Ib	1p11.2
										CD101	-3.13036	CD101 molecule	1p13.1
										TRIM45	-2.45082	tripartite motif containing 45	1p13.1
										CD53	2.50949	CD53 molecule	1p13.3
										VCAM1	2.19382	vascular cell adhesion molecule 1	1p21.2
										F3	2.58105	coagulation factor III, tissue factor	1p21.3
										IL12RB2	-2.25298	interleukin 12 receptor subunit beta 2	1p31.3
										JUN	2.71003	Jun proto-oncogene, AP-1 transcription factor subunit	1p32.1
										CDKN2C	3.11054	cyclin dependent kinase inhibitor 2C	1p32.3
										ZFP69	-4.03302	ZFP69 zinc finger protein	1p34.2
										CSF3R	2.57991	colony stimulating factor 3 receptor	1p34.3
										ZCCHC17	-2.47088	zinc finger CCHC-type containing 17	1p35.2
										FCN3	2.85098	ficolin 3	1p36.11
										RHCE	-2.7514	Rh blood group CcEe antigens	1p36.11
										CD52	-2.42956	CD52 molecule	1p36.11
										C1QC	4.24328	complement C1q C chain	1p36.12
										C1QB	3.81326	complement C1q B chain	1p36.12
										ASAP3	2.75976	ArfGAP with SH3 domain, ankyrin repeat and PH domain 3	1p36.12
										TNFRSF8	3.09464	TNF receptor superfamily member 8	1p36.22
										MUC1	2.50438	mucin 1, cell surface associated	1q22
										F11R	2.51293	F11 receptor	1q23.3
										FCRLB	-2.3391	Fc receptor like B	1q23.3
										PRRX1	3.69522	paired related homeobox 1	1q24.2
										MPZL1	3.48483	myelin protein zero like 1	1q24.2
										SELL	2.67088	selectin L	1q24.2
										POU2F1	2.06138	POU class 2 homeobox 1	1q24.2
										ABL2	2.41145	ABL proto-oncogene 2, non-receptor tyrosine kinase	1q25.2
										MR1	2.69116	major histocompatibility complex, class I-related	1q25.3
										RNASEL	-2.10188	ribonuclease L	1q25.3
										CFH	2.88666	complement factor H	1q31.3
										CD55	2.10193	CD55 molecule (Cromer blood group)	1q32.2
										SMYD2	-3.99018	SET and MYND domain containing 2	1q32.3
										TLR5	3.10698	toll like receptor 5	1q41
										ZNF672	2.57552	zinc finger protein 672	1q44
										CD93	4.96607	CD93 molecule	20p11.21
										THBD	2.52943	thrombomodulin	20p11.21
										VSX1	2.4441	visual system homeobox 1	20p11.21
										GZF1	-2.19674	GDNF inducible zinc finger protein 1	20p11.21
										JAG1	2.27505	jagged canonical Notch ligand 1	20p12.2
										RBCK1	2.8038	RANBP2-type and C3HC4-type zinc finger containing 1	20p13
										HCK	3.6865	HCK proto-oncogene, Src family tyrosine kinase	20q11.21
										PHF20	-2.5421	PHD finger protein 20	20q11.22-q11.23
										ZNF335	-2.28606	zinc finger protein 335	20q13.12
										CD40	2.18658	CD40 molecule	20q13.12
										CEBPB	4.16133	CCAAT enhancer binding protein beta	20q13.13
										RNF114	3.41565	ring finger protein 114	20q13.13
										ZBTB46	2.9165	zinc finger and BTB domain containing 46	20q13.33
										JAM2	2.70473	junctional adhesion molecule 2	21q21.3
										IL10RB	2.58209	interleukin 10 receptor subunit beta	21q22.11
										PKNOX1	2.86451	PBX/knotted 1 homeobox 1	21q22.3
										ITGB2	2.53603	integrin subunit beta 2	21q22.3
										AIRE	2.05385	autoimmune regulator	21q22.3
										IL17RA	3.02897	interleukin 17 receptor A	22q11.1
										PPARA	2.87445	peroxisome proliferator activated receptor alpha	22q13.31
										PHF21B	2.73292	PHD finger protein 21B	22q13.31
										PCGF1	-2.23586	polycomb group ring finger 1	2p13.1
										BCL11A	-3.303	BAF chromatin remodeling complex subunit BCL11A	2p16.1
										SOCS5	-2.72887	suppressor of cytokine signaling 5	2p21
										CLIP4	-2.09644	CAP-Gly domain containing linker protein family member 4	2p23.2
										FKBP1B	-3.29656	FKBP prolyl isomerase 1B	2p23.3
										EMILIN1	2.81685	elastin microfibril interfacer 1	2p23.3
										COLEC11	2.37363	collectin subfamily member 11	2p25.3
										ZNF514	-2.06096	zinc finger protein 514	2q11.1
										ANKRD39	-3.78489	ankyrin repeat domain 39	2q11.2
										NEURL3	2.95236	neuralized E3 ubiquitin protein ligase 3	2q11.2
										IL1RL1	2.70966	interleukin 1 receptor like 1	2q12.1
										SOWAHC	2.97716	sosondowah ankyrin repeat domain family member C	2q13
										GLI2	2.82263	GLI family zinc finger 2	2q14.2
										LYPD6	-2.49436	LY6/PLAUR domain containing 6	2q23.2
										SP5	-2.12224	Sp5 transcription factor	2q31.1
										STAT4	-2.47179	signal transducer and activator of transcription 4	2q32.2-q32.3
										BMPR2	-2.08454	bone morphogenetic protein receptor type 2	2q33.1-q33.2
										ZFAND2B	-2.49783	zinc finger AN1-type containing 2B	2q35
										BARD1	2.48743	BRCA1 associated RING domain 1	2q35
										CXCR1	2.45329	C-X-C motif chemokine receptor 1	2q35
										ANKZF1	2.28449	ankyrin repeat and zinc finger peptidyl tRNA hydrolase 1	2q35
										SP110	4.25933	SP110 nuclear body protein	2q37.1
										SP140L	2.50266	SP140 nuclear body protein like	2q37.1
										SP100	2.31053	SP100 nuclear antigen	2q37.1
										ROBO2	-2.47671	roundabout guidance receptor 2	3p12.3
										IL17RD	2.27537	interleukin 17 receptor D	3p14.3
										IL17RB	2.59849	interleukin 17 receptor B	3p21.1
										STAB1	2.57354	stabilin 1	3p21.1
										TLR9	2.21677	toll like receptor 9	3p21.2
										ZDHHC3	-2.75635	zinc finger DHHC-type palmitoyltransferase 3	3p21.31
										USP19	-2.52496	ubiquitin specific peptidase 19	3p21.31
										SEMA3F	2.17224	semaphorin 3F	3p21.31
										ZNF621	2.3625	zinc finger protein 621	3p22.1
										SATB1	-2.47261	SATB homeobox 1	3p24.3
										PPARG	2.75373	peroxisome proliferator activated receptor gamma	3p25.2
										IL17RE	2.99091	interleukin 17 receptor E	3p25.3
										RAD18	-2.53192	RAD18 E3 ubiquitin protein ligase	3p25.3
										CNTN6	-3.21088	contactin 6	3p26.3
										CNTN4	-2.27018	contactin 4	3p26.3-p26.2
										COL8A1	2.78291	collagen type VIII alpha 1 chain	3q12.1
										CBLB	2.86025	Cbl proto-oncogene B	3q13.11
										DZIP3	-2.24253	DAZ interacting zinc finger protein 3	3q13.13
										ZBTB20	2.78304	zinc finger and BTB domain containing 20	3q13.31
										DTX3L	4.08314	deltex E3 ubiquitin ligase 3L	3q21.1
										KALRN	-2.06127	kalirin RhoGEF kinase	3q21.1-q21.2
										ZNF148	2.43667	zinc finger protein 148	3q21.2
										ABTB1	-3.74128	ankyrin repeat and BTB domain containing 1	3q21.3
										IL20RB	2.36409	interleukin 20 receptor subunit beta	3q22.3
										BCL6	4.516	BCL6 transcription repressor	3q27.3
										RTP1	-3.12736	receptor transporter protein 1	3q27.3
										LPP	3.97074	LIM domain containing preferred translocation partner in lipoma	3q27.3-q28
										TLR6	2.09676	toll like receptor 6	4p14
										ABLIM2	-2.33088	actin binding LIM protein family member 2	4p16.1
										MSX1	4.02361	msh homeobox 1	4p16.2
										FGFRL1	3.19558	fibroblast growth factor receptor like 1	4p16.3
										LYAR	3.06446	Ly1 antibody reactive	4p16.3
										RNF4	-2.79786	ring finger protein 4	4p16.3
										ZFYVE28	-2.11264	zinc finger FYVE-type containing 28	4p16.3
										KIT	-3.1071	KIT proto-oncogene, receptor tyrosine kinase	4q12
										CXCL1	2.36877	C-X-C motif chemokine ligand 1	4q13.3
										CXCL10	4.51814	C-X-C motif chemokine ligand 10	4q21.1
										CXCL11	2.31185	C-X-C motif chemokine ligand 11	4q21.1
										ABCG2	-2.11127	ATP binding cassette subfamily G member 2 (Junior blood group)	4q22.1
										NFKB1	3.32954	nuclear factor kappa B subunit 1	4q24
										CFI	2.18281	complement factor I	4q25
										RNF150	2.20388	ring finger protein 150	4q31.21
										ZNF827	2.25019	zinc finger protein 827	4q31.21-q31.22
										TLR2	2.08785	toll like receptor 2	4q31.3
										PALLD	3.26064	palladin, cytoskeletal associated protein	4q32.3
										TLR3	2.18824	toll like receptor 3	4q35.1
										ITGA1	2.79292	integrin subunit alpha 1	5q11.2
										TRIM23	-2.89497	tripartite motif containing 23	5q12.3
										ANKRA2	-2.5622	ankyrin repeat family A member 2	5q13.2
										VCAN	2.4677	versican	5q14.2-q14.3
										NR2F1	3.97209	nuclear receptor subfamily 2 group F member 1	5q15
										PPIC	2.78689	peptidylprolyl isomerase C	5q23.2
										JADE2	-2.06653	jade family PHD finger 2	5q31.1
										CD14	4.1275	CD14 molecule	5q31.3
										ABLIM3	2.9999	actin binding LIM protein family member 3	5q32
										HAVCR2	2.87291	hepatitis A virus cellular receptor 2	5q33.3
										FGFR4	2.06781	fibroblast growth factor receptor 4	5q35.2
										SQSTM1	2.13123	sequestosome 1	5q35.3
										RNF8	-3.97011	ring finger protein 8	6p21.2
										LRFN2	-2.68183	leucine rich repeat and fibronectin type III domain containing 2	6p21.2-p21.1
										HLA-DRB1	3.88588	major histocompatibility complex, class II, DR beta 1	6p21.32
										HLA-DQA1	3.23189	major histocompatibility complex, class II, DQ alpha 1	6p21.32
										HLA-DRB5	2.64483	major histocompatibility complex, class II, DR beta 5	6p21.32
										FKBPL	-2.10974	FKBP prolyl isomerase like	6p21.32
										MICB	3.86666	MHC class I polypeptide-related sequence B	6p21.33
										C4A	3.12967	complement C4A (Rodgers blood group)	6p21.33
										GPANK1	-2.34709	G-patch domain and ankyrin repeats 1	6p21.33
										C2	2.09611	complement C2	6p21.33
										HLA-A	3.33639	major histocompatibility complex, class I, A	6p22.1
										ZNF165	-3.16215	zinc finger protein 165	6p22.1
										TRIM26	2.26303	tripartite motif containing 26	6p22.1
										BTN2A2	2.8763	butyrophilin subfamily 2 member A2	6p22.2
										BTN3A2	2.83141	butyrophilin subfamily 3 member A2	6p22.2
										CD83	-2.38387	CD83 molecule	6p23
										FYN	2.34248	FYN proto-oncogene, Src family tyrosine kinase	6q21
										NR2E1	2.25978	nuclear receptor subfamily 2 group E member 1	6q21
										IGF2R	3.13008	insulin like growth factor 2 receptor	6q25.3
										GRB10	-3.81618	growth factor receptor bound protein 10	7p12.1
										IKZF1	2.10037	IKAROS family zinc finger 1	7p12.2
										IL6	2.09786	interleukin 6	7p15.3
										ANKMY2	-2.55812	ankyrin repeat and MYND domain containing 2	7p21.1
										DTX2	3.56452	deltex E3 ubiquitin ligase 2	7q11.23
										LIMK1	-2.50933	LIM domain kinase 1	7q11.23
										TRIM56	3.93149	tripartite motif containing 56	7q22.1
										LRRN3	-2.16224	leucine rich repeat neuronal 3	7q31.1
										CTTNBP2	-2.65548	cortactin binding protein 2	7q31.31
										DGKI	-2.91046	diacylglycerol kinase iota	7q33
										CREB3L2	2.24209	cAMP responsive element binding protein 3 like 2	7q33
										ZC3HAV1	4.90642	zinc finger CCCH-type containing, antiviral 1	7q34
										PARP12	3.42093	poly(ADP-ribose) polymerase family member 12	7q34
										GIMAP4	2.78697	GTPase, IMAP family member 4	7q36.1
										ZNF467	2.43038	zinc finger protein 467	7q36.1
										ZNF425	-2.12913	zinc finger protein 425	7q36.1
										ASH2L	-3.53994	ASH2 like, histone lysine methyltransferase complex subunit	8p11.23
										SCARA3	3.51419	scavenger receptor class A member 3	8p21.1
										ZNF395	2.83881	zinc finger protein 395	8p21.1
										BMP1	2.30043	bone morphogenetic protein 1	8p21.3
										MYOM2	-2.54568	myomesin 2	8p23.3
										CEBPD	2.4987	CCAAT enhancer binding protein delta	8q11.21
										LYN	2.81914	LYN proto-oncogene, Src family tyrosine kinase	8q12.1
										LY96	4.49558	lymphocyte antigen 96	8q21.11
										ZFAND1	-2.88079	zinc finger AN1-type containing 1	8q21.13
										SDC2	2.23944	syndecan 2	8q22.1
										ANKRD46	-2.0442	ankyrin repeat domain 46	8q22.3
										TNFRSF11B	3.46215	TNF receptor superfamily member 11b	8q24.12
										NSMCE2	-3.93139	NSE2 (MMS21) homolog, SMC5-SMC6 complex SUMO ligase	8q24.13
										SLA	3.77109	Src like adaptor	8q24.22
										LYNX1	-2.84326	Ly6/neurotoxin 1	8q24.3
										PPP1R16A	2.51855	protein phosphatase 1 regulatory subunit 16A	8q24.3
										ZDHHC21	-2.15252	zinc finger DHHC-type palmitoyltransferase 21	9p22.3
										FGD3	2.16189	FYVE, RhoGEF and PH domain containing 3	9q22.31
										ZNF510	-3.58587	zinc finger protein 510	9q22.33
										ZNF462	2.5478	zinc finger protein 462	9q31.2
										TLR4	2.40854	toll like receptor 4	9q33.1
										TRIM32	-2.12757	tripartite motif containing 32	9q33.1
										LHX6	-3.15722	LIM homeobox 6	9q33.2
										LHX2	3.1355	LIM homeobox 2	9q33.3
										ZBTB43	3.07728	zinc finger and BTB domain containing 43	9q33.3
										PBX3	2.45481	PBX homeobox 3	9q33.3
										PRRX2	2.53346	paired related homeobox 2	9q34.11
										ABL1	2.98946	ABL proto-oncogene 1, non-receptor tyrosine kinase	9q34.12
										RXRA	3.23008	retinoid X receptor alpha	9q34.2
										PJA1	-3.05871	praja ring finger ubiquitin ligase 1	Xq13.1
										ZDHHC15	-2.09064	zinc finger DHHC-type palmitoyltransferase 15	Xq13.3
										RHOXF1	-2.81878	Rhox homeobox family member 1	Xq24
										IL13RA1	2.60646	interleukin 13 receptor subunit alpha 1	Xq24
										ZCCHC12	-2.32127	zinc finger CCHC-type containing 12	Xq24
										ZNF75D	-2.35888	zinc finger protein 75D	Xq26.3
										Glycogenes
										CHST3	3.87488	carbohydrate sulfotransferase 3	10q22.1
										SRGN	3.70361	serglycin	10q22.1
										ATRNL1	-4.07103	attractin like 1	10q25.3
										CD44	4.23076	CD44 molecule (Indian blood group)	11p13
										PGGHG	2.24238	protein-glucosylgalactosylhydroxylysine glucosidase	11p15.5
										CHID1	-2.17305	chitinase domain containing 1	11p15.5
										B4GAT1	-4.42088	beta-1,4-glucuronyltransferase 1	11q13.2
										ALG9	3.23626	ALG9 alpha-1,2-mannosyltransferase	11q23.1
										CMAS	-2.30286	cytidine monophosphate N-acetylneuraminic acid synthetase	12p12.1
										CLEC1A	2.37945	C-type lectin domain family 1 member A	12p13.2
										CLEC2B	2.69471	C-type lectin domain family 2 member B	12p13.31
										GALNT9	-2.97816	polypeptide N-acetylgalactosaminyltransferase 9	12q24.33
										TMTC4	-2.63909	transmembrane O-mannosyltransferase targeting cadherins 4	13q32.3
										LGALS3	3.29686	galectin 3	14q22.3
										PIGH	-2.42074	phosphatidylinositol glycan anchor biosynthesis class H	14q24.1
										POMT2	2.48687	protein O-mannosyltransferase 2	14q24.3
										CHSY1	3.41431	chondroitin sulfate synthase 1	15q26.3
										AMDHD2	-2.18133	amidohydrolase domain containing 2	16p13.3
										ASGR2	-2.58626	asialoglycoprotein receptor 2	17p13.1
										LGALS9	3.5829	galectin 9	17q11.2
										PIGS	-2.04426	phosphatidylinositol glycan anchor biosynthesis class S	17q11.2
										B4GALT6	-3.6385	beta-1,4-galactosyltransferase 6	18q12.1
										SIGLEC9	2.36972	sialic acid binding Ig like lectin 9	19q13.3-q13.4
										HAS1	-2.65379	hyaluronan synthase 1	19q13.41
										CHI3L2	5.31181	chitinase 3 like 2	1p13.2
										EXTL2	-3.36139	exostosin like glycosyltransferase 2	1p21.2
										TGFBR3	2.40441	transforming growth factor beta receptor 3	1p22.1
										PIGK	-2.18029	phosphatidylinositol glycan anchor biosynthesis class K	1p31.1
										PODN	3.22951	podocan	1p32.3
										ST3GAL3	-3.46368	ST3 beta-galactoside alpha-2,3-sialyltransferase 3	1p34.1
										FCN3	2.85098	ficolin 3	1p36.11
										GBA	-2.65426	glucosylceramidase beta	1q22
										SELL	2.67088	selectin L	1q24.2
										NPL	2.96405	N-acetylneuraminate pyruvate lyase	1q25.3
										CD93	4.96607	CD93 molecule	20p11.21
										THBD	2.52943	thrombomodulin	20p11.21
										B4GALT5	-2.10395	beta-1,4-galactosyltransferase 5	20q13.13
										PMM1	-2.56992	phosphomannomutase 1	22q13.2
										ST3GAL5	-3.64775	ST3 beta-galactoside alpha-2,3-sialyltransferase 5	2p11.2
										COLEC11	2.37363	collectin subfamily member 11	2p25.3
										LMAN2L	2.48196	lectin, mannose binding 2 like	2q11.2
										GALNT13	-2.89084	polypeptide N-acetylgalactosaminyltransferase 13	2q23.3-q24.1
										POMGNT2	-4.37618	protein O-linked mannose N-acetylglucosaminyltransferase 2 (beta 1,4-)	3p22.1
										PXYLP1	-2.81536	2-phosphoxylose phosphatase 1	3q23
										GNPDA2	-2.38293	glucosamine-6-phosphate deaminase 2	4p12
										UGDH	4.04375	UDP-glucose 6-dehydrogenase	4p14
										SRD5A3	-2.70191	steroid 5 alpha-reductase 3	4q12
										ANXA5	2.27305	annexin A5	4q27
										VCAN	2.4677	versican	5q14.2-q14.3
										GALNT10	2.07952	polypeptide N-acetylgalactosaminyltransferase 10	5q33.2
										NEU1	-2.70427	neuraminidase 1	6p21.33
										SLC35B3	-3.02934	solute carrier family 35 member B3	6p24.3
										WBSCR17 (GALNT17)	-3.36921	polypeptide N-acetylgalactosaminyltransferase 17	7q11.22
										CLEC5A	2.59109	C-type lectin domain containing 5A	7q34
										GALNTL5	-2.15386	polypeptide N-acetylgalactosaminyltransferase like 5	7q36.1
										SDC2	2.23944	syndecan 2	8q22.1
										TSTA3 (GFUS)	-2.22525	GDP-L-fucose synthase	8q24.3
										GNE	-2.57751	glucosamine (UDP-N-acetyl)-2-epimerase/N-acetylmannosamine kinase	9p13.3
										NANS	-2.6458	N-acetylneuraminate synthase	9q22.33
										DOLK	-4.03555	dolichol kinase	9q34.11
										ST6GALNAC4	2.13543	ST6 N-acetylgalactosaminide alpha-2,6-sialyltransferase 4	9q34.11
										GBGT1	2.50569	globoside alpha-1,3-N-acetylgalactosaminyltransferase 1 (FORS blood group)	9q34.2
										HS6ST2	-2.30603	heparan sulfate 6-O-sulfotransferase 2	Xq26.2
										BGN	3.54211	biglycan	Xq28
										Autism Risk Genes
										ZMYND11	-2.05632	zinc finger MYND-type containing 11	10p15.3
										SORCS3	-2.26351	sortilin related VPS10 domain containing receptor 3	10q25.1
										PHF21A	2.34841	PHD finger protein 21A	11p11.2
										CAPRIN1	-2.49262	cell cycle associated protein 1	11p13
										NAV2	2.97545	neuron navigator 2	11p15.1
										TSPAN4	2.59001	tetraspanin 4	11p15.5
										SLC22A9	-3.45032	solute carrier family 22 member 9	11q12.3
										AHNAK	2.26888	AHNAK nucleoprotein	11q12.3
										KMT5B	-2.57329	lysine methyltransferase 5B	11q13.2
										GUCY1A2	2.59991	guanylate cyclase 1 soluble subunit alpha 2	11q22.3
										C12orf57	-2.20728	chromosome 12 open reading frame 57	12p13.31
										VDR	2.08303	vitamin D receptor	12q13.11
										SYT1	-2.24327	synaptotagmin 1	12q21.2
										SETDB2	2.79642	SET domain bifurcated histone lysine methyltransferase 2	13q14.2
										CHAMP1	-2.06699	chromosome alignment maintaining phosphoprotein 1	13q34
										CHD8	2.18986	chromodomain helicase DNA binding protein 8	14q11.2
										CCNK	2.9112	cyclin K	14q32.2
										DYNC1H1	-2.70631	dynein cytoplasmic 1 heavy chain 1	14q32.31
										APBA2	-3.07689	amyloid beta precursor protein binding family A member 2	15q13.1
										THBS1	3.74592	thrombospondin 1	15q14
										MEIS2	2.69442	Meis homeobox 2	15q14
										CGNL1	2.21082	cingulin like 1	15q21.3
										SEZ6L2	-2.27747	seizure related 6 homolog like 2	16p11.2
										PRKCB	-3.14624	protein kinase C beta	16p12.2-p12.1
										RBFOX1	-2.43079	RNA binding fox-1 homolog 1	16p13.3
										CTCF	-2.74953	CCCTC-binding factor	16q22.1
										CNTNAP4	-2.18953	contactin associated protein family member 4	16q23.1
										SLC7A5	3.67617	solute carrier family 7 member 5	16q24.2
										ZNF18	-3.46241	zinc finger protein 18	17p12
										VAMP2	-2.05821	vesicle associated membrane protein 2	17p13.1
										CACNB1	-3.43796	calcium voltage-gated channel auxiliary subunit beta 1	17q12
										THRA	2.14759	thyroid hormone receptor alpha	17q21.1
										KANSL1	2.3761	KAT8 regulatory NSL complex subunit 1	17q21.31
										SLC25A39	2.1521	solute carrier family 25 member 39	17q21.31
										TLK2	-3.13301	tousled like kinase 2	17q23.2
										PSMD12	-3.66589	proteasome 26S subunit, non-ATPase 12	17q24.2
										MBD1	-2.33625	methyl-CpG binding domain protein 1	18q21.1
										PIK3R2	2.27245	phosphoinositide-3-kinase regulatory subunit 2	19p13.11
										NFIX	2.2021	nuclear factor I X	19p13.13
										PLAUR	3.84605	plasminogen activator, urokinase receptor	19q13
										AP2S1	-2.58386	adaptor related protein complex 2 subunit sigma 1	19q13.32
										DMPK	2.19529	DM1 protein kinase	19q13.32
										LIN7B	-3.78657	lin-7 homolog B, crumbs cell polarity complex component	19q13.33
										LILRB2	2.61578	leukocyte immunoglobulin like receptor B2	19q13.4
										SLC22A15	-2.44708	solute carrier family 22 member 15	1p13.1
										CSDE1	-2.85465	cold shock domain containing E1	1p13.2
										NFIA	2.932	nuclear factor I A	1p31.3
										SCP2	-2.31542	sterol carrier protein 2	1p32.3
										GRIK3	-2.69121	glutamate ionotropic receptor kainate type subunit 3	1p34.3
										MTOR	-3.39872	mechanistic target of rapamycin kinase	1p36.22
										SLC45A1	-3.35685	solute carrier family 45 member 1	1p36.23
										MARK1	-2.6795	microtubule affinity regulating kinase 1	1q41
										TFB2M	-2.2091	transcription factor B2, mitochondrial	1q44
										NINL	-2.85659	ninein like	20p11.21
										PLCB1	-2.2075	phospholipase C beta 1	20p12.3
										CDH22	-2.77816	cadherin 22	20q13.12
										ADA	2.62216	adenosine deaminase	20q13.12
										PREX1	2.25313	phosphatidylinositol-3,4,5-trisphosphate dependent Rac exchange factor 1	20q13.13
										LZTR1	3.57016	leucine zipper like transcription regulator 1	22q11.21
										MYH9	3.38849	myosin heavy chain 9	22q12.3
										XRCC6	-2.6596	X-ray repair cross complementing 6	22q13.2
										BCL11A	-3.303	BAF chromatin remodeling complex subunit BCL11A	2p16.1
										FBXO11	-2.30434	F-box protein 11	2p16.3
										MEMO1	-2.34304	mediator of cell motility 1	2p22.3
										GALNT13	-2.89084	polypeptide N-acetylgalactosaminyltransferase 13	2q23.3-q24.1
										STK39	-2.66062	serine/threonine kinase 39	2q24.3
										ZNF385B	-2.58471	zinc finger protein 385B	2q31.2-q31.3
										CUL3	-4.07526	cullin 3	2q36.2
										ROBO2	-2.47671	roundabout guidance receptor 2	3p12.3
										DHX30	-3.70388	DExH-box helicase 30	3p21.31
										SATB1	-2.47261	SATB homeobox 1	3p24.3
										OXTR	3.01697	oxytocin receptor	3p25.3
										SLC6A1	-2.68491	solute carrier family 6 member 1	3p25.3
										ATP2B2	-2.42129	ATPase plasma membrane Ca2+ transporting 2	3p25.3
										CNTN6	-3.21088	contactin 6	3p26.3
										CNTN4	-2.27018	contactin 4	3p26.3-p26.2
										ZBTB20	2.78304	zinc finger and BTB domain containing 20	3q13.31
										SLC9A9	2.1533	solute carrier family 9 member A9	3q24
										RSRC1	-2.87541	arginine and serine rich coiled-coil 1	3q25.32
										TBL1XR1	-2.15205	TBL1X receptor 1	3q26.32
										GABRA4	-2.26051	gamma-aminobutyric acid type A receptor subunit alpha4	4p12
										ZNF827	2.25019	zinc finger protein 827	4q31.21-q31.22
										HCN1	-2.4563	hyperpolarization activated cyclic nucleotide gated potassium channel 1	5p12
										NIPBL	2.45216	NIPBL cohesin loading factor	5p13.2
										CDH9	-2.4958	cadherin 9	5p14.1
										EXOC3	-3.15547	exocyst complex component 3	5p15.33
										TRIM23	-2.89497	tripartite motif containing 23	5q12.3
										NR2F1	3.97209	nuclear receptor subfamily 2 group F member 1	5q15
										CAMK4	-2.28789	calcium/calmodulin dependent protein kinase IV	5q22.1
										PCDHA5	-2.71924	protocadherin alpha 5	5q31.3
										PCDHA3	-2.65737	protocadherin alpha 3	5q31.3
										DPYSL3	4.13275	dihydropyrimidinase like 3	5q32
										GALNT10	2.07952	polypeptide N-acetylgalactosaminyltransferase 10	5q33.2
										CPEB4	2.1203	cytoplasmic polyadenylation element binding protein 4	5q35.2
										LRRC1	2.14084	leucine rich repeat containing 1	6p12.1
										LRFN2	-2.68183	leucine rich repeat and fibronectin type III domain containing 2	6p21.2-p21.1
										HLA-DRB1	3.88588	major histocompatibility complex, class II, DR beta 1	6p21.32
										HLA-A	3.33639	major histocompatibility complex, class I, A	6p22.1
										KHDRBS2	-2.18117	KH RNA binding domain containing, signal transduction associated 2	6q11.1
										SNX14	-3.48279	sorting nexin 14	6q14.3
										SYNCRIP	-2.32621	synaptotagmin binding cytoplasmic RNA interacting protein	6q14.3
										WASF1	-2.95543	WASP family member 1	6q21
										STXBP5	-2.48623	syntaxin binding protein 5	6q24.3
										PRKN	-2.21723	parkin RBR E3 ubiquitin protein ligase	6q26
										NXPH1	-3.81985	neurexophilin 1	7p21.3
										SERPINE1	2.62621	serpin family E member 1	7q22.1
										LAMB1	-2.04854	laminin subunit beta 1	7q31.1
										CTTNBP2	-2.65548	cortactin binding protein 2	7q31.31
										KCND2	-2.09258	potassium voltage-gated channel subfamily D member 2	7q31.31
										CADPS2	-2.9526	calcium dependent secretion activator 2	7q31.32
										DDHD2	-3.4227	DDHD domain containing 2	8p11.23
										MCM4	-2.09723	minichromosome maintenance complex component 4	8q11.21
										SDC2	2.23944	syndecan 2	8q22.1
										EFR3A	-2.80839	EFR3 homolog A	8q24.22
										KCNQ3	-2.53049	potassium voltage-gated channel subfamily Q member 3	8q24.22
										ELAVL2	-2.11512	ELAV like RNA binding protein 2	9p21.3
										NFIB	2.6801	nuclear factor I B	9p23-p22.3
										SLC1A1	-2.98857	solute carrier family 1 member 1	9p24.2
										ANXA1	3.13592	annexin A1	9q21.13
										GDA	-2.38556	guanine deaminase	9q21.13
										ZNF462	2.5478	zinc finger protein 462	9q31.2
										TRIM32	-2.12757	tripartite motif containing 32	9q33.1
										DOLK	-4.03555	dolichol kinase	9q34.11
										CACNA1F	-3.87397	calcium voltage-gated channel subunit alpha1 F	Xp11.23
										SYP	-3.18481	synaptophysin	Xp11.23
										MAOA	2.27224	monoamine oxidase A	Xp11.3
										CASK	2.60669	calcium/calmodulin dependent serine protein kinase	Xp11.4
										CNKSR2	-2.75846	connector enhancer of kinase suppressor of Ras 2	Xp22.12
										GLRA2	-2.70002	glycine receptor alpha 2	Xp22.2
										FRMPD4	-2.24015	FERM and PDZ domain containing 4	Xp22.2
										CLCN4	-2.06959	chloride voltage-gated channel 4	Xp22.2
										TBL1X	3.14546	transducin beta like 1 X-linked	Xp22.31-p22.2
										ARHGEF9	-2.60477	Cdc42 guanine nucleotide exchange factor 9	Xq11.1
										PJA1	-3.05871	praja ring finger ubiquitin ligase 1	Xq13.1
										TAF1	-2.1403	TATA-box binding protein associated factor 1	Xq13.1
										RHOXF1	-2.81878	Rhox homeobox family member 1	Xq24
										USP9Y	-3.34736	ubiquitin specific peptidase 9 Y-linked	Yq11.221
										NLGN4Y	-2.7253	neuroligin 4 Y-linked	Yq11.221
										Extracellular Matrix
										PLXDC2	3.4837	plexin domain containing 2	10p12.31
										SRGN	3.70361	serglycin	10q22.1
										ANXA7	-3.24316	annexin A7	10q22.2
										PLAU	2.9626	plasminogen activator, urokinase	10q22.2
										ANXA11	2.78905	annexin A11	10q22.3
										ADAM12	2.1297	ADAM metallopeptidase domain 12	10q26.2
										MDK	2.90802	midkine	11p11.2
										C1QTNF4	-2.20682	C1q and TNF related 4	11p11.2
										EFEMP2	2.78534	EGF containing fibulin extracellular matrix protein 2	11q13.1
										CLCF1	3.42381	cardiotrophin like cytokine factor 1	11q13.2
										CTSF	-2.94372	cathepsin F	11q13.2
										P4HA3	-2.18923	prolyl 4-hydroxylase subunit alpha 3	11q13.4
										SERPINH1	5.36614	serpin family H member 1	11q13.5
										TSKU	2.44479	tsukushi, small leucine rich proteoglycan	11q13.5
										CTSC	2.52102	cathepsin C	11q14.2
										ST14	2.22908	ST14 transmembrane serine protease matriptase	11q24.3
										MGP	3.49436	matrix Gla protein	12p12.3
										CLEC1A	2.37945	C-type lectin domain family 1 member A	12p13.2
										CLEC2B	2.69471	C-type lectin domain family 2 member B	12p13.31
										NELL2	-3.76999	neural EGFL like 2	12q12
										COL2A1	3.53094	collagen type II alpha 1 chain	12q13.11
										INHBE	2.70304	inhibin subunit beta E	12q13.3
										PLXNC1	-2.35068	plexin C1	12q22
										COL4A1	4.23725	collagen type IV alpha 1 chain	13q34
										COL4A2	3.34357	collagen type IV alpha 2 chain	13q34
										LGALS3	3.29686	galectin 3	14q22.3
										TGFB3	2.65849	transforming growth factor beta 3	14q24.3
										PGF	2.43661	placental growth factor	14q24.3
										SERPINA1	4.80912	serpin family A member 1	14q32.13
										SERPINA3	4.38905	serpin family A member 3	14q32.13
										SERPINA5	2.90249	serpin family A member 5	14q32.13
										THBS1	3.74592	thrombospondin 1	15q14
										ANXA2	4.82166	annexin A2	15q22.2
										THSD4	2.54022	thrombospondin type 1 domain containing 4	15q23
										MFGE8	2.63082	milk fat globule EGF and factor V/VIII domain containing	15q26.1
										ADAMTS18	2.06448	ADAM metallopeptidase with thrombospondin type 1 motif 18	16q23.1
										CRISPLD2	3.41861	cysteine rich secretory protein LCCL domain containing 2	16q24.1
										FGF11	2.67837	fibroblast growth factor 11	17p13.1
										NTN1	2.19611	netrin 1	17p13.1
										LGALS9	3.5829	galectin 9	17q11.2
										PLXDC1	-2.44695	plexin domain containing 1	17q12
										IGFBP4	2.30281	insulin like growth factor binding protein 4	17q21.2
										COL1A1	2.6464	collagen type I alpha 1 chain	17q21.33
										WFIKKN2	2.31528	WAP, follistatin/kazal, immunoglobulin, kunitz and netrin domain containing 2	17q21.33
										C1QTNF1	3.53807	C1q and TNF related 1	17q25.3
										LAMA3	-2.04642	laminin subunit alpha 3	18q11.2
										CCBE1	2.40654	collagen and calcium binding EGF domains 1	18q21.32
										GDF15	3.61226	growth differentiation factor 15	19p13.11
										EBI3	4.29884	Epstein-Barr virus induced 3	19p13.3
										NRTN	2.8932	neurturin	19p13.3
										FLT3LG	2.20796	fms related receptor tyrosine kinase 3 ligand	19q13.33
										CYR61	2.30762	cysteine rich angiogenic inducer 61	1p22.3
										PODN	3.22951	podocan	1p32.3
										TINAGL1	2.8277	tubulointerstitial nephritis antigen like 1	1p35.2
										FCN3	2.85098	ficolin 3	1p36.11
										C1QC	4.24328	complement C1q C chain	1p36.12
										C1QB	3.81326	complement C1q B chain	1p36.12
										PLOD1	2.94966	procollagen-lysine,2-oxoglutarate 5-dioxygenase 1	1p36.22
										S100A10	6.06784	S100 calcium binding protein A10	1q21.3
										S100A11	4.48508	S100 calcium binding protein A11	1q21.3
										S100A9	4.19287	S100 calcium binding protein A9	1q21.3
										CTSS	3.38677	cathepsin S	1q21.3
										S100A8	3.19783	S100 calcium binding protein A8	1q21.3
										S100A3	2.42935	S100 calcium binding protein A3	1q21.3
										ADAM15	2.32815	ADAM metallopeptidase domain 15	1q21.3
										S100A12	2.18315	S100 calcium binding protein A12	1q21.3
										MUC1	2.50438	mucin 1, cell surface associated	1q22
										ANGPTL1	2.04847	angiopoietin like 1	1q25.2
										TGM2	4.73422	transglutaminase 2	20q11.23
										MMP9	3.16566	matrix metallopeptidase 9	20q13.12
										CTSZ	3.23071	cathepsin Z	20q13.32
										COL18A1	3.07713	collagen type XVIII alpha 1 chain	21q22.3
										COL6A2	2.60565	collagen type VI alpha 2 chain	21q22.3
										TIMP3	3.11597	TIMP metallopeptidase inhibitor 3	22q12.3
										EMILIN1	2.81685	elastin microfibril interfacer 1	2p23.3
										COLEC11	2.37363	collectin subfamily member 11	2p25.3
										FBLN7	-4.12268	fibulin 7	2q13
										IGFBP5	3.48939	insulin like growth factor binding protein 5	2q35
										SERPINE2	2.92457	serpin family E member 2	2q36.1
										COL6A3	2.0605	collagen type VI alpha 3 chain	2q37.3
										ADAMTS9	2.49981	ADAM metallopeptidase with thrombospondin type 1 motif 9	3p14.1
										HYAL2	3.87887	hyaluronidase 2	3p21.31
										P4HTM	-3.3831	prolyl 4-hydroxylase, transmembrane	3p21.31
										HYAL1	2.20748	hyaluronidase 1	3p21.31
										SEMA3F	2.17224	semaphorin 3F	3p21.31
										TIMP4	3.04088	TIMP metallopeptidase inhibitor 4	3p25.2
										CRELD1	-2.69022	cysteine rich with EGF like domains 1	3p25.3
										COL8A1	2.78291	collagen type VIII alpha 1 chain	3q12.1
										PLOD2	2.10466	procollagen-lysine,2-oxoglutarate 5-dioxygenase 2	3q24
										FGF12	-2.28501	fibroblast growth factor 12	3q28-q29
										S100P	3.15415	S100 calcium binding protein P	4p16.1
										CXCL1	2.36877	C-X-C motif chemokine ligand 1	4q13.3
										CXCL10	4.51814	C-X-C motif chemokine ligand 10	4q21.1
										CXCL11	2.31185	C-X-C motif chemokine ligand 11	4q21.1
										SPP1	2.74564	secreted phosphoprotein 1	4q22.1
										MEPE	-2.05334	matrix extracellular phosphoglycoprotein	4q22.1
										ANXA5	2.27305	annexin A5	4q27
										GDNF	4.4564	glial cell derived neurotrophic factor	5p13.2
										EGFLAM	3.7202	EGF like, fibronectin type III and laminin G domains	5p13.2-p13.1
										CRHBP	-2.64051	corticotropin releasing hormone binding protein	5q13.3
										VCAN	2.4677	versican	5q14.2-q14.3
										EDIL3	-2.40164	EGF like repeats and discoidin domains 3	5q14.3
										HBEGF	3.00328	heparin binding EGF like growth factor	5q31.3
										VEGFA	3.01393	vascular endothelial growth factor A	6p21.1
										SERPINB1	3.18432	serpin family B member 1	6p25.2
										COL19A1	-4.06392	collagen type XIX alpha 1 chain	6q13
										VWC2	-2.33215	von Willebrand factor C domain containing 2	7p12.2
										IL6	2.09786	interleukin 6	7p15.3
										PDGFA	2.04401	platelet derived growth factor subunit A	7p22.3
										FGL2	2.57051	fibrinogen like 2	7q11.23
										POMZP3	-2.18105	POM121 and ZP3 fusion	7q11.23
										HGF	3.34342	hepatocyte growth factor	7q21.11
										MUC17	3.21228	mucin 17, cell surface associated	7q22.1
										SERPINE1	2.62621	serpin family E member 1	7q22.1
										LAMB1	-2.04854	laminin subunit beta 1	7q31.1
										PTN	2.12236	pleiotrophin	7q33
										CLEC5A	2.59109	C-type lectin domain containing 5A	7q34
										LGI3	-3.36043	leucine rich repeat LGI family member 3	8p21.3
										BMP1	2.30043	bone morphogenetic protein 1	8p21.3
										ANGPT2	3.00666	angiopoietin 2	8p23.1
										SDC2	2.23944	syndecan 2	8q22.1
										COL22A1	2.32595	collagen type XXII alpha 1 chain	8q24.23-q24.3
										PRSS3	-4.3248	serine protease 3	9p13.3
										ANXA1	3.13592	annexin A1	9q21.13
										COL27A1	2.14833	collagen type XXVII alpha 1 chain	9q32
										TIMP1	5.73879	TIMP metallopeptidase inhibitor 1	Xp11.3
										SRPX	3.08756	sushi repeat containing protein X-linked	Xp11.4
										FGF13	-2.14338	fibroblast growth factor 13	Xq26.3-q27.1
										BGN	3.54211	biglycan	Xq28

## Sheet: Suppl. Table S2
Suppl.Table-S2
Functional Enrichment analysis of the DEGs identified based on prior-knowledge gene subsets from the full ASD differential gene expression meta-analysis results of brain samples published by Forés-Martos, J. et al.
Results identified from the two
g:Profiler Functional Enrichment Analysis Results
source	term_name	term_id	adjusted_p_value	negative_log10_of_adjusted_p_value	term_size	query_size	intersection_size	effective_domain_size	intersections
GO:MF	metal ion binding	GO:0046872	2.55e-29	28.5929	4265	615	270	18679	ZNF33A,ZNF25,ITGB1,KLF6,ZMYND11,ZNF33B,PHF21A,TRIM44,TRIM21,TRIM22,ZNF195,RBM4B,BIRC3,RNF26,RNF214,PRDM10,C1R,C1S,VDR,ITGA5,BAZ2A,GLI1,CSRP2,KLF12,LMO7,ZIC2,CHAMP1,AJUBA,HECTD1,BAZ1A,ZFP36L1,TRAF3,ZFYVE21,RNF111,CSK,ITGAL,FUS,ZNF500,ZNF423,SALL1,AMFR,CDH5,CTCF,ZFHX3,ZFP1,ZNF287,ZNF18,ZMYND15,ANKFY1,LASP1,THRA,KAT7,TRIM37,MTMR4,TRIM47,ZNF519,DTNA,ZNF397,PIAS2,MBD1,ZNF532,ZNF682,ZNF93,ZNF675,ZNF254…
GO:MF	cation binding	GO:0043169	3.36e-28	27.4733	4353	615	271	18679	ZNF33A,ZNF25,ITGB1,KLF6,ZMYND11,ZNF33B,PHF21A,TRIM44,TRIM21,TRIM22,ZNF195,RBM4B,BIRC3,RNF26,RNF214,PRDM10,C1R,C1S,VDR,ITGA5,BAZ2A,GLI1,CSRP2,KLF12,LMO7,ZIC2,CHAMP1,AJUBA,HECTD1,BAZ1A,ZFP36L1,TRAF3,ZFYVE21,RNF111,CSK,ITGAL,FUS,ZNF500,ZNF423,SALL1,AMFR,CDH5,CTCF,ZFHX3,ZFP1,ZNF287,ZNF18,ZMYND15,ANKFY1,LASP1,THRA,KAT7,TRIM37,MTMR4,TRIM47,ZNF519,DTNA,ZNF397,PIAS2,MBD1,ZNF532,ZNF682,ZNF93,ZNF675,ZNF254…
GO:MF	DNA-binding transcription factor activity, RNA polymerase II-specific	GO:0000981	2.71e-15	14.5671	1361	615	108	18679	ZNF33A,ZNF25,KLF6,ZNF33B,NFKB2,EMX2,SPI1,IRF7,ZNF195,FOSL1,RELA,ETV6,DBX2,VDR,NFE2,GLI1,STAT2,ELF1,KLF12,ZIC2,BATF,MEIS2,ZNF500,ZNF423,SALL1,CTCF,NFATC3,ZFHX3,ZFP1,ZNF287,ZNF18,THRA,STAT3,NFE2L1,ZNF519,TGIF1,ZNF397,NFATC1,ZNF682,ZNF93,ZNF675,ZNF254,ZNF333,ZNF625,ZNF699,ZNF77,CEBPA,ZNF30,ZNF574,ZNF780A,ZNF225,ZNF222,ZNF226,ZNF576,ZNF432,ZNF331,ZNF628,ZNF324B,ZNF329,ZNF274,ZSCAN5A,JUN,ZFP69,PRRX1,P…
GO:MF	ion binding	GO:0043167	4.66e-15	14.3317	6056	615	300	18679	ZNF33A,ZNF25,ITGB1,KLF6,ZMYND11,ZNF33B,PHF21A,TRIM44,TRIM21,TRIM22,ZNF195,RELA,RBM4B,BIRC3,RNF26,RNF214,PRDM10,C1R,C1S,VDR,ITGA5,BAZ2A,GLI1,CSRP2,FLT3,KLF12,LMO7,ZIC2,CHAMP1,AJUBA,HECTD1,BAZ1A,ZFP36L1,TRAF3,ZFYVE21,RNF111,CSK,ITGAL,FUS,ZNF500,ZNF423,SALL1,AMFR,CDH5,CTCF,ZFHX3,ZFP1,ZNF287,ZNF18,ZMYND15,ANKFY1,LASP1,THRA,KAT7,TRIM37,MTMR4,TRIM47,ZNF519,DTNA,ZNF397,PIAS2,MBD1,ZNF532,ZNF682,ZNF93,ZNF…
GO:MF	DNA-binding transcription factor activity	GO:0003700	6.96e-15	14.1572	1419	615	110	18679	ZNF33A,ZNF25,KLF6,ZNF33B,NFKB2,EMX2,SPI1,IRF7,ZNF195,FOSL1,RELA,ETV6,DBX2,VDR,NFE2,GLI1,STAT2,ELF1,KLF12,ZIC2,BATF,MEIS2,ZNF500,ZNF423,SALL1,CTCF,NFATC3,ZFHX3,ZFP1,ZNF287,ZNF18,THRA,STAT3,NFE2L1,ZNF519,TGIF1,ZNF397,NFATC1,ZNF682,ZNF93,ZNF675,ZNF254,ZNF333,ZNF625,ZNF699,ZNF77,CEBPA,ZNF30,ZNF574,ZNF780A,ZNF225,ZNF222,ZNF226,ZNF576,ZNF432,ZNF331,ZNF628,ZNF324B,ZNF329,ZNF274,ZSCAN5A,JUN,ZFP69,PRRX1,P…
GO:MF	transcription cis-regulatory region binding	GO:0000976	1.91e-14	13.7192	1500	615	113	18679	ZNF33A,ZNF25,KLF6,ZNF33B,NFKB2,EMX2,SPI1,IRF7,ZNF195,FOSL1,RELA,ETV6,VDR,NFE2,BAZ2A,GLI1,STAT2,ELF1,KLF12,ZIC2,BATF,MEIS2,ZNF500,ZNF423,SALL1,CTCF,NFATC3,ZFHX3,ZFP1,ZNF287,ZNF18,THRA,STAT3,NFE2L1,ZNF519,TGIF1,ZNF397,NFATC1,ZNF682,ZNF93,ZNF675,ZNF254,ZNF333,ZNF625,ZNF699,ZNF77,CEBPA,ZNF30,ZNF574,ZNF780A,ZNF225,ZNF222,ZNF226,ZNF432,ZNF331,ZNF628,ZNF324B,ZNF329,ZNF274,ZSCAN5A,JUN,ZFP69,MUC1,PRRX1,PO…
GO:MF	sequence-specific DNA binding	GO:0043565	1.92e-14	13.7165	1666	615	121	18679	ZNF33A,ZNF25,KLF6,ZNF33B,NFKB2,EMX2,SPI1,IRF7,ZNF195,FOSL1,RELA,ETV6,VDR,NFE2,BAZ2A,GLI1,STAT2,ELF1,KLF12,ZIC2,BATF,MEIS2,ZNF500,ZNF423,SALL1,CTCF,NFATC3,ZFHX3,ZFP1,ZNF287,ZNF18,THRA,STAT3,NFE2L1,KAT7,ZNF519,TGIF1,ZNF397,MBD1,NFATC1,ZNF682,ZNF93,ZNF675,ZNF254,GATAD2A,ZNF333,ZNF625,ZNF699,ZNF77,CEBPA,ZNF30,ZNF574,ZNF780A,ZNF225,ZNF222,ZNF226,ZNF576,ZNF432,ZNF331,ZNF628,ZNF324B,ZNF329,ZNF274,ZSCAN5…
GO:MF	sequence-specific double-stranded DNA binding	GO:1990837	2.03e-14	13.6928	1563	615	116	18679	ZNF33A,ZNF25,KLF6,ZNF33B,NFKB2,EMX2,SPI1,IRF7,ZNF195,FOSL1,RELA,ETV6,VDR,NFE2,BAZ2A,GLI1,STAT2,ELF1,KLF12,ZIC2,BATF,MEIS2,ZNF500,ZNF423,SALL1,CTCF,NFATC3,ZFHX3,ZFP1,ZNF287,ZNF18,THRA,STAT3,NFE2L1,KAT7,ZNF519,TGIF1,ZNF397,NFATC1,ZNF682,ZNF93,ZNF675,ZNF254,ZNF333,ZNF625,ZNF699,ZNF77,CEBPA,ZNF30,ZNF574,ZNF780A,ZNF225,ZNF222,ZNF226,ZNF432,ZNF331,ZNF628,ZNF324B,ZNF329,ZNF274,ZSCAN5A,JUN,ZFP69,MUC1,PRR…
GO:MF	transcription regulatory region nucleic acid binding	GO:0001067	2.11e-14	13.6766	1502	615	113	18679	ZNF33A,ZNF25,KLF6,ZNF33B,NFKB2,EMX2,SPI1,IRF7,ZNF195,FOSL1,RELA,ETV6,VDR,NFE2,BAZ2A,GLI1,STAT2,ELF1,KLF12,ZIC2,BATF,MEIS2,ZNF500,ZNF423,SALL1,CTCF,NFATC3,ZFHX3,ZFP1,ZNF287,ZNF18,THRA,STAT3,NFE2L1,ZNF519,TGIF1,ZNF397,NFATC1,ZNF682,ZNF93,ZNF675,ZNF254,ZNF333,ZNF625,ZNF699,ZNF77,CEBPA,ZNF30,ZNF574,ZNF780A,ZNF225,ZNF222,ZNF226,ZNF432,ZNF331,ZNF628,ZNF324B,ZNF329,ZNF274,ZSCAN5A,JUN,ZFP69,MUC1,PRRX1,PO…
GO:MF	RNA polymerase II transcription regulatory region sequence-specific DNA binding	GO:0000977	1.66e-13	12.7809	1401	615	106	18679	ZNF33A,ZNF25,KLF6,ZNF33B,NFKB2,EMX2,SPI1,IRF7,ZNF195,FOSL1,RELA,ETV6,VDR,NFE2,GLI1,STAT2,ELF1,KLF12,ZIC2,BATF,MEIS2,ZNF500,ZNF423,SALL1,CTCF,NFATC3,ZFHX3,ZFP1,ZNF287,ZNF18,THRA,STAT3,NFE2L1,ZNF519,TGIF1,ZNF397,NFATC1,ZNF682,ZNF93,ZNF675,ZNF254,ZNF333,ZNF625,ZNF699,ZNF77,CEBPA,ZNF30,ZNF574,ZNF780A,ZNF225,ZNF222,ZNF226,ZNF432,ZNF331,ZNF628,ZNF324B,ZNF329,ZNF274,ZSCAN5A,JUN,ZFP69,MUC1,PRRX1,POU2F1,G…
GO:MF	signaling receptor binding	GO:0005102	2.17e-13	12.6629	1551	615	113	18679	ITGB1,C1QTNF4,CD81,CLCF1,IL18BP,ITGA5,INHBE,ZDHHC17,PLXNC1,TGFB3,TRAF3,FUS,IL32,CDH5,CXCL16,STAT3,WFIKKN2,TRIM37,ICAM2,GDF15,PIK3R2,CD320,ICAM3,PLAUR,LILRB2,VCAM1,F11R,MR1,TLR5,JAG1,HCK,JAM2,ITGB2,SOCS5,FKBP1B,EMILIN1,TLR9,SEMA3F,CBLB,RTP1,TLR6,CXCL1,CXCL10,CXCL11,TLR2,ITGA1,ANKRA2,SQSTM1,HLA-DRB1,MICB,HLA-A,BTN2A2,BTN3A2,FYN,GRB10,IL6,BMP1,LYN,LY96,TNFRSF11B,SLA,LYNX1,TLR4,ABL1,IL13RA1,LGALS3,TG…
GO:MF	transcription regulator activity	GO:0140110	2.34e-13	12.631	1916	615	130	18679	ZNF33A,ZNF25,KLF6,ZMYND11,ZNF33B,NFKB2,EMX2,SPI1,TRIM21,TRIM22,IRF7,ZNF195,FOSL1,RELA,ETV6,DBX2,VDR,NFE2,GLI1,STAT2,ELF1,KLF12,ZIC2,AJUBA,BATF,MEIS2,FUS,ZNF500,ZNF423,SALL1,CTCF,NFATC3,ZFHX3,ZFP1,ZNF287,ZNF18,THRA,STAT3,NFE2L1,KAT7,TRIM37,ZNF519,TGIF1,ZNF397,PIAS2,NFATC1,ZNF682,ZNF93,ZNF675,ZNF254,ZNF333,ZNF625,ZNF699,PIAS4,ZNF77,CEBPA,ZNF30,ZNF574,ZNF780A,ZNF225,ZNF222,ZNF226,ZNF576,PPP1R13L,ZNF…
GO:MF	double-stranded DNA binding	GO:0003690	2.37e-13	12.6256	1658	615	118	18679	ZNF33A,ZNF25,KLF6,ZMYND11,ZNF33B,NFKB2,EMX2,SPI1,IRF7,ZNF195,FOSL1,RELA,ETV6,VDR,NFE2,BAZ2A,GLI1,STAT2,ELF1,KLF12,ZIC2,BATF,MEIS2,ZNF500,ZNF423,SALL1,CTCF,NFATC3,ZFHX3,ZFP1,ZNF287,ZNF18,THRA,STAT3,NFE2L1,KAT7,ZNF519,TGIF1,ZNF397,MBD1,NFATC1,ZNF682,ZNF93,ZNF675,ZNF254,ZNF333,ZNF625,ZNF699,ZNF77,CEBPA,ZNF30,ZNF574,ZNF780A,ZNF225,ZNF222,ZNF226,ZNF432,ZNF331,ZNF628,ZNF324B,ZNF329,ZNF274,ZSCAN5A,JUN,Z…
GO:MF	cis-regulatory region sequence-specific DNA binding	GO:0000987	1.48e-12	11.8285	1203	615	94	18679	ZNF33A,KLF6,ZNF33B,NFKB2,EMX2,SPI1,IRF7,ZNF195,FOSL1,RELA,ETV6,VDR,NFE2,GLI1,STAT2,ELF1,KLF12,ZIC2,BATF,MEIS2,ZNF500,ZNF423,SALL1,CTCF,NFATC3,ZFHX3,ZFP1,ZNF287,ZNF18,THRA,STAT3,NFE2L1,ZNF519,TGIF1,ZNF397,NFATC1,ZNF682,ZNF93,ZNF675,ZNF254,ZNF333,ZNF699,CEBPA,ZNF30,ZNF574,ZNF780A,ZNF225,ZNF222,ZNF226,ZNF432,ZNF331,ZNF628,ZNF324B,ZNF274,ZSCAN5A,JUN,MUC1,PRRX1,POU2F1,GZF1,ZNF335,CEBPB,PKNOX1,PPARA,BC…
GO:MF	RNA polymerase II cis-regulatory region sequence-specific DNA binding	GO:0000978	4.32e-12	11.3646	1184	615	92	18679	ZNF33A,KLF6,ZNF33B,NFKB2,EMX2,SPI1,IRF7,ZNF195,FOSL1,RELA,ETV6,VDR,NFE2,GLI1,STAT2,ELF1,KLF12,ZIC2,BATF,MEIS2,ZNF500,ZNF423,SALL1,CTCF,NFATC3,ZFHX3,ZFP1,ZNF287,ZNF18,THRA,STAT3,NFE2L1,ZNF519,TGIF1,ZNF397,NFATC1,ZNF682,ZNF93,ZNF675,ZNF254,ZNF333,ZNF699,CEBPA,ZNF30,ZNF574,ZNF780A,ZNF225,ZNF222,ZNF226,ZNF432,ZNF331,ZNF628,ZNF324B,ZNF274,ZSCAN5A,JUN,MUC1,PRRX1,POU2F1,GZF1,ZNF335,CEBPB,PKNOX1,PPARA,BC…
GO:MF	extracellular matrix structural constituent	GO:0005201	5.82e-12	11.2348	173	615	31	18679	EMILIN1,COL8A1,VCAN,PODN,BGN,THBS1,LAMB1,EFEMP2,MGP,COL2A1,COL4A1,COL4A2,THSD4,MFGE8,COL1A1,LAMA3,CYR61,TINAGL1,COL18A1,COL6A2,COL6A3,CRELD1,MEPE,EDIL3,COL19A1,FGL2,POMZP3,MUC17,COL22A1,COL27A1,SRPX
GO:MF	DNA binding	GO:0003677	1.9e-10	9.72157	2488	615	147	18679	ZNF33A,ZNF25,KLF6,ZMYND11,ZNF33B,NFKB2,EMX2,PHF21A,SPI1,TRIM21,IRF7,ZNF195,FOSL1,RELA,PRDM10,ETV6,DBX2,VDR,NFE2,BAZ2A,GLI1,STAT2,ELF1,KLF12,ZIC2,ZFP36L1,BATF,MEIS2,FUS,ZNF500,ZNF423,SALL1,CTCF,NFATC3,ZFHX3,ZFP1,ZNF287,ZNF18,THRA,STAT3,NFE2L1,KAT7,ZNF519,TGIF1,ZNF397,PIAS2,MBD1,ZNF532,NFATC1,ZNF682,ZNF93,ZNF675,ZNF254,GATAD2A,ZNF333,ZNF625,ZNF699,PIAS4,ZNF77,CEBPA,ZNF507,ZNF30,ZNF574,ZNF780A,ZNF22…
GO:MF	immune receptor activity	GO:0140375	5.17e-09	8.28627	133	615	24	18679	CD44,C3AR1,FLT3,IL4R,C5AR1,LILRB2,FCAR,FCGR1B,F3,IL12RB2,CSF3R,MR1,IL10RB,IL17RA,IL1RL1,CXCR1,IL17RD,IL17RB,IL17RE,IL20RB,HLA-DRB1,HLA-DQA1,IL13RA1,EBI3
GO:MF	glycosaminoglycan binding	GO:0005539	3.49e-08	7.45698	238	615	31	18679	CD44,SELL,CFH,STAB1,FGFRL1,CXCL10,CXCL11,TLR2,VCAN,FGFR4,EXTL2,TGFBR3,BGN,NAV2,THBS1,DPYSL3,MDK,EFEMP2,NELL2,PGF,SERPINA5,CRISPLD2,CYR61,FBLN7,SERPINE2,HYAL2,FGF12,EGFLAM,HBEGF,VEGFA,PTN
GO:MF	zinc ion binding	GO:0008270	8.76e-07	6.05757	833	615	62	18679	ZMYND11,TRIM44,TRIM21,TRIM22,ZNF195,RBM4B,RNF26,VDR,TRAF3,CTCF,ZFHX3,THRA,KAT7,TRIM37,TRIM47,DTNA,PIAS2,MBD1,ZNF93,ZNF675,GATAD2A,PIAS4,ZNF331,TRIM45,ZCCHC17,AIRE,PPARA,GLI2,ZFAND2B,PPARG,CBLB,RNF4,TRIM23,NR2F1,SQSTM1,RNF8,TRIM26,NR2E1,DTX2,TRIM56,BMP1,ZFAND1,NSMCE2,TRIM32,RXRA,ZDHHC15,ZCCHC12,ZNF75D,SETDB2,PRKCB,ADA,FBXO11,ZNF385B,PRKN,GDA,S100A9,S100A8,S100A3,S100A12,MMP9,ADAMTS9,TIMP1
GO:MF	integrin binding	GO:0005178	1.35505e-06	5.86805	146	615	22	18679	ITGB1,CD81,ICAM2,ICAM3,VCAM1,F11R,JAM2,ITGB2,EMILIN1,LYN,TSPAN4,THBS1,MYH9,LAMB1,ANXA7,MFGE8,LAMA3,CYR61,ADAM15,SPP1,EDIL3,PTN
GO:MF	ubiquitin-like protein transferase activity	GO:0019787	3.77663e-06	5.4229	458	615	41	18679	TRIM44,TRIM21,TRIM22,BIRC3,RNF26,RNF214,LMO7,HECTD1,ASB2,TRAF3,RNF111,AMFR,TRIM37,TRIM47,PIAS2,PIAS4,TRIM45,RBCK1,RNF114,ANKRD39,NEURL3,BARD1,RAD18,CBLB,DZIP3,DTX3L,RNF4,RNF150,TRIM23,JADE2,RNF8,TRIM26,DTX2,TRIM56,NSMCE2,TRIM32,PJA1,FBXO11,CUL3,PRKN,TAF1
GO:MF	growth factor activity	GO:0008083	1.21701e-05	4.91471	164	615	22	18679	CLCF1,INHBE,TGFB3,GDF15,CD320,JAG1,CXCL1,IL6,BMP1,MDK,PGF,FGF11,NRTN,FGF12,GDNF,HBEGF,VEGFA,PDGFA,HGF,PTN,TIMP1,FGF13
GO:MF	heparin binding	GO:0008201	1.89682e-05	4.72197	168	615	22	18679	SELL,CFH,FGFRL1,CXCL10,CXCL11,FGFR4,TGFBR3,NAV2,THBS1,MDK,EFEMP2,NELL2,PGF,SERPINA5,CRISPLD2,CYR61,FBLN7,SERPINE2,FGF12,HBEGF,VEGFA,PTN
GO:MF	protein-containing complex binding	GO:0044877	2.40847e-05	4.61826	1304	615	80	18679	ITGB1,CD44,CD81,RELA,BIRC3,FLT3,AJUBA,TGFB3,ITGAL,AMFR,CDH5,LASP1,THRA,ICAM2,C1QTNF1,ICAM3,LILRB2,FCAR,FCGR1B,VCAM1,JUN,F11R,ABL2,MR1,RNASEL,CD93,JAM2,ITGB2,PPARA,EMILIN1,STAB1,RAD18,ABLIM2,RNF4,TLR2,ITGA1,ABLIM3,SQSTM1,HLA-DRB1,C4A,HLA-A,FYN,IGF2R,GRB10,MYOM2,LYN,ZFAND1,ABL1,LGALS3,TGFBR3,PODN,TSPAN4,GUCY1A2,THBS1,VAMP2,MTOR,MYH9,XRCC6,NIPBL,CPEB4,WASF1,PRKN,LAMB1,ANXA7,ANXA11,SERPINH1,PGF,MFGE8…
GO:MF	ubiquitin-protein transferase activity	GO:0004842	2.59632e-05	4.58564	435	615	38	18679	TRIM44,TRIM21,TRIM22,BIRC3,RNF26,RNF214,LMO7,HECTD1,ASB2,TRAF3,RNF111,AMFR,TRIM37,TRIM47,TRIM45,RBCK1,RNF114,ANKRD39,NEURL3,BARD1,RAD18,CBLB,DZIP3,DTX3L,RNF4,RNF150,TRIM23,JADE2,RNF8,TRIM26,DTX2,TRIM56,TRIM32,PJA1,FBXO11,CUL3,PRKN,TAF1
GO:MF	transition metal ion binding	GO:0046914	6.95888e-05	4.15746	1112	615	70	18679	ZMYND11,TRIM44,TRIM21,TRIM22,ZNF195,RBM4B,RNF26,VDR,TRAF3,CTCF,ZFHX3,THRA,KAT7,TRIM37,TRIM47,DTNA,PIAS2,MBD1,ZNF93,ZNF675,GATAD2A,PIAS4,ZNF331,TRIM45,ZCCHC17,ABL2,AIRE,PPARA,GLI2,ZFAND2B,PPARG,CBLB,RNF4,TRIM23,NR2F1,SQSTM1,RNF8,TRIM26,NR2E1,DTX2,TRIM56,BMP1,ZFAND1,NSMCE2,TRIM32,ABL1,RXRA,ZDHHC15,ZCCHC12,ZNF75D,EXTL2,SETDB2,PRKCB,ADA,FBXO11,ZNF385B,PRKN,GDA,P4HA3,PLOD1,S100A9,S100A8,S100A3,S100A12…
GO:MF	cytokine receptor activity	GO:0004896	7.4864e-05	4.12573	99	615	16	18679	CD44,FLT3,IL4R,F3,IL12RB2,CSF3R,IL10RB,IL17RA,IL1RL1,CXCR1,IL17RD,IL17RB,IL17RE,IL20RB,IL13RA1,EBI3
GO:MF	growth factor binding	GO:0019838	0.000102482	3.98935	141	615	19	18679	FLT3,TGFB3,WFIKKN2,BMPR2,FGFRL1,FGFR4,IGF2R,TGFBR3,THBS1,TSKU,COL2A1,COL4A1,IGFBP4,COL1A1,CYR61,IGFBP5,HYAL2,PDGFA,PTN
GO:MF	catalytic activity, acting on a protein	GO:0140096	0.000102958	3.98734	2336	615	121	18679	TRIM44,TRIM21,TRIM22,BIRC3,RNF26,RNF214,C1R,C1S,ZDHHC17,FLT3,LMO7,HECTD1,FKBP3,ASB2,TRAF3,RNF111,CSK,AMFR,KAT7,TRIM37,MTMR4,TRIM47,PIAS2,PIAS4,TRIM45,F3,ABL2,RNASEL,SMYD2,RBCK1,HCK,RNF114,FKBP1B,ANKRD39,NEURL3,BMPR2,BARD1,STAB1,ZDHHC3,USP19,RAD18,CBLB,DZIP3,DTX3L,KALRN,FGFRL1,RNF4,KIT,CFI,RNF150,TRIM23,PPIC,JADE2,FGFR4,SQSTM1,RNF8,C2,TRIM26,FYN,IGF2R,DTX2,LIMK1,TRIM56,PARP12,ASH2L,BMP1,LYN,NSMCE2…
GO:MF	cell adhesion molecule binding	GO:0050839	0.00015955	3.7971	544	615	42	18679	ITGB1,CD81,ITGAL,CDH5,LASP1,ICAM2,ICAM3,PPP1R13L,LILRB2,VCAM1,F11R,JAM2,ITGB2,EMILIN1,BMPR2,CNTN6,CNTN4,PALLD,ITGA1,ZC3HAV1,LYN,TSPAN4,AHNAK,THBS1,CDH22,MYH9,CDH9,EXOC3,LAMB1,ANXA1,NLGN4Y,ANXA7,ANXA2,MFGE8,LAMA3,CYR61,S100A11,ADAM15,S100P,SPP1,EDIL3,PTN
GO:MF	DNA-binding transcription repressor activity, RNA polymerase II-specific	GO:0001227	0.00025077	3.60072	310	615	29	18679	ZNF25,SPI1,RELA,ETV6,KLF12,SALL1,CTCF,NFATC3,ZFHX3,TGIF1,ZNF77,JUN,ZFP69,PRRX1,GZF1,CEBPB,PPARA,BCL11A,SP5,SATB1,PPARG,ZBTB20,ZNF148,BCL6,MSX1,NFKB1,NR2F1,NR2E1,ZNF425
GO:MF	DNA-binding transcription repressor activity	GO:0001217	0.000286641	3.54266	312	615	29	18679	ZNF25,SPI1,RELA,ETV6,KLF12,SALL1,CTCF,NFATC3,ZFHX3,TGIF1,ZNF77,JUN,ZFP69,PRRX1,GZF1,CEBPB,PPARA,BCL11A,SP5,SATB1,PPARG,ZBTB20,ZNF148,BCL6,MSX1,NFKB1,NR2F1,NR2E1,ZNF425
GO:MF	extracellular matrix structural constituent conferring tensile strength	GO:0030020	0.000330014	3.48147	41	615	10	18679	COL8A1,COL2A1,COL4A1,COL4A2,COL1A1,COL18A1,COL6A2,COL6A3,COL19A1,COL27A1
GO:MF	ubiquitin-like protein ligase activity	GO:0061659	0.00123127	2.90965	317	615	28	18679	TRIM44,TRIM21,TRIM22,BIRC3,RNF26,HECTD1,ASB2,RNF111,AMFR,TRIM37,PIAS2,PIAS4,RNF114,NEURL3,RAD18,CBLB,DZIP3,DTX3L,RNF150,JADE2,RNF8,TRIM26,DTX2,NSMCE2,TRIM32,PJA1,CUL3,PRKN
GO:MF	sulfur compound binding	GO:1901681	0.00123746	2.90747	264	615	25	18679	SELL,CFH,FGFRL1,CXCL10,CXCL11,FGFR4,TGFBR3,NAV2,KMT5B,THBS1,SCP2,DPYSL3,MDK,EFEMP2,NELL2,PGF,SERPINA5,CRISPLD2,CYR61,FBLN7,SERPINE2,FGF12,HBEGF,VEGFA,PTN
GO:MF	protein binding	GO:0005515	0.00134675	2.87071	14767	615	530	18679	ZNF25,ITGB1,ASB13,KLF6,ZMYND11,ZNF33B,ANKRD2,NFKB2,EMX2,FANK1,PHF21A,C1QTNF4,SPI1,CD44,TRIM44,IGSF22,TRIM21,TRIM22,IFITM1,IRF7,CD81,CD5,FOSL1,RELA,CLCF1,RBM4B,IL18BP,INPPL1,BIRC3,RNF26,SCN4B,TMEM25,MPZL2,SCN3B,PRDM10,OPCML,ETV6,CD163,C1S,DBX2,VDR,ITGA5,NFE2,INHBE,BAZ2A,GLI1,STAT2,CSRP2,ZDHHC17,PLXNC1,BTBD11,FLT3,ELF1,KLF12,LMO7,CHAMP1,AJUBA,HECTD1,BAZ1A,FKBP3,ZFP36L1,BATF,TGFB3,ASB2,TRAF3,ZFYVE21…
GO:MF	collagen binding	GO:0005518	0.00144005	2.84162	70	615	12	18679	ITGB1,CD44,C1QTNF1,ITGA1,PODN,THBS1,SERPINH1,CCBE1,CTSS,MMP9,COL6A2,PDGFA
GO:MF	calcium-dependent protein binding	GO:0048306	0.00159608	2.79695	83	615	13	18679	SYT1,VAMP2,ANXA1,ANXA7,ANXA11,ANXA2,S100A10,S100A11,S100A9,S100A8,S100A3,S100A12,S100P
GO:MF	cytokine binding	GO:0019955	0.00194121	2.71193	140	615	17	18679	ITGB1,IL18BP,TGFB3,WFIKKN2,IL12RB2,CSF3R,IL1RL1,BMPR2,CXCR1,IL20RB,KIT,IL13RA1,TGFBR3,THBS1,TSKU,EBI3,HYAL2
GO:MF	carbohydrate binding	GO:0030246	0.00291928	2.53472	277	615	25	18679	SIGLEC9,FCN3,SELL,CD93,COLEC11,VCAN,HLA-DRB1,IGF2R,ATRNL1,CHID1,CLEC1A,CLEC2B,GALNT9,LGALS3,ASGR2,LGALS9,CHI3L2,LMAN2L,GALNT13,GALNT10,CLEC5A,P4HA3,PLOD1,P4HTM,PLOD2
GO:MF	identical protein binding	GO:0042802	0.00306452	2.51364	2063	615	104	18679	TRIM21,TRIM22,RELA,C1S,STAT2,ZDHHC17,TGFB3,TRAF3,B2M,PRTG,CSK,FUS,AMFR,STAT3,TRIM37,CD79B,C1QTNF1,ZNF397,GDF15,BST2,CEBPA,PPP1R13L,LILRB2,CD53,JUN,ZCCHC17,F11R,POU2F1,RNASEL,CFH,RBCK1,CEBPB,AIRE,BCL11A,EMILIN1,STAT4,BARD1,SP100,ROBO2,TLR9,ZDHHC3,PPARG,RAD18,BCL6,TLR6,FGFRL1,LYAR,RNF4,KIT,ABCG2,NFKB1,TLR2,TLR3,TRIM23,SQSTM1,RNF8,FYN,IGF2R,GRB10,IKZF1,BMP1,SDC2,TLR4,TRIM32,RXRA,CLEC2B,HAS1,NPL,GNPD…
GO:MF	binding	GO:0005488	0.0066117	2.17969	17070	615	589	18679	ZNF33A,ZNF25,ITGB1,ASB13,KLF6,ZMYND11,ZNF33B,ANKRD2,NFKB2,EMX2,FANK1,PHF21A,C1QTNF4,SPI1,CD44,TRIM44,IGSF22,TRIM21,TRIM22,IFITM1,IRF7,CD81,ZNF195,CD5,FOSL1,RELA,CLCF1,RBM4B,IL18BP,INPPL1,BIRC3,RNF26,SCN4B,TMEM25,MPZL2,RNF214,SCN3B,PRDM10,OPCML,ETV6,CD163,C1R,C1S,DBX2,VDR,ITGA5,NFE2,INHBE,BAZ2A,GLI1,STAT2,CSRP2,ZDHHC17,PLXNC1,BTBD11,FLT3,ELF1,KLF12,LMO7,ZIC2,CHAMP1,AJUBA,HECTD1,BAZ1A,FKBP3,ZFP36L1…
GO:MF	extracellular matrix binding	GO:0050840	0.0067193	2.17268	56	615	10	18679	ITGB1,LGALS3,BGN,THBS1,ANXA2,CYR61,TINAGL1,CTSS,SPP1,VEGFA
GO:MF	DNA-binding transcription activator activity, RNA polymerase II-specific	GO:0001228	0.00729341	2.13707	446	615	33	18679	ZNF33A,KLF6,ZNF33B,NFKB2,SPI1,FOSL1,RELA,ETV6,ELF1,BATF,MEIS2,NFATC3,STAT3,NFATC1,CEBPA,ZNF574,ZNF225,ZNF226,JUN,PRRX1,CEBPB,PPARA,GLI2,MSX1,NFKB1,NR2E1,CREB3L2,ZNF395,CEBPD,LHX2,PBX3,NFIA,NFIB
GO:MF	DNA-binding transcription activator activity	GO:0001216	0.00957519	2.01885	452	615	33	18679	ZNF33A,KLF6,ZNF33B,NFKB2,SPI1,FOSL1,RELA,ETV6,ELF1,BATF,MEIS2,NFATC3,STAT3,NFATC1,CEBPA,ZNF574,ZNF225,ZNF226,JUN,PRRX1,CEBPB,PPARA,GLI2,MSX1,NFKB1,NR2E1,CREB3L2,ZNF395,CEBPD,LHX2,PBX3,NFIA,NFIB
GO:MF	Toll-like receptor binding	GO:0035325	0.0132319	1.87838	12	615	5	18679	TLR6,TLR2,LY96,S100A9,S100A8
GO:MF	transferase activity	GO:0016740	0.0132896	1.87649	2341	615	112	18679	TRIM44,TRIM21,TRIM22,BIRC3,RNF26,RNF214,PRDM10,ZDHHC17,FLT3,LMO7,HECTD1,ASB2,TRAF3,RNF111,CSK,AMFR,KAT7,TRIM37,TRIM47,PIAS2,PIAS4,TRIM45,CDKN2C,ABL2,RNASEL,SMYD2,RBCK1,HCK,RNF114,ANKRD39,NEURL3,BMPR2,BARD1,ZDHHC3,RAD18,CBLB,DZIP3,DTX3L,KALRN,FGFRL1,RNF4,KIT,RNF150,TRIM23,JADE2,FGFR4,SQSTM1,RNF8,TRIM26,FYN,IGF2R,DTX2,LIMK1,TRIM56,DGKI,ZC3HAV1,PARP12,ASH2L,LYN,NSMCE2,SLA,ZDHHC21,TRIM32,ABL1,PJA1,ZD…
GO:MF	protease binding	GO:0002020	0.0145768	1.83634	131	615	15	18679	ITGB1,AMFR,F3,SELL,KIT,PRKN,SERPINE1,SERPINA1,SERPINA5,ANXA2,COL1A1,CCBE1,TIMP3,TIMP4,TIMP1
GO:MF	ubiquitin protein ligase activity	GO:0061630	0.0160752	1.79384	306	615	25	18679	TRIM44,TRIM21,TRIM22,BIRC3,RNF26,HECTD1,ASB2,RNF111,AMFR,TRIM37,RNF114,NEURL3,RAD18,CBLB,DZIP3,DTX3L,RNF150,JADE2,RNF8,TRIM26,DTX2,TRIM32,PJA1,CUL3,PRKN
GO:MF	calcium ion binding	GO:0005509	0.01797	1.74545	723	615	45	18679	C1R,C1S,CDH5,CD320,SELL,CD93,THBD,JAG1,COLEC11,STAB1,CBLB,VCAN,BMP1,ANXA5,SYT1,THBS1,NINL,PLCB1,CDH22,ATP2B2,CDH9,PCDHA5,PCDHA3,ANXA1,ANXA7,ANXA11,EFEMP2,MGP,NELL2,ANXA2,CCBE1,S100A10,S100A11,S100A9,S100A8,S100A3,S100A12,TGM2,FBLN7,P4HTM,CRELD1,S100P,EGFLAM,EDIL3,PRSS3
GO:MF	enzyme binding	GO:0019899	0.0289536	1.5383	2048	615	99	18679	ITGB1,ANKRD2,SPI1,TRIM21,TRIM22,RELA,STAT2,TRAF3,CSK,AMFR,CDH5,ZFHX3,ZMYND15,ANKFY1,STAT3,TRIM37,MTMR4,DTNA,PIAS2,NFATC1,ZNF675,PIK3R2,TICAM1,PIAS4,PLAUR,CEBPA,LILRB2,LILRB4,F3,IL12RB2,JUN,CDKN2C,SELL,SMYD2,CD40,CEBPB,ITGB2,PPARA,BCL11A,SOCS5,BMPR2,BARD1,SP100,USP19,PPARG,RAD18,CBLB,DZIP3,DTX3L,KIT,ITGA1,ANKRA2,SQSTM1,RNF8,FYN,NR2E1,IGF2R,ANKMY2,DGKI,MYOM2,LYN,PPP1R16A,FGD3,ABL1,RXRA,TMTC4,LGALS3…
GO:MF	nucleic acid binding	GO:0003676	0.0307818	1.51171	4252	615	181	18679	ZNF33A,ZNF25,KLF6,ZMYND11,ZNF33B,NFKB2,EMX2,PHF21A,SPI1,TRIM21,IRF7,ZNF195,FOSL1,RELA,RBM4B,PRDM10,ETV6,DBX2,VDR,NFE2,BAZ2A,GLI1,STAT2,ELF1,KLF12,ZIC2,FKBP3,ZFP36L1,BATF,MEIS2,FUS,ZNF500,ZNF423,SALL1,CTCF,NFATC3,ZFHX3,ZFP1,ZNF287,ZNF18,THRA,STAT3,NFE2L1,KAT7,ZNF519,TGIF1,ZNF397,PIAS2,MBD1,ZNF532,NFATC1,ZNF682,ZNF93,ZNF675,ZNF254,GATAD2A,BST2,ZNF333,ZNF625,ZNF699,PIAS4,ZNF77,CEBPA,ZNF507,ZNF30,ZNF…
GO:MF	interleukin-17 receptor activity	GO:0030368	0.0389872	1.40908	8	615	4	18679	IL17RA,IL17RD,IL17RB,IL17RE
GO:BP	cell surface receptor signaling pathway	GO:0007166	1.79e-24	23.7464	3226	603	218	18123	ITGB1,ZMYND11,C1QTNF4,SPI1,CD44,TRIM44,TRIM21,TRIM22,IFITM1,IRF7,CD81,RELA,CLCF1,IL18BP,INPPL1,BIRC3,TMEM25,C3AR1,ITGA5,INHBE,GLI1,STAT2,ZDHHC17,PLXNC1,BTBD11,FLT3,ELF1,BATF,TGFB3,TRAF3,B2M,RNF111,CSK,ITGAL,IL4R,TNFRSF12A,IL32,ZNF423,SALL1,AMFR,CDH5,NFATC3,STAT3,WFIKKN2,MTMR4,ICAM2,CD79B,NFATC1,ZNF675,GDF15,PIK3R2,BST2,ICAM3,TICAM1,PIAS4,PLAUR,CEBPA,C5AR1,SIGLEC9,LILRB2,FCAR,LILRB4,OSCAR,FCGR1B,C…
GO:BP	response to cytokine	GO:0034097	1.78e-21	20.7499	1242	603	116	18123	ITGB1,NFKB2,C1QTNF4,SPI1,CD44,TRIM44,TRIM21,TRIM22,IFITM1,IRF7,FOSL1,RELA,CLCF1,IL18BP,INPPL1,BIRC3,STAT2,FLT3,ELF1,ZFP36L1,BATF,TRAF3,B2M,CSK,IL4R,TNFRSF12A,IL32,CXCL16,STAT3,ZNF675,BST2,PIAS4,CEBPA,LILRB2,FCAR,LILRB4,FCGR1B,VCAM1,F3,IL12RB2,JUN,CSF3R,TNFRSF8,MUC1,POU2F1,ABL2,RNASEL,RBCK1,HCK,CD40,CEBPB,IL10RB,ITGB2,IL17RA,SOCS5,IL1RL1,STAT4,CXCR1,SP100,IL17RD,IL17RB,PPARG,IL17RE,IL20RB,BCL6,KIT…
GO:BP	cytokine-mediated signaling pathway	GO:0019221	4.27e-21	20.37	824	603	91	18123	ITGB1,C1QTNF4,SPI1,CD44,TRIM44,TRIM21,TRIM22,IFITM1,IRF7,RELA,CLCF1,IL18BP,INPPL1,BIRC3,STAT2,FLT3,ELF1,BATF,TRAF3,B2M,CSK,IL4R,TNFRSF12A,IL32,STAT3,ZNF675,BST2,PIAS4,CEBPA,LILRB2,LILRB4,FCGR1B,VCAM1,F3,IL12RB2,CSF3R,TNFRSF8,MUC1,POU2F1,ABL2,RNASEL,RBCK1,HCK,CD40,IL10RB,ITGB2,IL17RA,SOCS5,IL1RL1,STAT4,CXCR1,SP100,IL17RD,IL17RB,PPARG,IL17RE,IL20RB,BCL6,KIT,CXCL1,CXCL10,CXCL11,NFKB1,SQSTM1,HLA-DRB1…
GO:BP	cellular response to cytokine stimulus	GO:0071345	2e-19	18.699	1148	603	107	18123	ITGB1,C1QTNF4,SPI1,CD44,TRIM44,TRIM21,TRIM22,IFITM1,IRF7,RELA,CLCF1,IL18BP,INPPL1,BIRC3,STAT2,FLT3,ELF1,ZFP36L1,BATF,TRAF3,B2M,CSK,IL4R,TNFRSF12A,IL32,STAT3,ZNF675,BST2,PIAS4,CEBPA,LILRB2,FCAR,LILRB4,FCGR1B,VCAM1,F3,IL12RB2,CSF3R,TNFRSF8,MUC1,POU2F1,ABL2,RNASEL,RBCK1,HCK,CD40,CEBPB,IL10RB,ITGB2,IL17RA,SOCS5,IL1RL1,STAT4,CXCR1,SP100,IL17RD,IL17RB,PPARG,IL17RE,IL20RB,BCL6,KIT,CXCL1,CXCL10,CXCL11,NF…
GO:BP	regulation of multicellular organismal process	GO:0051239	2.73e-19	18.5646	2888	603	191	18123	ITGB1,NFKB2,C1QTNF4,SPI1,TRIM21,IRF7,CD81,RELA,CLCF1,RNF26,SCN4B,TMEM25,SCN3B,C3AR1,VDR,ITGA5,NFE2,GLI1,PLXNC1,ZFP36L1,BATF,TGFB3,TRAF3,MEIS2,B2M,PRTG,CSK,IL4R,IL32,ZNF423,CDH5,SLC7A5,THRA,STAT3,KAT7,MTMR4,C1QTNF1,MBD1,ZNF675,GDF15,BST2,TICAM1,PLAUR,C5AR1,LILRB2,LILRA5,LILRB4,OSCAR,CD101,F3,IL12RB2,JUN,CSF3R,C1QC,TNFRSF8,F11R,CD55,TLR5,THBD,JAG1,ZNF335,CD40,CEBPB,ZBTB46,JAM2,ITGB2,AIRE,IL17RA,PPA…
GO:BP	response to organic substance	GO:0010033	3.84e-19	18.4152	3457	603	215	18123	ITGB1,NFKB2,C1QTNF4,SPI1,CD44,TRIM44,TRIM21,TRIM22,IFITM1,IRF7,CD81,FOSL1,RELA,CLCF1,IL18BP,INPPL1,BIRC3,VDR,ITGA5,STAT2,ZDHHC17,FLT3,ELF1,ZFP36L1,BATF,TGFB3,TRAF3,MEIS2,B2M,RNF111,CSK,IL4R,TNFRSF12A,IL32,ZNF423,AMFR,CDH5,ZFHX3,CXCL16,THRA,STAT3,KAT7,WFIKKN2,MTMR4,TGIF1,PIAS2,MBD1,ZNF675,GDF15,PIK3R2,BST2,TICAM1,PIAS4,CEBPA,C5AR1,LILRB2,FCAR,LILRB4,FCGR1B,VCAM1,F3,IL12RB2,JUN,CSF3R,TNFRSF8,MUC1,F…
GO:BP	cell activation	GO:0001775	7.52e-19	18.1236	1507	603	125	18123	ITGB1,KLF6,NFKB2,SPI1,CD44,CD81,CD5,CLCF1,C3AR1,FLT3,HECTD1,ZFP36L1,BATF,B2M,CSK,ITGAL,IL4R,STAT3,KAT7,CD79B,C1QTNF1,BST2,CD320,TICAM1,PLAUR,CEBPA,C5AR1,SIGLEC9,LILRB2,FCAR,LILRA5,LILRB4,OSCAR,CD53,VCAM1,F11R,SELL,MR1,CD55,CD93,THBD,ZNF335,CD40,CEBPB,PKNOX1,ITGB2,AIRE,IL17RA,SOCS5,FKBP1B,EMILIN1,IL1RL1,GLI2,CXCR1,TLR9,CBLB,IL20RB,BCL6,TLR6,KIT,CXCL1,CXCL10,NFKB1,TLR2,TLR3,CD14,HAVCR2,RNF8,HLA-DRB…
GO:BP	immune system process	GO:0002376	1.13e-18	17.9477	3438	603	213	18123	ITGB1,KLF6,ZMYND11,NFKB2,SPI1,CD44,TRIM44,TRIM21,TRIM22,IFITM1,IRF7,CD81,CD5,RELA,CLCF1,IL18BP,INPPL1,BIRC3,RNF26,ETV6,CD163,C1R,C1S,C3AR1,ITGA5,NFE2,STAT2,FLT3,ELF1,HECTD1,ZFP36L1,BATF,TGFB3,TRAF3,MEIS2,B2M,CSK,ITGAL,IL4R,IL32,NFATC3,SLC7A5,CXCL16,THRA,STAT3,KAT7,ICAM2,CD79B,OSBPL1A,NFATC1,ZNF675,PIK3R2,BST2,CD320,ICAM3,TICAM1,PLAUR,CEBPA,C5AR1,SIGLEC9,LILRB2,FCAR,LILRA5,LILRB4,OSCAR,FCGR1B,CD10…
GO:BP	cell adhesion	GO:0007155	1.73e-18	17.7618	1502	603	124	18123	ITGB1,SPI1,CD44,CD81,CD5,RELA,INPPL1,MPZL2,OPCML,ITGA5,PLXNC1,LMO7,AJUBA,ZFP36L1,PRTG,CSK,ITGAL,IL4R,TNFRSF12A,IL32,CDH5,ZFHX3,ICAM2,C1QTNF1,ICAM3,PLAUR,SIGLEC9,LILRB2,LILRB4,VCAM1,CSF3R,MUC1,F11R,SELL,ABL2,CD55,CD93,JAG1,HCK,CEBPB,JAM2,ITGB2,PPARA,SOCS5,EMILIN1,GLI2,ROBO2,STAB1,CNTN6,CNTN4,COL8A1,CBLB,IL20RB,BCL6,LPP,FGFRL1,KIT,PALLD,ITGA1,VCAN,HAVCR2,HLA-DRB1,HLA-A,BTN2A2,CD83,FYN,IL6,LYN,ZDHHC…
GO:BP	biological adhesion	GO:0022610	2.58e-18	17.5883	1509	603	124	18123	ITGB1,SPI1,CD44,CD81,CD5,RELA,INPPL1,MPZL2,OPCML,ITGA5,PLXNC1,LMO7,AJUBA,ZFP36L1,PRTG,CSK,ITGAL,IL4R,TNFRSF12A,IL32,CDH5,ZFHX3,ICAM2,C1QTNF1,ICAM3,PLAUR,SIGLEC9,LILRB2,LILRB4,VCAM1,CSF3R,MUC1,F11R,SELL,ABL2,CD55,CD93,JAG1,HCK,CEBPB,JAM2,ITGB2,PPARA,SOCS5,EMILIN1,GLI2,ROBO2,STAB1,CNTN6,CNTN4,COL8A1,CBLB,IL20RB,BCL6,LPP,FGFRL1,KIT,PALLD,ITGA1,VCAN,HAVCR2,HLA-DRB1,HLA-A,BTN2A2,CD83,FYN,IL6,LYN,ZDHHC…
GO:BP	regulation of immune system process	GO:0002682	3.55e-18	17.4495	1734	603	135	18123	ITGB1,SPI1,TRIM44,TRIM21,IFITM1,IRF7,CD81,CD5,RELA,CLCF1,BIRC3,RNF26,CD163,C1R,C1S,C3AR1,NFE2,STAT2,ELF1,ZFP36L1,TGFB3,TRAF3,MEIS2,B2M,CSK,ITGAL,IL4R,NFATC3,SLC7A5,STAT3,KAT7,ICAM2,CD79B,NFATC1,ZNF675,PIK3R2,BST2,CD320,ICAM3,TICAM1,CEBPA,C5AR1,SIGLEC9,LILRB2,FCAR,LILRB4,OSCAR,FCGR1B,CD101,VCAM1,JUN,CSF3R,FCN3,C1QC,C1QB,MUC1,FCRLB,SELL,MR1,RNASEL,CFH,CD55,JAG1,RBCK1,HCK,ZNF335,CD40,CEBPB,ZBTB46,JA…
GO:BP	cellular response to organic substance	GO:0071310	2.95e-17	16.5299	2821	603	183	18123	ITGB1,C1QTNF4,SPI1,CD44,TRIM44,TRIM21,TRIM22,IFITM1,IRF7,RELA,CLCF1,IL18BP,INPPL1,BIRC3,VDR,ITGA5,STAT2,ZDHHC17,FLT3,ELF1,ZFP36L1,BATF,TGFB3,TRAF3,B2M,RNF111,CSK,IL4R,TNFRSF12A,IL32,ZNF423,AMFR,CDH5,THRA,STAT3,WFIKKN2,MTMR4,TGIF1,PIAS2,ZNF675,GDF15,PIK3R2,BST2,TICAM1,PIAS4,CEBPA,LILRB2,FCAR,LILRB4,FCGR1B,VCAM1,F3,IL12RB2,JUN,CSF3R,TNFRSF8,MUC1,F11R,POU2F1,ABL2,RNASEL,CD55,TLR5,RBCK1,HCK,CD40,CEBP…
GO:BP	defense response	GO:0006952	5.95e-17	16.2255	1956	603	143	18123	ITGB1,ZMYND11,SPI1,CD44,TRIM44,TRIM21,TRIM22,IFITM1,IRF7,CD81,FOSL1,RELA,BIRC3,RNF26,CD163,C1R,C1S,C3AR1,STAT2,BATF,TRAF3,B2M,ITGAL,IL4R,IL32,CDH5,NFATC3,CXCL16,STAT3,ANKFN1,ICAM2,BST2,ICAM3,TICAM1,CEBPA,C5AR1,LILRB2,FCAR,LILRA5,LILRB4,FCGR1B,VCAM1,F3,CSF3R,FCN3,C1QC,MUC1,F11R,MR1,RNASEL,CFH,CD55,TLR5,HCK,CD40,CEBPB,IL10RB,ITGB2,IL17RA,PPARA,SOCS5,COLEC11,IL1RL1,STAT4,SP100,IL17RB,STAB1,TLR9,PPAR…
GO:BP	positive regulation of multicellular organismal process	GO:0051240	1.06e-16	15.9766	1497	603	120	18123	ITGB1,NFKB2,C1QTNF4,IRF7,CD81,RELA,CLCF1,SCN3B,C3AR1,VDR,ITGA5,GLI1,PLXNC1,ZFP36L1,BATF,TGFB3,B2M,IL4R,IL32,CDH5,SLC7A5,THRA,STAT3,C1QTNF1,TICAM1,C5AR1,LILRB2,LILRA5,LILRB4,CD101,F3,IL12RB2,JUN,TNFRSF8,CD55,TLR5,THBD,JAG1,ZNF335,CD40,CEBPB,ZBTB46,ITGB2,AIRE,IL17RA,BCL11A,SOCS5,IL1RL1,GLI2,BMPR2,ROBO2,TLR9,PPARG,CBLB,ZBTB20,KALRN,IL20RB,BCL6,TLR6,KIT,NFKB1,TLR2,TLR3,JADE2,CD14,HAVCR2,HLA-DRB1,HLA-…
GO:BP	regulation of transcription by RNA polymerase II	GO:0006357	1.55e-16	15.8091	2567	603	170	18123	ZNF33A,ZNF25,KLF6,ZNF33B,ANKRD2,NFKB2,EMX2,PHF21A,SPI1,IRF7,CD81,ZNF195,FOSL1,RELA,PRDM10,ETV6,DBX2,VDR,NFE2,GLI1,STAT2,ELF1,KLF12,LMO7,ZIC2,AJUBA,BAZ1A,BATF,TGFB3,MEIS2,RNF111,FUS,ZNF500,ZNF423,SALL1,CTCF,NFATC3,ZFHX3,ZFP1,ZNF287,ZNF18,THRA,STAT3,NFE2L1,KAT7,TRIM37,ZNF519,TGIF1,ZNF397,PIAS2,NFATC1,ZNF682,ZNF93,ZNF675,ZNF254,GATAD2A,PIK3R2,ZNF333,ZNF625,ZNF699,PIAS4,ZNF77,CEBPA,ZNF507,ZNF30,ZNF57…
GO:BP	cellular response to chemical stimulus	GO:0070887	2.45e-16	15.611	3443	603	207	18123	ITGB1,ANKRD2,C1QTNF4,SPI1,CD44,TRIM44,TRIM21,TRIM22,IFITM1,IRF7,RELA,CLCF1,IL18BP,INPPL1,BIRC3,C3AR1,VDR,ITGA5,STAT2,ZDHHC17,FLT3,ELF1,AJUBA,ZFP36L1,BATF,TGFB3,TRAF3,B2M,RNF111,CSK,FUS,IL4R,TNFRSF12A,IL32,ZNF423,AMFR,CDH5,CXCL16,THRA,STAT3,NFE2L1,WFIKKN2,MTMR4,TGIF1,PIAS2,ZNF675,GDF15,PIK3R2,BST2,TICAM1,PIAS4,CEBPA,C5AR1,LILRB2,FCAR,LILRB4,FCGR1B,VCAM1,F3,IL12RB2,JUN,CSF3R,TNFRSF8,MUC1,F11R,POU2F…
GO:BP	immune response	GO:0006955	3.79e-16	15.4217	2544	603	168	18123	ITGB1,ZMYND11,NFKB2,SPI1,CD44,TRIM44,TRIM21,TRIM22,IFITM1,IRF7,CD81,RELA,CLCF1,IL18BP,BIRC3,RNF26,CD163,C1R,C1S,C3AR1,STAT2,ELF1,BATF,TGFB3,TRAF3,B2M,CSK,ITGAL,IL4R,IL32,NFATC3,SLC7A5,CXCL16,STAT3,ICAM2,CD79B,NFATC1,PIK3R2,BST2,ICAM3,TICAM1,PLAUR,C5AR1,SIGLEC9,LILRB2,FCAR,LILRA5,LILRB4,OSCAR,FCGR1B,CD53,VCAM1,JUN,FCN3,C1QC,C1QB,MUC1,FCRLB,SELL,MR1,RNASEL,CFH,CD55,TLR5,CD93,JAG1,RBCK1,HCK,CD40,CEB…
GO:BP	leukocyte activation	GO:0045321	9.71e-16	15.013	1341	603	110	18123	ITGB1,KLF6,SPI1,CD44,CD81,CD5,CLCF1,C3AR1,FLT3,HECTD1,ZFP36L1,BATF,B2M,CSK,ITGAL,IL4R,STAT3,KAT7,CD79B,BST2,CD320,TICAM1,PLAUR,CEBPA,C5AR1,SIGLEC9,LILRB2,FCAR,LILRB4,OSCAR,CD53,VCAM1,SELL,MR1,CD55,CD93,ZNF335,CD40,CEBPB,PKNOX1,ITGB2,AIRE,SOCS5,FKBP1B,IL1RL1,GLI2,CXCR1,TLR9,CBLB,IL20RB,BCL6,TLR6,KIT,CXCL1,NFKB1,TLR2,TLR3,CD14,HAVCR2,RNF8,HLA-DRB1,MICB,HLA-A,BTN2A2,CD83,FYN,IGF2R,IKZF1,IL6,LYN,TLR4…
GO:BP	extracellular matrix organization	GO:0030198	1.12e-15	14.9515	419	603	56	18123	ITGB1,NFKB2,CD44,ITGA5,ITGAL,ICAM2,ICAM3,VCAM1,F11R,JAM2,ITGB2,EMILIN1,COL8A1,ITGA1,VCAN,FGFR4,NR2E1,IL6,BMP1,TNFRSF11B,ABL1,HAS1,BGN,THBS1,SERPINE1,LAMB1,ADAM12,EFEMP2,P4HA3,SERPINH1,COL2A1,COL4A1,COL4A2,ANXA2,THSD4,ADAMTS18,CRISPLD2,COL1A1,LAMA3,CYR61,PLOD1,CTSS,ADAM15,MMP9,COL18A1,COL6A2,COL6A3,ADAMTS9,PLOD2,SPP1,EGFLAM,COL19A1,PDGFA,COL22A1,COL27A1,TIMP1
GO:BP	extracellular structure organization	GO:0043062	1.25e-15	14.9027	420	603	56	18123	ITGB1,NFKB2,CD44,ITGA5,ITGAL,ICAM2,ICAM3,VCAM1,F11R,JAM2,ITGB2,EMILIN1,COL8A1,ITGA1,VCAN,FGFR4,NR2E1,IL6,BMP1,TNFRSF11B,ABL1,HAS1,BGN,THBS1,SERPINE1,LAMB1,ADAM12,EFEMP2,P4HA3,SERPINH1,COL2A1,COL4A1,COL4A2,ANXA2,THSD4,ADAMTS18,CRISPLD2,COL1A1,LAMA3,CYR61,PLOD1,CTSS,ADAM15,MMP9,COL18A1,COL6A2,COL6A3,ADAMTS9,PLOD2,SPP1,EGFLAM,COL19A1,PDGFA,COL22A1,COL27A1,TIMP1
GO:BP	external encapsulating structure organization	GO:0045229	1.56e-15	14.8055	422	603	56	18123	ITGB1,NFKB2,CD44,ITGA5,ITGAL,ICAM2,ICAM3,VCAM1,F11R,JAM2,ITGB2,EMILIN1,COL8A1,ITGA1,VCAN,FGFR4,NR2E1,IL6,BMP1,TNFRSF11B,ABL1,HAS1,BGN,THBS1,SERPINE1,LAMB1,ADAM12,EFEMP2,P4HA3,SERPINH1,COL2A1,COL4A1,COL4A2,ANXA2,THSD4,ADAMTS18,CRISPLD2,COL1A1,LAMA3,CYR61,PLOD1,CTSS,ADAM15,MMP9,COL18A1,COL6A2,COL6A3,ADAMTS9,PLOD2,SPP1,EGFLAM,COL19A1,PDGFA,COL22A1,COL27A1,TIMP1
GO:BP	transcription by RNA polymerase II	GO:0006366	2.51e-15	14.6004	2729	603	174	18123	ZNF33A,ZNF25,KLF6,ZMYND11,ZNF33B,ANKRD2,NFKB2,EMX2,PHF21A,SPI1,IRF7,CD81,ZNF195,FOSL1,RELA,PRDM10,ETV6,DBX2,VDR,NFE2,GLI1,STAT2,ELF1,KLF12,LMO7,ZIC2,AJUBA,BAZ1A,BATF,TGFB3,MEIS2,RNF111,FUS,ZNF500,ZNF423,SALL1,CTCF,NFATC3,ZFHX3,ZFP1,ZNF287,ZNF18,THRA,STAT3,NFE2L1,KAT7,TRIM37,ZNF519,TGIF1,ZNF397,PIAS2,MBD1,NFATC1,ZNF682,ZNF93,ZNF675,ZNF254,GATAD2A,PIK3R2,ZNF333,ZNF625,ZNF699,PIAS4,ZNF77,CEBPA,ZNF50…
GO:BP	regulation of biological process	GO:0050789	2.97e-15	14.528	12122	603	498	18123	ZNF33A,ZNF25,ITGB1,ASB13,KLF6,ZMYND11,ZNF33B,ANKRD2,NFKB2,EMX2,FANK1,PHF21A,C1QTNF4,SPI1,CD44,TRIM44,TRIM21,TRIM22,IFITM1,IRF7,CD81,ZNF195,CD5,FOSL1,RELA,CLCF1,RBM4B,IL18BP,INPPL1,BIRC3,RNF26,SCN4B,TMEM25,SCN3B,PRDM10,ETV6,CD163,C1R,C1S,C3AR1,DBX2,VDR,ITGA5,NFE2,INHBE,BAZ2A,GLI1,STAT2,ZDHHC17,PLXNC1,BTBD11,FLT3,ELF1,KLF12,LMO7,ZIC2,AJUBA,HECTD1,BAZ1A,ZFP36L1,BATF,TGFB3,ASB2,TRAF3,MEIS2,B2M,PRTG,R…
GO:BP	positive regulation of biological process	GO:0048518	7.86e-15	14.1045	6474	603	318	18123	ZNF33A,ITGB1,KLF6,ZNF33B,NFKB2,FANK1,C1QTNF4,SPI1,CD44,TRIM44,TRIM21,TRIM22,IFITM1,IRF7,CD81,CD5,FOSL1,RELA,CLCF1,RBM4B,BIRC3,SCN4B,SCN3B,PRDM10,ETV6,C1R,C1S,C3AR1,VDR,ITGA5,NFE2,INHBE,GLI1,ZDHHC17,PLXNC1,FLT3,ELF1,KLF12,LMO7,ZIC2,AJUBA,HECTD1,ZFP36L1,BATF,TGFB3,TRAF3,MEIS2,B2M,RNF111,CSK,FUS,IL4R,TNFRSF12A,IL32,ZNF423,SALL1,CDH5,CTCF,NFATC3,ZFHX3,SLC7A5,CXCL16,ANKFY1,THRA,STAT3,KAT7,TRIM37,ICAM2…
GO:BP	regulation of RNA biosynthetic process	GO:2001141	1.52e-14	13.8174	3541	603	206	18123	ZNF33A,ZNF25,KLF6,ZMYND11,ZNF33B,ANKRD2,NFKB2,EMX2,FANK1,PHF21A,SPI1,TRIM44,TRIM21,TRIM22,IRF7,CD81,ZNF195,FOSL1,RELA,PRDM10,ETV6,DBX2,VDR,NFE2,BAZ2A,GLI1,STAT2,ELF1,KLF12,LMO7,ZIC2,AJUBA,BAZ1A,BATF,TGFB3,TRAF3,MEIS2,RNF111,FUS,ZNF500,ZNF423,SALL1,CTCF,NFATC3,ZFHX3,ZFP1,ZNF287,ZNF18,ZMYND15,THRA,STAT3,NFE2L1,KAT7,TRIM37,ZNF519,TGIF1,ZNF397,PIAS2,MBD1,NFATC1,ZNF682,ZNF93,ZNF675,ZNF254,GATAD2A,PIK3…
GO:BP	regulation of multicellular organismal development	GO:2000026	2.26e-14	13.6464	1459	603	113	18123	ITGB1,SPI1,IRF7,RELA,CLCF1,C3AR1,VDR,ITGA5,NFE2,GLI1,PLXNC1,ZFP36L1,TGFB3,MEIS2,B2M,PRTG,IL4R,CDH5,STAT3,KAT7,MBD1,ZNF675,C5AR1,LILRB2,LILRB4,CD101,F3,JUN,CSF3R,C1QC,F11R,JAG1,ZNF335,CD40,CEBPB,ZBTB46,JAM2,ITGB2,PPARA,BCL11A,SOCS5,EMILIN1,GLI2,BMPR2,SP100,ROBO2,STAB1,TLR9,SEMA3F,PPARG,KALRN,BCL6,KIT,CXCL10,TLR2,TLR3,JADE2,HLA-DRB1,FKBPL,CD83,NR2E1,IL6,LIMK1,LRRN3,ASH2L,BMP1,LYN,ZDHHC21,TLR4,TRIM3…
GO:BP	regulation of transcription, DNA-templated	GO:0006355	2.69e-14	13.5703	3534	603	205	18123	ZNF33A,ZNF25,KLF6,ZMYND11,ZNF33B,ANKRD2,NFKB2,EMX2,FANK1,PHF21A,SPI1,TRIM44,TRIM21,TRIM22,IRF7,CD81,ZNF195,FOSL1,RELA,PRDM10,ETV6,DBX2,VDR,NFE2,BAZ2A,GLI1,STAT2,ELF1,KLF12,LMO7,ZIC2,AJUBA,BAZ1A,BATF,TGFB3,TRAF3,MEIS2,RNF111,FUS,ZNF500,ZNF423,SALL1,CTCF,NFATC3,ZFHX3,ZFP1,ZNF287,ZNF18,ZMYND15,THRA,STAT3,NFE2L1,KAT7,TRIM37,ZNF519,TGIF1,ZNF397,PIAS2,MBD1,NFATC1,ZNF682,ZNF93,ZNF675,ZNF254,GATAD2A,PIK3…
GO:BP	system development	GO:0048731	2.72e-14	13.5659	5095	603	266	18123	ITGB1,KLF6,ANKRD2,NFKB2,EMX2,SPI1,CD44,IRF7,CD81,FOSL1,RELA,CLCF1,INPPL1,SCN3B,OPCML,ETV6,C3AR1,VDR,ITGA5,NFE2,GLI1,ZDHHC17,PLXNC1,FLT3,ZIC2,HECTD1,ZFP36L1,BATF,TGFB3,ASB2,MEIS2,B2M,PRTG,CSK,IL4R,TNFRSF12A,ZNF423,SALL1,CDH5,NFATC3,ZFHX3,THRA,STAT3,KAT7,WFIKKN2,CD79B,MBD1,NFATC1,ZNF675,CEBPA,C5AR1,PPP1R13L,LILRB2,LILRB4,OSCAR,CD101,TRIM45,VCAM1,F3,JUN,CDKN2C,CSF3R,C1QC,C1QB,PRRX1,ABL2,MR1,SMYD2,TL…
GO:BP	regulation of nucleic acid-templated transcription	GO:1903506	2.87e-14	13.5422	3536	603	205	18123	ZNF33A,ZNF25,KLF6,ZMYND11,ZNF33B,ANKRD2,NFKB2,EMX2,FANK1,PHF21A,SPI1,TRIM44,TRIM21,TRIM22,IRF7,CD81,ZNF195,FOSL1,RELA,PRDM10,ETV6,DBX2,VDR,NFE2,BAZ2A,GLI1,STAT2,ELF1,KLF12,LMO7,ZIC2,AJUBA,BAZ1A,BATF,TGFB3,TRAF3,MEIS2,RNF111,FUS,ZNF500,ZNF423,SALL1,CTCF,NFATC3,ZFHX3,ZFP1,ZNF287,ZNF18,ZMYND15,THRA,STAT3,NFE2L1,KAT7,TRIM37,ZNF519,TGIF1,ZNF397,PIAS2,MBD1,NFATC1,ZNF682,ZNF93,ZNF675,ZNF254,GATAD2A,PIK3…
GO:BP	regulation of cellular process	GO:0050794	3.39e-14	13.47	11517	603	478	18123	ZNF33A,ZNF25,ITGB1,ASB13,KLF6,ZMYND11,ZNF33B,ANKRD2,NFKB2,EMX2,FANK1,PHF21A,C1QTNF4,SPI1,CD44,TRIM44,TRIM21,TRIM22,IFITM1,IRF7,CD81,ZNF195,CD5,FOSL1,RELA,CLCF1,RBM4B,IL18BP,INPPL1,BIRC3,SCN4B,TMEM25,SCN3B,PRDM10,ETV6,C3AR1,DBX2,VDR,ITGA5,NFE2,INHBE,BAZ2A,GLI1,STAT2,ZDHHC17,PLXNC1,BTBD11,FLT3,ELF1,KLF12,LMO7,ZIC2,AJUBA,HECTD1,BAZ1A,ZFP36L1,BATF,TGFB3,ASB2,TRAF3,MEIS2,B2M,PRTG,RNF111,CSK,ITGAL,FUS,…
GO:BP	immune effector process	GO:0002252	3.55e-14	13.4493	1135	603	96	18123	SPI1,CD44,IRF7,CD81,CLCF1,C1R,C1S,C3AR1,BATF,TGFB3,B2M,ITGAL,IL4R,SLC7A5,STAT3,PIK3R2,BST2,TICAM1,PLAUR,C5AR1,SIGLEC9,LILRB2,FCAR,LILRB4,OSCAR,CD53,FCN3,C1QC,C1QB,SELL,MR1,CFH,CD55,CD93,JAG1,HCK,CD40,ITGB2,AIRE,SOCS5,COLEC11,CXCR1,TLR9,IL20RB,BCL6,KIT,CXCL1,NFKB1,CFI,TLR2,TLR3,CD14,HAVCR2,RNF8,HLA-DRB1,C4A,C2,HLA-A,BTN3A2,FYN,IGF2R,IL6,LIMK1,LYN,TLR4,ABL1,LGALS3,LGALS9,NEU1,CLEC5A,KMT5B,DYNC1H1,V…
GO:BP	positive regulation of response to stimulus	GO:0048584	3.89e-14	13.41	2368	603	155	18123	ITGB1,C1QTNF4,SPI1,CD44,TRIM44,TRIM21,TRIM22,IRF7,CD81,RELA,CLCF1,BIRC3,C1R,C1S,C3AR1,ITGA5,INHBE,GLI1,ZDHHC17,FLT3,ELF1,AJUBA,TGFB3,TRAF3,B2M,RNF111,CSK,FUS,IL4R,TNFRSF12A,ZNF423,SALL1,CDH5,STAT3,ICAM2,CD79B,C1QTNF1,GDF15,PIK3R2,BST2,ICAM3,TICAM1,PIAS4,PLAUR,CEBPA,C5AR1,LILRA5,LILRB4,F3,FCN3,C1QC,C1QB,MUC1,F11R,PRRX1,MR1,CFH,CD55,TLR5,THBD,JAG1,RBCK1,HCK,CD40,CEBPB,IL10RB,ITGB2,SOCS5,FKBP1B,COLE…
GO:BP	regulation of gene expression	GO:0010468	4.24e-14	13.3726	5218	603	270	18123	ZNF33A,ZNF25,KLF6,ZMYND11,ZNF33B,ANKRD2,NFKB2,EMX2,FANK1,PHF21A,C1QTNF4,SPI1,TRIM44,TRIM21,TRIM22,IRF7,CD81,ZNF195,FOSL1,RELA,CLCF1,RBM4B,INPPL1,RNF26,PRDM10,ETV6,C3AR1,DBX2,VDR,NFE2,BAZ2A,GLI1,STAT2,ELF1,KLF12,LMO7,ZIC2,AJUBA,BAZ1A,ZFP36L1,BATF,TGFB3,TRAF3,MEIS2,B2M,RNF111,CSK,FUS,IL4R,ZNF500,IL32,ZNF423,SALL1,CDH5,CTCF,NFATC3,ZFHX3,ZFP1,SLC7A5,ZNF287,ZNF18,ZMYND15,THRA,STAT3,NFE2L1,KAT7,TRIM37,…
GO:BP	response to chemical	GO:0042221	5.46e-14	13.263	4829	603	255	18123	ITGB1,ANKRD2,NFKB2,EMX2,C1QTNF4,SPI1,CD44,TRIM44,TRIM21,TRIM22,IFITM1,IRF7,CD81,FOSL1,RELA,CLCF1,IL18BP,INPPL1,BIRC3,C3AR1,VDR,ITGA5,STAT2,ZDHHC17,PLXNC1,FLT3,ELF1,AJUBA,ZFP36L1,BATF,TGFB3,TRAF3,MEIS2,B2M,PRTG,RNF111,CSK,FUS,IL4R,TNFRSF12A,IL32,ZNF423,AMFR,CDH5,ZFHX3,CXCL16,THRA,STAT3,NFE2L1,KAT7,WFIKKN2,MTMR4,TGIF1,PIAS2,MBD1,ZNF675,GDF15,PIK3R2,BST2,TICAM1,PIAS4,PLAUR,CEBPA,C5AR1,LILRB2,FCAR,LI…
GO:BP	regulation of RNA metabolic process	GO:0051252	4.39e-13	12.358	3847	603	214	18123	ZNF33A,ZNF25,KLF6,ZMYND11,ZNF33B,ANKRD2,NFKB2,EMX2,FANK1,PHF21A,SPI1,TRIM44,TRIM21,TRIM22,IRF7,CD81,ZNF195,FOSL1,RELA,PRDM10,ETV6,DBX2,VDR,NFE2,BAZ2A,GLI1,STAT2,ELF1,KLF12,LMO7,ZIC2,AJUBA,BAZ1A,ZFP36L1,BATF,TGFB3,TRAF3,MEIS2,RNF111,FUS,ZNF500,ZNF423,SALL1,CTCF,NFATC3,ZFHX3,ZFP1,ZNF287,ZNF18,ZMYND15,THRA,STAT3,NFE2L1,KAT7,TRIM37,ZNF519,TGIF1,ZNF397,PIAS2,MBD1,NFATC1,ZNF682,ZNF93,ZNF675,ZNF254,GATA…
GO:BP	RNA biosynthetic process	GO:0032774	5.78e-13	12.2384	3731	603	209	18123	ZNF33A,ZNF25,KLF6,ZMYND11,ZNF33B,ANKRD2,NFKB2,EMX2,FANK1,PHF21A,SPI1,TRIM44,TRIM21,TRIM22,IRF7,CD81,ZNF195,FOSL1,RELA,PRDM10,ETV6,DBX2,VDR,NFE2,BAZ2A,GLI1,STAT2,ELF1,KLF12,LMO7,ZIC2,AJUBA,BAZ1A,BATF,TGFB3,TRAF3,MEIS2,RNF111,FUS,ZNF500,ZNF423,SALL1,CTCF,NFATC3,ZFHX3,ZFP1,ZNF287,ZNF18,ZMYND15,THRA,STAT3,NFE2L1,KAT7,TRIM37,ZNF519,TGIF1,ZNF397,PIAS2,MBD1,NFATC1,ZNF682,ZNF93,ZNF675,ZNF254,GATAD2A,PIK3…
GO:BP	transcription, DNA-templated	GO:0006351	7.12e-13	12.1473	3713	603	208	18123	ZNF33A,ZNF25,KLF6,ZMYND11,ZNF33B,ANKRD2,NFKB2,EMX2,FANK1,PHF21A,SPI1,TRIM44,TRIM21,TRIM22,IRF7,CD81,ZNF195,FOSL1,RELA,PRDM10,ETV6,DBX2,VDR,NFE2,BAZ2A,GLI1,STAT2,ELF1,KLF12,LMO7,ZIC2,AJUBA,BAZ1A,BATF,TGFB3,TRAF3,MEIS2,RNF111,FUS,ZNF500,ZNF423,SALL1,CTCF,NFATC3,ZFHX3,ZFP1,ZNF287,ZNF18,ZMYND15,THRA,STAT3,NFE2L1,KAT7,TRIM37,ZNF519,TGIF1,ZNF397,PIAS2,MBD1,NFATC1,ZNF682,ZNF93,ZNF675,ZNF254,GATAD2A,PIK3…
GO:BP	positive regulation of cytokine production	GO:0001819	7.3e-13	12.1368	498	603	57	18123	NFKB2,C1QTNF4,IRF7,CD81,RELA,C3AR1,BATF,B2M,IL4R,IL32,SLC7A5,STAT3,TICAM1,C5AR1,LILRB2,LILRA5,F3,IL12RB2,TNFRSF8,CD55,TLR5,CD40,CEBPB,AIRE,IL17RA,IL1RL1,TLR9,ZBTB20,IL20RB,TLR6,KIT,NFKB1,TLR2,TLR3,CD14,HAVCR2,HLA-A,BTN3A2,CD83,IL6,TRIM56,ZC3HAV1,LY96,TLR4,TRIM32,ABL1,LGALS9,THBS1,PLCB1,XRCC6,SERPINE1,ANXA1,MDK,CCBE1,EBI3,HYAL2,HGF
GO:BP	nucleic acid-templated transcription	GO:0097659	7.57e-13	12.1211	3715	603	208	18123	ZNF33A,ZNF25,KLF6,ZMYND11,ZNF33B,ANKRD2,NFKB2,EMX2,FANK1,PHF21A,SPI1,TRIM44,TRIM21,TRIM22,IRF7,CD81,ZNF195,FOSL1,RELA,PRDM10,ETV6,DBX2,VDR,NFE2,BAZ2A,GLI1,STAT2,ELF1,KLF12,LMO7,ZIC2,AJUBA,BAZ1A,BATF,TGFB3,TRAF3,MEIS2,RNF111,FUS,ZNF500,ZNF423,SALL1,CTCF,NFATC3,ZFHX3,ZFP1,ZNF287,ZNF18,ZMYND15,THRA,STAT3,NFE2L1,KAT7,TRIM37,ZNF519,TGIF1,ZNF397,PIAS2,MBD1,NFATC1,ZNF682,ZNF93,ZNF675,ZNF254,GATAD2A,PIK3…
GO:BP	positive regulation of immune system process	GO:0002684	1.02e-12	11.9922	1079	603	90	18123	SPI1,IRF7,CD81,CD5,RELA,CLCF1,C1R,C1S,C3AR1,ELF1,ZFP36L1,B2M,CSK,IL4R,SLC7A5,ICAM2,CD79B,PIK3R2,CD320,ICAM3,TICAM1,CEBPA,C5AR1,LILRB2,FCAR,LILRB4,CD101,VCAM1,JUN,FCN3,C1QC,C1QB,MUC1,MR1,CFH,CD55,RBCK1,HCK,ZNF335,CD40,ZBTB46,JAM2,ITGB2,SOCS5,COLEC11,IL1RL1,GLI2,TLR9,CBLB,BCL6,TLR6,KIT,CXCL10,NFKB1,CFI,HAVCR2,HLA-DRB1,HLA-DQA1,HLA-DRB5,MICB,C4A,C2,HLA-A,BTN2A2,BTN3A2,CD83,FYN,IL6,LIMK1,LYN,TLR4,ABL…
GO:BP	regulation of response to stimulus	GO:0048583	1.14e-12	11.9424	4416	603	235	18123	ITGB1,ZMYND11,C1QTNF4,SPI1,CD44,TRIM44,TRIM21,TRIM22,IFITM1,IRF7,CD81,RELA,CLCF1,IL18BP,BIRC3,RNF26,TMEM25,CD163,C1R,C1S,C3AR1,ITGA5,INHBE,GLI1,STAT2,ZDHHC17,FLT3,ELF1,AJUBA,TGFB3,TRAF3,B2M,RNF111,CSK,ITGAL,FUS,IL4R,TNFRSF12A,ZNF423,SALL1,AMFR,CDH5,NFATC3,THRA,STAT3,KAT7,WFIKKN2,MTMR4,ICAM2,CD79B,C1QTNF1,PIAS2,NFATC1,ZNF675,GDF15,PIK3R2,BST2,ICAM3,TICAM1,PIAS4,PLAUR,CEBPA,C5AR1,PPP1R13L,SIGLEC9,L…
GO:BP	leukocyte activation involved in immune response	GO:0002366	1.75e-12	11.7573	723	603	70	18123	SPI1,CD44,CD81,CLCF1,C3AR1,BATF,B2M,ITGAL,IL4R,STAT3,BST2,TICAM1,PLAUR,C5AR1,SIGLEC9,LILRB2,FCAR,OSCAR,CD53,SELL,CD55,CD93,CD40,ITGB2,SOCS5,CXCR1,BCL6,KIT,CXCL1,NFKB1,TLR2,CD14,HAVCR2,RNF8,HLA-DRB1,IGF2R,IL6,LYN,TLR4,ABL1,LGALS3,LGALS9,NEU1,CLEC5A,KMT5B,DYNC1H1,VAMP2,PSMD12,MTOR,ADA,XRCC6,ANXA1,PLAU,MDK,CTSC,SERPINA1,SERPINA3,ANXA2,CRISPLD2,S100A11,S100A9,CTSS,S100A8,S100A12,MMP9,CTSZ,S100P,SERPI…
GO:BP	macromolecule biosynthetic process	GO:0009059	1.81e-12	11.7414	5145	603	262	18123	ZNF33A,ZNF25,KLF6,ZMYND11,ZNF33B,ANKRD2,NFKB2,EMX2,FANK1,PHF21A,SPI1,TRIM44,TRIM21,TRIM22,IRF7,CD81,ZNF195,FOSL1,RELA,RBM4B,PRDM10,ETV6,DBX2,VDR,NFE2,BAZ2A,GLI1,STAT2,ZDHHC17,ELF1,KLF12,LMO7,ZIC2,AJUBA,BAZ1A,ZFP36L1,BATF,TGFB3,TRAF3,MEIS2,RNF111,FUS,ZNF500,ZNF423,SALL1,CTCF,NFATC3,ZFHX3,ZFP1,ZNF287,ZNF18,ZMYND15,THRA,STAT3,NFE2L1,KAT7,TRIM37,ZNF519,TGIF1,ZNF397,PIAS2,MBD1,NFATC1,ZNF682,ZNF93,ZNF6…
GO:BP	cell activation involved in immune response	GO:0002263	2.32e-12	11.634	727	603	70	18123	SPI1,CD44,CD81,CLCF1,C3AR1,BATF,B2M,ITGAL,IL4R,STAT3,BST2,TICAM1,PLAUR,C5AR1,SIGLEC9,LILRB2,FCAR,OSCAR,CD53,SELL,CD55,CD93,CD40,ITGB2,SOCS5,CXCR1,BCL6,KIT,CXCL1,NFKB1,TLR2,CD14,HAVCR2,RNF8,HLA-DRB1,IGF2R,IL6,LYN,TLR4,ABL1,LGALS3,LGALS9,NEU1,CLEC5A,KMT5B,DYNC1H1,VAMP2,PSMD12,MTOR,ADA,XRCC6,ANXA1,PLAU,MDK,CTSC,SERPINA1,SERPINA3,ANXA2,CRISPLD2,S100A11,S100A9,CTSS,S100A8,S100A12,MMP9,CTSZ,S100P,SERPI…
GO:BP	leukocyte mediated immunity	GO:0002443	2.41e-12	11.6182	888	603	79	18123	SPI1,CD44,IRF7,CD81,CLCF1,C1R,C1S,C3AR1,BATF,B2M,ITGAL,IL4R,BST2,TICAM1,PLAUR,C5AR1,SIGLEC9,LILRB2,FCAR,LILRB4,OSCAR,CD53,C1QC,C1QB,SELL,MR1,CD55,CD93,JAG1,CD40,ITGB2,AIRE,CXCR1,IL20RB,BCL6,KIT,CXCL1,NFKB1,CFI,TLR2,TLR3,CD14,HAVCR2,RNF8,HLA-DRB1,C4A,C2,HLA-A,BTN3A2,IGF2R,IL6,LYN,TLR4,LGALS3,LGALS9,NEU1,CLEC5A,KMT5B,DYNC1H1,VAMP2,PSMD12,XRCC6,PLAU,CTSC,SERPINA1,SERPINA3,ANXA2,CRISPLD2,S100A11,S100…
GO:BP	regulation of macromolecule metabolic process	GO:0060255	2.49e-12	11.6032	6622	603	315	18123	ZNF33A,ZNF25,KLF6,ZMYND11,ZNF33B,ANKRD2,NFKB2,EMX2,FANK1,PHF21A,C1QTNF4,SPI1,CD44,TRIM44,TRIM21,TRIM22,IRF7,CD81,ZNF195,FOSL1,RELA,CLCF1,RBM4B,INPPL1,BIRC3,RNF26,PRDM10,ETV6,C3AR1,DBX2,VDR,ITGA5,NFE2,INHBE,BAZ2A,GLI1,STAT2,FLT3,ELF1,KLF12,LMO7,ZIC2,AJUBA,HECTD1,BAZ1A,ZFP36L1,BATF,TGFB3,TRAF3,MEIS2,B2M,RNF111,CSK,FUS,IL4R,ZNF500,IL32,ZNF423,SALL1,CDH5,CTCF,NFATC3,ZFHX3,ZFP1,SLC7A5,ZNF287,ZNF18,ZMY…
GO:BP	cellular macromolecule biosynthetic process	GO:0034645	2.77e-12	11.5579	5081	603	259	18123	ZNF33A,ZNF25,KLF6,ZMYND11,ZNF33B,ANKRD2,NFKB2,EMX2,FANK1,PHF21A,SPI1,TRIM44,TRIM21,TRIM22,IRF7,CD81,ZNF195,FOSL1,RELA,RBM4B,PRDM10,ETV6,DBX2,VDR,NFE2,BAZ2A,GLI1,STAT2,ZDHHC17,ELF1,KLF12,LMO7,ZIC2,AJUBA,BAZ1A,ZFP36L1,BATF,TGFB3,TRAF3,MEIS2,RNF111,FUS,ZNF500,ZNF423,SALL1,CTCF,NFATC3,ZFHX3,ZFP1,ZNF287,ZNF18,ZMYND15,THRA,STAT3,NFE2L1,KAT7,TRIM37,ZNF519,TGIF1,ZNF397,PIAS2,MBD1,NFATC1,ZNF682,ZNF93,ZNF6…
GO:BP	regulation of immune response	GO:0050776	3.46e-12	11.4605	1159	603	93	18123	ITGB1,SPI1,TRIM44,TRIM21,IFITM1,IRF7,CD81,RELA,CLCF1,BIRC3,RNF26,CD163,C1R,C1S,C3AR1,STAT2,ELF1,TRAF3,B2M,CSK,ITGAL,IL4R,NFATC3,ICAM2,CD79B,NFATC1,PIK3R2,ICAM3,C5AR1,SIGLEC9,LILRB2,FCAR,LILRB4,OSCAR,FCGR1B,VCAM1,JUN,FCN3,C1QC,C1QB,MUC1,FCRLB,SELL,MR1,RNASEL,CFH,CD55,RBCK1,HCK,CD40,ITGB2,SOCS5,COLEC11,IL1RL1,PPARG,CBLB,DTX3L,IL20RB,BCL6,LYAR,KIT,NFKB1,CFI,HAVCR2,HLA-DRB1,HLA-DQA1,HLA-DRB5,MICB,C4A…
GO:BP	regulated exocytosis	GO:0045055	4.68e-12	11.3299	790	603	73	18123	SPI1,CD44,C3AR1,TGFB3,B2M,ITGAL,IL4R,BST2,PLAUR,C5AR1,SIGLEC9,LILRB2,FCAR,OSCAR,CD53,SELL,CD55,CD93,HCK,ITGB2,CXCR1,KIT,CXCL1,NFKB1,TLR2,CD14,IGF2R,DGKI,LYN,SRGN,CHID1,LGALS3,LGALS9,ANXA5,NEU1,CLEC5A,SYT1,DYNC1H1,APBA2,THBS1,PRKCB,VAMP2,PSMD12,MYH9,XRCC6,STXBP5,SERPINE1,CADPS2,SYP,CASK,PLAU,CTSC,SERPINA1,SERPINA3,ANXA2,CRISPLD2,S100A11,S100A9,CTSS,S100A8,S100A12,MMP9,CTSZ,TIMP3,S100P,CRHBP,VEGFA,…
GO:BP	regulation of cytokine production	GO:0001817	5.7e-12	11.2441	847	603	76	18123	NFKB2,C1QTNF4,TRIM21,IRF7,CD81,RELA,RNF26,C3AR1,BATF,TGFB3,TRAF3,B2M,CSK,IL4R,IL32,SLC7A5,STAT3,BST2,TICAM1,C5AR1,LILRB2,LILRA5,LILRB4,F3,IL12RB2,TNFRSF8,F11R,CD55,TLR5,CD40,CEBPB,AIRE,IL17RA,PPARA,SOCS5,IL1RL1,TLR9,ZBTB20,IL20RB,BCL6,TLR6,KIT,NFKB1,TLR2,TLR3,CD14,HAVCR2,HLA-DRB1,HLA-A,BTN2A2,BTN3A2,CD83,IL6,TRIM56,ZC3HAV1,LYN,LY96,TLR4,TRIM32,ABL1,SRGN,CHID1,LGALS9,GBA,THBS1,PLCB1,XRCC6,SERPINE1…
GO:BP	positive regulation of transcription, DNA-templated	GO:0045893	7.62e-12	11.1178	1623	603	115	18123	ZNF33A,KLF6,ZNF33B,NFKB2,FANK1,SPI1,TRIM44,TRIM21,TRIM22,IRF7,CD81,FOSL1,RELA,PRDM10,ETV6,VDR,NFE2,GLI1,ELF1,KLF12,LMO7,ZIC2,BATF,TGFB3,MEIS2,RNF111,FUS,ZNF423,SALL1,CTCF,NFATC3,ZFHX3,THRA,STAT3,KAT7,TRIM37,NFATC1,PIK3R2,CEBPA,ZNF507,ZNF574,ZNF225,ZNF226,TRIM45,JUN,MUC1,PRRX1,POU2F1,RNASEL,JAG1,RBCK1,ZNF335,CD40,CEBPB,PKNOX1,AIRE,PPARA,BCL11A,GLI2,STAT4,BMPR2,SP100,TLR9,PPARG,DTX3L,ZNF148,MSX1,LY…
GO:BP	positive regulation of nucleic acid-templated transcription	GO:1903508	7.62e-12	11.1178	1623	603	115	18123	ZNF33A,KLF6,ZNF33B,NFKB2,FANK1,SPI1,TRIM44,TRIM21,TRIM22,IRF7,CD81,FOSL1,RELA,PRDM10,ETV6,VDR,NFE2,GLI1,ELF1,KLF12,LMO7,ZIC2,BATF,TGFB3,MEIS2,RNF111,FUS,ZNF423,SALL1,CTCF,NFATC3,ZFHX3,THRA,STAT3,KAT7,TRIM37,NFATC1,PIK3R2,CEBPA,ZNF507,ZNF574,ZNF225,ZNF226,TRIM45,JUN,MUC1,PRRX1,POU2F1,RNASEL,JAG1,RBCK1,ZNF335,CD40,CEBPB,PKNOX1,AIRE,PPARA,BCL11A,GLI2,STAT4,BMPR2,SP100,TLR9,PPARG,DTX3L,ZNF148,MSX1,LY…
GO:BP	macromolecule metabolic process	GO:0043170	7.81e-12	11.1073	9867	603	421	18123	ZNF33A,ZNF25,ITGB1,ASB13,KLF6,ZMYND11,ZNF33B,ANKRD2,NFKB2,EMX2,FANK1,PHF21A,C1QTNF4,SPI1,CD44,TRIM44,TRIM21,TRIM22,IRF7,CD81,ZNF195,FOSL1,RELA,CLCF1,RBM4B,INPPL1,BIRC3,RNF26,RNF214,PRDM10,ETV6,C1R,C1S,C3AR1,DBX2,VDR,ITGA5,NFE2,INHBE,BAZ2A,GLI1,STAT2,ZDHHC17,FLT3,ELF1,KLF12,LMO7,ZIC2,AJUBA,HECTD1,BAZ1A,FKBP3,ZFP36L1,BATF,TGFB3,ASB2,TRAF3,MEIS2,B2M,RNF111,CSK,FUS,IL4R,ZNF500,IL32,ZNF423,SALL1,AMFR,…
GO:BP	anatomical structure morphogenesis	GO:0009653	7.88e-12	11.1033	2816	603	168	18123	ITGB1,NFKB2,EMX2,SPI1,CD44,CD81,RELA,INPPL1,MPZL2,C3AR1,VDR,ITGA5,GLI1,STAT2,CSRP2,ZDHHC17,PLXNC1,AJUBA,HECTD1,ZFP36L1,TGFB3,MEIS2,PRTG,IL4R,TNFRSF12A,SALL1,CDH5,THRA,STAT3,NFE2L1,NFATC1,GDF15,C5AR1,PPP1R13L,CD53,F3,JUN,CSF3R,F11R,PRRX1,VSX1,GZF1,JAG1,HCK,ZNF335,CD40,CEBPB,JAM2,PKNOX1,ITGB2,AIRE,PPARA,BCL11A,EMILIN1,GLI2,SP5,BMPR2,SP100,ROBO2,STAB1,SEMA3F,PPARG,CNTN6,CNTN4,COL8A1,KALRN,BCL6,MSX1,…
GO:BP	positive regulation of RNA biosynthetic process	GO:1902680	7.97e-12	11.0987	1624	603	115	18123	ZNF33A,KLF6,ZNF33B,NFKB2,FANK1,SPI1,TRIM44,TRIM21,TRIM22,IRF7,CD81,FOSL1,RELA,PRDM10,ETV6,VDR,NFE2,GLI1,ELF1,KLF12,LMO7,ZIC2,BATF,TGFB3,MEIS2,RNF111,FUS,ZNF423,SALL1,CTCF,NFATC3,ZFHX3,THRA,STAT3,KAT7,TRIM37,NFATC1,PIK3R2,CEBPA,ZNF507,ZNF574,ZNF225,ZNF226,TRIM45,JUN,MUC1,PRRX1,POU2F1,RNASEL,JAG1,RBCK1,ZNF335,CD40,CEBPB,PKNOX1,AIRE,PPARA,BCL11A,GLI2,STAT4,BMPR2,SP100,TLR9,PPARG,DTX3L,ZNF148,MSX1,LY…
GO:BP	regulation of cellular macromolecule biosynthetic process	GO:2000112	8.48e-12	11.0714	4102	603	220	18123	ZNF33A,ZNF25,KLF6,ZMYND11,ZNF33B,ANKRD2,NFKB2,EMX2,FANK1,PHF21A,SPI1,TRIM44,TRIM21,TRIM22,IRF7,CD81,ZNF195,FOSL1,RELA,RBM4B,PRDM10,ETV6,DBX2,VDR,NFE2,BAZ2A,GLI1,STAT2,ELF1,KLF12,LMO7,ZIC2,AJUBA,BAZ1A,ZFP36L1,BATF,TGFB3,TRAF3,MEIS2,RNF111,FUS,ZNF500,ZNF423,SALL1,CTCF,NFATC3,ZFHX3,ZFP1,ZNF287,ZNF18,ZMYND15,THRA,STAT3,NFE2L1,KAT7,TRIM37,ZNF519,TGIF1,ZNF397,PIAS2,MBD1,NFATC1,ZNF682,ZNF93,ZNF675,ZNF25…
GO:BP	cytokine production	GO:0001816	8.87e-12	11.052	854	603	76	18123	NFKB2,C1QTNF4,TRIM21,IRF7,CD81,RELA,RNF26,C3AR1,BATF,TGFB3,TRAF3,B2M,CSK,IL4R,IL32,SLC7A5,STAT3,BST2,TICAM1,C5AR1,LILRB2,LILRA5,LILRB4,F3,IL12RB2,TNFRSF8,F11R,CD55,TLR5,CD40,CEBPB,AIRE,IL17RA,PPARA,SOCS5,IL1RL1,TLR9,ZBTB20,IL20RB,BCL6,TLR6,KIT,NFKB1,TLR2,TLR3,CD14,HAVCR2,HLA-DRB1,HLA-A,BTN2A2,BTN3A2,CD83,IL6,TRIM56,ZC3HAV1,LYN,LY96,TLR4,TRIM32,ABL1,SRGN,CHID1,LGALS9,GBA,THBS1,PLCB1,XRCC6,SERPINE1…
GO:BP	regulation of macromolecule biosynthetic process	GO:0010556	1.01e-11	10.9948	4134	603	221	18123	ZNF33A,ZNF25,KLF6,ZMYND11,ZNF33B,ANKRD2,NFKB2,EMX2,FANK1,PHF21A,SPI1,TRIM44,TRIM21,TRIM22,IRF7,CD81,ZNF195,FOSL1,RELA,RBM4B,PRDM10,ETV6,DBX2,VDR,NFE2,BAZ2A,GLI1,STAT2,ELF1,KLF12,LMO7,ZIC2,AJUBA,BAZ1A,ZFP36L1,BATF,TGFB3,TRAF3,MEIS2,RNF111,FUS,ZNF500,ZNF423,SALL1,CTCF,NFATC3,ZFHX3,ZFP1,ZNF287,ZNF18,ZMYND15,THRA,STAT3,NFE2L1,KAT7,TRIM37,ZNF519,TGIF1,ZNF397,PIAS2,MBD1,NFATC1,ZNF682,ZNF93,ZNF675,ZNF25…
GO:BP	cellular macromolecule metabolic process	GO:0044260	1.35e-11	10.87	8430	603	374	18123	ZNF33A,ZNF25,ITGB1,ASB13,KLF6,ZMYND11,ZNF33B,ANKRD2,NFKB2,EMX2,FANK1,PHF21A,SPI1,CD44,TRIM44,TRIM21,TRIM22,IRF7,CD81,ZNF195,FOSL1,RELA,CLCF1,RBM4B,BIRC3,RNF26,RNF214,PRDM10,ETV6,DBX2,VDR,ITGA5,NFE2,INHBE,BAZ2A,GLI1,STAT2,ZDHHC17,FLT3,ELF1,KLF12,LMO7,ZIC2,AJUBA,HECTD1,BAZ1A,FKBP3,ZFP36L1,BATF,TGFB3,ASB2,TRAF3,MEIS2,RNF111,CSK,FUS,ZNF500,ZNF423,SALL1,AMFR,CDH5,CTCF,NFATC3,ZFHX3,ZFP1,ZNF287,ZNF18,ZM…
GO:BP	leukocyte differentiation	GO:0002521	1.54e-11	10.8134	566	603	59	18123	ITGB1,KLF6,SPI1,IRF7,CD81,CLCF1,FLT3,HECTD1,ZFP36L1,BATF,B2M,IL4R,STAT3,KAT7,CD79B,ZNF675,CEBPA,LILRB2,LILRB4,OSCAR,CD101,VCAM1,JUN,C1QC,MR1,CEBPB,ZBTB46,PKNOX1,AIRE,SOCS5,GLI2,TLR9,PPARG,BCL6,KIT,TLR2,TLR3,HLA-DRB1,CD83,IKZF1,IL6,LYN,TLR4,ABL1,RXRA,LGALS9,GBA,MTOR,ADA,PREX1,MYH9,XRCC6,CAMK4,ANXA1,MDK,ANXA2,MMP9,VEGFA,FGL2
GO:BP	myeloid leukocyte activation	GO:0002274	2.03e-11	10.692	671	603	65	18123	SPI1,CD44,C3AR1,BATF,B2M,ITGAL,IL4R,BST2,TICAM1,PLAUR,CEBPA,C5AR1,SIGLEC9,LILRB2,FCAR,LILRB4,OSCAR,CD53,SELL,CD55,CD93,ITGB2,IL1RL1,CXCR1,TLR6,KIT,CXCL1,NFKB1,TLR2,TLR3,CD14,HAVCR2,IGF2R,IL6,LYN,TLR4,LGALS3,LGALS9,NEU1,CLEC5A,DYNC1H1,THBS1,VAMP2,PSMD12,PREX1,XRCC6,CAMK4,PLAU,CTSC,SERPINA1,SERPINA3,ANXA2,CRISPLD2,S100A11,S100A9,CTSS,S100A8,S100A12,MMP9,CTSZ,HYAL2,S100P,SERPINB1,FGL2,PRSS3
GO:BP	exocytosis	GO:0006887	2.24e-11	10.6496	906	603	78	18123	SPI1,CD44,C3AR1,TGFB3,B2M,ITGAL,IL4R,BST2,PLAUR,C5AR1,SIGLEC9,LILRB2,FCAR,OSCAR,CD53,SELL,CD55,CD93,HCK,ITGB2,CXCR1,KIT,CXCL1,NFKB1,TLR2,CD14,IGF2R,DGKI,LYN,SRGN,CHID1,LGALS3,LGALS9,ANXA5,NEU1,CLEC5A,SYT1,DYNC1H1,APBA2,THBS1,PRKCB,VAMP2,PSMD12,LIN7B,MYH9,XRCC6,EXOC3,STXBP5,PRKN,SERPINE1,CADPS2,ANXA1,SYP,CASK,PLAU,CTSC,SERPINA1,SERPINA3,ANXA2,CRISPLD2,S100A11,S100A9,CTSS,S100A8,S100A12,MMP9,CTSZ,T…
GO:BP	response to external stimulus	GO:0009605	2.35e-11	10.6298	3114	603	179	18123	ZMYND11,NFKB2,SPI1,CD44,TRIM44,TRIM21,TRIM22,IFITM1,IRF7,CD81,FOSL1,RELA,RBM4B,IL18BP,BIRC3,RNF26,CD163,C1R,C1S,C3AR1,VDR,STAT2,PLXNC1,BATF,TRAF3,MEIS2,B2M,PRTG,IL4R,CDH5,CXCL16,ICAM2,C1QTNF1,MBD1,GDF15,BST2,ICAM3,TICAM1,PLAUR,CEBPA,C5AR1,LILRB2,FCAR,LILRA5,FCGR1B,VCAM1,F3,IL12RB2,JUN,CSF3R,FCN3,C1QC,TNFRSF8,MUC1,F11R,MR1,RNASEL,CFH,CD55,TLR5,THBD,HCK,CD40,CEBPB,IL10RB,ITGB2,IL17RA,PPARA,SOCS5,FK…
GO:BP	biological regulation	GO:0065007	2.68e-11	10.5713	12802	603	506	18123	ZNF33A,ZNF25,ITGB1,ASB13,KLF6,ZMYND11,ZNF33B,ANKRD2,NFKB2,EMX2,FANK1,PHF21A,C1QTNF4,SPI1,CD44,TRIM44,TRIM21,TRIM22,IFITM1,IRF7,CD81,ZNF195,CD5,FOSL1,RELA,CLCF1,RBM4B,IL18BP,INPPL1,BIRC3,RNF26,SCN4B,TMEM25,SCN3B,PRDM10,ETV6,CD163,C1R,C1S,C3AR1,DBX2,VDR,ITGA5,NFE2,INHBE,BAZ2A,GLI1,STAT2,ZDHHC17,PLXNC1,BTBD11,FLT3,ELF1,KLF12,LMO7,ZIC2,AJUBA,HECTD1,BAZ1A,ZFP36L1,BATF,TGFB3,ASB2,TRAF3,MEIS2,B2M,PRTG,R…
GO:BP	regulation of cellular biosynthetic process	GO:0031326	3.33e-11	10.4774	4307	603	226	18123	ZNF33A,ZNF25,KLF6,ZMYND11,ZNF33B,ANKRD2,NFKB2,EMX2,FANK1,PHF21A,SPI1,TRIM44,TRIM21,TRIM22,IRF7,CD81,ZNF195,FOSL1,RELA,RBM4B,PRDM10,ETV6,DBX2,VDR,NFE2,BAZ2A,GLI1,STAT2,ELF1,KLF12,LMO7,ZIC2,AJUBA,BAZ1A,ZFP36L1,BATF,TGFB3,TRAF3,MEIS2,RNF111,FUS,ZNF500,ZNF423,SALL1,CTCF,NFATC3,ZFHX3,ZFP1,ZNF287,ZNF18,ZMYND15,THRA,STAT3,NFE2L1,KAT7,TRIM37,ZNF519,TGIF1,ZNF397,PIAS2,MBD1,NFATC1,ZNF682,ZNF93,ZNF675,ZNF25…
GO:BP	cell-cell adhesion	GO:0098609	4.21e-11	10.3754	898	603	77	18123	ITGB1,SPI1,CD44,CD81,CD5,RELA,MPZL2,ITGA5,AJUBA,ZFP36L1,CSK,ITGAL,IL4R,CDH5,ICAM2,C1QTNF1,ICAM3,PLAUR,LILRB2,LILRB4,VCAM1,F11R,SELL,CD55,CD93,JAG1,CEBPB,JAM2,ITGB2,PPARA,SOCS5,GLI2,ROBO2,CNTN6,CNTN4,CBLB,IL20RB,BCL6,LPP,FGFRL1,KIT,PALLD,HAVCR2,HLA-DRB1,HLA-A,BTN2A2,CD83,FYN,IL6,LYN,ZDHHC21,ABL1,LGALS3,LGALS9,CDH22,ADA,MYH9,CDH9,PCDHA5,PCDHA3,LAMB1,ANXA1,NLGN4Y,MDK,ANXA2,ADAMTS18,NTN1,LAMA3,EBI3,C…
GO:BP	inflammatory response	GO:0006954	6.51e-11	10.1864	962	603	80	18123	ITGB1,CD44,CD81,RELA,BIRC3,CD163,C3AR1,ITGAL,IL4R,CDH5,NFATC3,STAT3,TICAM1,CEBPA,C5AR1,LILRA5,LILRB4,VCAM1,F3,F11R,TLR5,HCK,CD40,CEBPB,IL10RB,ITGB2,IL17RA,PPARA,SOCS5,IL1RL1,STAB1,TLR9,PPARG,IL17RE,IL20RB,BCL6,TLR6,KIT,CXCL1,CXCL10,CXCL11,NFKB1,TLR2,TLR3,CD14,HAVCR2,HLA-DRB1,C4A,FYN,IL6,LYN,LY96,TLR4,CHID1,LGALS9,GBA,THBS1,ADA,MYH9,STK39,CAMK4,SERPINE1,ANXA1,MDK,CTSC,SERPINA1,SERPINA3,IGFBP4,S100…
GO:BP	positive regulation of macromolecule metabolic process	GO:0010604	6.64e-11	10.1778	3568	603	196	18123	ZNF33A,KLF6,ZNF33B,NFKB2,FANK1,C1QTNF4,SPI1,CD44,TRIM44,TRIM21,TRIM22,IRF7,CD81,FOSL1,RELA,CLCF1,RBM4B,BIRC3,PRDM10,ETV6,C3AR1,VDR,ITGA5,NFE2,INHBE,GLI1,FLT3,ELF1,KLF12,LMO7,ZIC2,AJUBA,HECTD1,ZFP36L1,BATF,TGFB3,MEIS2,B2M,RNF111,CSK,FUS,IL4R,IL32,ZNF423,SALL1,CDH5,CTCF,NFATC3,ZFHX3,SLC7A5,THRA,STAT3,KAT7,TRIM37,C1QTNF1,NFATC1,GDF15,PIK3R2,TICAM1,PIAS4,PLAUR,CEBPA,ZNF507,ZNF574,ZNF225,ZNF226,C5AR1,…
GO:BP	regulation of developmental process	GO:0050793	6.67e-11	10.1756	2621	603	157	18123	ITGB1,ANKRD2,SPI1,CD44,IFITM1,IRF7,RELA,CLCF1,C3AR1,VDR,ITGA5,NFE2,GLI1,STAT2,PLXNC1,ZFP36L1,TGFB3,MEIS2,B2M,PRTG,IL4R,CDH5,NFATC3,ZFHX3,STAT3,KAT7,MBD1,NFATC1,ZNF675,GDF15,CEBPA,C5AR1,PPP1R13L,LILRB2,LILRB4,CD101,CD53,F3,JUN,CSF3R,C1QC,F11R,PRRX1,JAG1,HCK,ZNF335,CD40,CEBPB,ZBTB46,JAM2,ITGB2,PPARA,BCL11A,SOCS5,FKBP1B,EMILIN1,GLI2,BMPR2,SP100,ROBO2,IL17RD,STAB1,TLR9,USP19,SEMA3F,PPARG,CNTN4,KALRN,…
GO:BP	regulation of biosynthetic process	GO:0009889	9.76e-11	10.0106	4374	603	227	18123	ZNF33A,ZNF25,KLF6,ZMYND11,ZNF33B,ANKRD2,NFKB2,EMX2,FANK1,PHF21A,SPI1,TRIM44,TRIM21,TRIM22,IRF7,CD81,ZNF195,FOSL1,RELA,RBM4B,PRDM10,ETV6,DBX2,VDR,NFE2,BAZ2A,GLI1,STAT2,ELF1,KLF12,LMO7,ZIC2,AJUBA,BAZ1A,ZFP36L1,BATF,TGFB3,TRAF3,MEIS2,RNF111,FUS,ZNF500,ZNF423,SALL1,CTCF,NFATC3,ZFHX3,ZFP1,ZNF287,ZNF18,ZMYND15,THRA,STAT3,NFE2L1,KAT7,TRIM37,ZNF519,TGIF1,ZNF397,PIAS2,MBD1,NFATC1,ZNF682,ZNF93,ZNF675,ZNF25…
GO:BP	regulation of nucleobase-containing compound metabolic process	GO:0019219	1.21e-10	9.91814	4123	603	217	18123	ZNF33A,ZNF25,KLF6,ZMYND11,ZNF33B,ANKRD2,NFKB2,EMX2,FANK1,PHF21A,SPI1,TRIM44,TRIM21,TRIM22,IRF7,CD81,ZNF195,FOSL1,RELA,CLCF1,PRDM10,ETV6,DBX2,VDR,NFE2,BAZ2A,GLI1,STAT2,ELF1,KLF12,LMO7,ZIC2,AJUBA,BAZ1A,ZFP36L1,BATF,TGFB3,TRAF3,MEIS2,RNF111,FUS,ZNF500,ZNF423,SALL1,CTCF,NFATC3,ZFHX3,ZFP1,ZNF287,ZNF18,ZMYND15,THRA,STAT3,NFE2L1,KAT7,TRIM37,ZNF519,TGIF1,ZNF397,PIAS2,MBD1,NFATC1,ZNF682,ZNF93,ZNF675,ZNF25…
GO:BP	regulation of cell adhesion	GO:0030155	1.75e-10	9.7573	756	603	68	18123	SPI1,CD44,CD81,CD5,RELA,PLXNC1,LMO7,CSK,IL4R,ZFHX3,C1QTNF1,PLAUR,LILRB2,LILRB4,VCAM1,MUC1,F11R,ABL2,CD55,JAG1,CEBPB,ITGB2,PPARA,SOCS5,EMILIN1,GLI2,COL8A1,CBLB,IL20RB,BCL6,HAVCR2,HLA-DRB1,HLA-A,BTN2A2,CD83,FYN,IL6,LYN,ZDHHC21,ABL1,LGALS3,LGALS9,THBS1,ADA,PREX1,SERPINE1,ANXA1,CASK,PLAU,MDK,EFEMP2,ADAMTS18,COL1A1,LAMA3,EBI3,CYR61,S100A10,ADAM15,TGM2,SERPINE2,HYAL1,EGFLAM,EDIL3,VEGFA,VWC2,FGL2,PTN,AN…
GO:BP	positive regulation of cellular process	GO:0048522	2.32e-10	9.6337	5863	603	281	18123	ZNF33A,ITGB1,KLF6,ZNF33B,NFKB2,FANK1,C1QTNF4,SPI1,CD44,TRIM44,TRIM21,TRIM22,IFITM1,IRF7,CD81,CD5,FOSL1,RELA,CLCF1,BIRC3,PRDM10,ETV6,C3AR1,VDR,ITGA5,NFE2,INHBE,GLI1,ZDHHC17,PLXNC1,FLT3,ELF1,KLF12,LMO7,ZIC2,AJUBA,HECTD1,ZFP36L1,BATF,TGFB3,TRAF3,MEIS2,B2M,RNF111,CSK,FUS,IL4R,TNFRSF12A,ZNF423,SALL1,CDH5,CTCF,NFATC3,ZFHX3,CXCL16,ANKFY1,THRA,STAT3,KAT7,TRIM37,C1QTNF1,NFATC1,GDF15,PIK3R2,BST2,CD320,TICA…
GO:BP	multicellular organism development	GO:0007275	2.35e-10	9.62974	5670	603	274	18123	ITGB1,KLF6,ANKRD2,NFKB2,EMX2,SPI1,CD44,IRF7,CD81,FOSL1,RELA,CLCF1,INPPL1,SCN3B,OPCML,ETV6,C3AR1,VDR,ITGA5,NFE2,GLI1,CSRP2,ZDHHC17,PLXNC1,FLT3,ZIC2,HECTD1,ZFP36L1,BATF,TGFB3,ASB2,MEIS2,B2M,PRTG,RNF111,CSK,IL4R,TNFRSF12A,ZNF423,SALL1,CDH5,NFATC3,ZFHX3,THRA,STAT3,KAT7,WFIKKN2,CD79B,MBD1,NFATC1,ZNF675,CEBPA,C5AR1,PPP1R13L,LILRB2,LILRB4,OSCAR,CD101,TRIM45,VCAM1,F3,JUN,CDKN2C,CSF3R,C1QC,C1QB,F11R,PRRX1…
GO:BP	nucleobase-containing compound biosynthetic process	GO:0034654	2.47e-10	9.60766	4202	603	219	18123	ZNF33A,ZNF25,KLF6,ZMYND11,ZNF33B,ANKRD2,NFKB2,EMX2,FANK1,PHF21A,SPI1,TRIM44,TRIM21,TRIM22,IRF7,CD81,ZNF195,FOSL1,RELA,PRDM10,ETV6,DBX2,VDR,NFE2,BAZ2A,GLI1,STAT2,ELF1,KLF12,LMO7,ZIC2,AJUBA,BAZ1A,BATF,TGFB3,TRAF3,MEIS2,RNF111,FUS,ZNF500,ZNF423,SALL1,CTCF,NFATC3,ZFHX3,ZFP1,ZNF287,ZNF18,ZMYND15,THRA,STAT3,NFE2L1,KAT7,TRIM37,ZNF519,TGIF1,ZNF397,PIAS2,MBD1,NFATC1,ZNF682,ZNF93,ZNF675,ZNF254,GATAD2A,PIK3…
GO:BP	animal organ development	GO:0048513	3.3e-10	9.48196	3701	603	199	18123	ITGB1,KLF6,ANKRD2,NFKB2,EMX2,SPI1,CD44,IRF7,CD81,FOSL1,RELA,CLCF1,INPPL1,ETV6,VDR,NFE2,GLI1,FLT3,ZIC2,HECTD1,ZFP36L1,BATF,TGFB3,ASB2,MEIS2,B2M,CSK,IL4R,ZNF423,SALL1,ZFHX3,THRA,STAT3,KAT7,CD79B,MBD1,NFATC1,ZNF675,CEBPA,C5AR1,PPP1R13L,LILRB2,LILRB4,OSCAR,CD101,TRIM45,VCAM1,JUN,CSF3R,C1QC,C1QB,PRRX1,MR1,SMYD2,TLR5,VSX1,GZF1,JAG1,ZNF335,CEBPB,ZBTB46,PKNOX1,AIRE,PPARA,SOCS5,EMILIN1,GLI2,SP5,BMPR2,ROBO…
GO:BP	response to stress	GO:0006950	3.63e-10	9.43993	4321	603	223	18123	ITGB1,ZMYND11,ANKRD2,PHF21A,SPI1,CD44,TRIM44,TRIM21,TRIM22,IFITM1,IRF7,CD81,FOSL1,RELA,IL18BP,BIRC3,RNF26,CD163,C1R,C1S,C3AR1,ITGA5,NFE2,GLI1,STAT2,AJUBA,ZFP36L1,BATF,TGFB3,TRAF3,B2M,RNF111,ITGAL,FUS,IL4R,TNFRSF12A,IL32,AMFR,CDH5,NFATC3,CXCL16,THRA,STAT3,NFE2L1,KAT7,ANKFN1,ICAM2,C1QTNF1,ZNF675,PIK3R2,BST2,ICAM3,TICAM1,PIAS4,PLAUR,CEBPA,C5AR1,LILRB2,FCAR,LILRA5,LILRB4,FCGR1B,VCAM1,F3,JUN,CSF3R,FCN…
GO:BP	anatomical structure development	GO:0048856	3.83e-10	9.41732	6164	603	291	18123	ITGB1,KLF6,ANKRD2,NFKB2,EMX2,SPI1,CD44,IRF7,CD81,FOSL1,RELA,CLCF1,INPPL1,MPZL2,SCN3B,OPCML,ETV6,C3AR1,VDR,ITGA5,NFE2,GLI1,STAT2,CSRP2,ZDHHC17,PLXNC1,FLT3,ZIC2,AJUBA,HECTD1,ZFP36L1,BATF,TGFB3,ASB2,MEIS2,B2M,PRTG,RNF111,CSK,IL4R,TNFRSF12A,ZNF423,SALL1,CDH5,NFATC3,ZFHX3,ZMYND15,THRA,STAT3,NFE2L1,KAT7,WFIKKN2,CD79B,MBD1,NFATC1,ZNF675,GDF15,CEBPA,C5AR1,PPP1R13L,LILRB2,LILRB4,OSCAR,CD101,TRIM45,CD53,VC…
GO:BP	regulation of nitrogen compound metabolic process	GO:0051171	3.91e-10	9.4073	5886	603	281	18123	ZNF33A,ZNF25,KLF6,ZMYND11,ZNF33B,ANKRD2,NFKB2,EMX2,FANK1,PHF21A,SPI1,CD44,TRIM44,TRIM21,TRIM22,IRF7,CD81,ZNF195,FOSL1,RELA,CLCF1,RBM4B,BIRC3,PRDM10,ETV6,DBX2,VDR,ITGA5,NFE2,INHBE,BAZ2A,GLI1,STAT2,FLT3,ELF1,KLF12,LMO7,ZIC2,AJUBA,HECTD1,BAZ1A,ZFP36L1,BATF,TGFB3,TRAF3,MEIS2,RNF111,CSK,FUS,ZNF500,ZNF423,SALL1,CDH5,CTCF,NFATC3,ZFHX3,ZFP1,ZNF287,ZNF18,ZMYND15,THRA,STAT3,NFE2L1,KAT7,WFIKKN2,TRIM37,ZNF51…
GO:BP	heterocycle biosynthetic process	GO:0018130	4.24e-10	9.37278	4275	603	221	18123	ZNF33A,ZNF25,KLF6,ZMYND11,ZNF33B,ANKRD2,NFKB2,EMX2,FANK1,PHF21A,SPI1,TRIM44,TRIM21,TRIM22,IRF7,CD81,ZNF195,FOSL1,RELA,PRDM10,ETV6,DBX2,VDR,NFE2,BAZ2A,GLI1,STAT2,ELF1,KLF12,LMO7,ZIC2,AJUBA,BAZ1A,BATF,TGFB3,TRAF3,MEIS2,RNF111,FUS,ZNF500,ZNF423,SALL1,CTCF,NFATC3,ZFHX3,ZFP1,ZNF287,ZNF18,ZMYND15,THRA,STAT3,NFE2L1,KAT7,TRIM37,ZNF519,TGIF1,ZNF397,PIAS2,MBD1,NFATC1,ZNF682,ZNF93,ZNF675,ZNF254,GATAD2A,PIK3…
GO:BP	immune system development	GO:0002520	4.68e-10	9.32968	1037	603	82	18123	ITGB1,KLF6,NFKB2,SPI1,IRF7,CD81,CLCF1,ETV6,NFE2,FLT3,HECTD1,ZFP36L1,BATF,MEIS2,B2M,IL4R,THRA,STAT3,KAT7,CD79B,ZNF675,CEBPA,LILRB2,LILRB4,OSCAR,CD101,VCAM1,JUN,CSF3R,C1QC,MR1,JAG1,CD40,CEBPB,ZBTB46,PKNOX1,AIRE,SOCS5,GLI2,TLR9,PPARG,CBLB,BCL6,LYAR,KIT,TLR2,TLR3,HAVCR2,RNF8,HLA-DRB1,CD83,IKZF1,IL6,ASH2L,LYN,TLR4,ABL1,RXRA,LGALS3,LGALS9,TGFBR3,GBA,KMT5B,THBS1,PRKCB,PSMD12,MTOR,ADA,PREX1,MYH9,XRCC6,CA…
GO:BP	aromatic compound biosynthetic process	GO:0019438	5.46e-10	9.26263	4285	603	221	18123	ZNF33A,ZNF25,KLF6,ZMYND11,ZNF33B,ANKRD2,NFKB2,EMX2,FANK1,PHF21A,SPI1,TRIM44,TRIM21,TRIM22,IRF7,CD81,ZNF195,FOSL1,RELA,PRDM10,ETV6,DBX2,VDR,NFE2,BAZ2A,GLI1,STAT2,ELF1,KLF12,LMO7,ZIC2,AJUBA,BAZ1A,BATF,TGFB3,TRAF3,MEIS2,RNF111,FUS,ZNF500,ZNF423,SALL1,CTCF,NFATC3,ZFHX3,ZFP1,ZNF287,ZNF18,ZMYND15,THRA,STAT3,NFE2L1,KAT7,TRIM37,ZNF519,TGIF1,ZNF397,PIAS2,MBD1,NFATC1,ZNF682,ZNF93,ZNF675,ZNF254,GATAD2A,PIK3…
GO:BP	positive regulation of transcription by RNA polymerase II	GO:0045944	5.64e-10	9.2487	1200	603	90	18123	ZNF33A,KLF6,ZNF33B,NFKB2,SPI1,IRF7,CD81,FOSL1,RELA,PRDM10,ETV6,VDR,GLI1,ELF1,KLF12,LMO7,BATF,TGFB3,MEIS2,RNF111,SALL1,NFATC3,ZFHX3,THRA,STAT3,KAT7,NFATC1,PIK3R2,CEBPA,ZNF507,ZNF574,ZNF225,ZNF226,JUN,MUC1,PRRX1,POU2F1,RNASEL,JAG1,ZNF335,CD40,CEBPB,PKNOX1,AIRE,PPARA,BCL11A,GLI2,STAT4,BMPR2,TLR9,PPARG,ZNF148,MSX1,RNF4,CXCL10,NFKB1,ZNF827,TLR2,TLR3,NR2F1,ABLIM3,SQSTM1,NR2E1,IL6,CREB3L2,ZNF395,CEBPD,Z…
GO:BP	positive regulation of RNA metabolic process	GO:0051254	6.71e-10	9.173	1775	603	117	18123	ZNF33A,KLF6,ZNF33B,NFKB2,FANK1,SPI1,TRIM44,TRIM21,TRIM22,IRF7,CD81,FOSL1,RELA,PRDM10,ETV6,VDR,NFE2,GLI1,ELF1,KLF12,LMO7,ZIC2,ZFP36L1,BATF,TGFB3,MEIS2,RNF111,FUS,ZNF423,SALL1,CTCF,NFATC3,ZFHX3,THRA,STAT3,KAT7,TRIM37,NFATC1,PIK3R2,CEBPA,ZNF507,ZNF574,ZNF225,ZNF226,TRIM45,JUN,MUC1,PRRX1,POU2F1,RNASEL,JAG1,RBCK1,ZNF335,CD40,CEBPB,PKNOX1,AIRE,PPARA,BCL11A,GLI2,STAT4,BMPR2,SP100,TLR9,PPARG,DTX3L,ZNF148…
GO:BP	positive regulation of cellular biosynthetic process	GO:0031328	6.99e-10	9.15552	1976	603	126	18123	ZNF33A,KLF6,ZNF33B,NFKB2,FANK1,SPI1,TRIM44,TRIM21,TRIM22,IRF7,CD81,FOSL1,RELA,PRDM10,ETV6,VDR,NFE2,GLI1,ELF1,KLF12,LMO7,ZIC2,AJUBA,BATF,TGFB3,MEIS2,RNF111,FUS,ZNF423,SALL1,CTCF,NFATC3,ZFHX3,THRA,STAT3,KAT7,TRIM37,NFATC1,PIK3R2,TICAM1,CEBPA,ZNF507,ZNF574,ZNF225,ZNF226,TRIM45,JUN,MUC1,PRRX1,POU2F1,RNASEL,TLR5,JAG1,RBCK1,ZNF335,CD40,CEBPB,PKNOX1,ITGB2,AIRE,PPARA,BCL11A,GLI2,STAT4,BMPR2,SP100,TLR9,PP…
GO:BP	lymphocyte activation	GO:0046649	7.75e-10	9.11069	780	603	68	18123	ITGB1,KLF6,SPI1,CD44,CD81,CD5,CLCF1,FLT3,HECTD1,ZFP36L1,BATF,B2M,CSK,ITGAL,IL4R,STAT3,KAT7,CD79B,BST2,CD320,TICAM1,LILRB2,LILRB4,VCAM1,MR1,CD55,ZNF335,CD40,CEBPB,PKNOX1,ITGB2,AIRE,SOCS5,FKBP1B,GLI2,TLR9,CBLB,IL20RB,BCL6,KIT,HAVCR2,RNF8,HLA-DRB1,MICB,HLA-A,BTN2A2,CD83,FYN,IKZF1,IL6,LYN,TLR4,ABL1,LGALS3,LGALS9,GBA,KMT5B,PRKCB,MTOR,ADA,PREX1,MYH9,XRCC6,CAMK4,ANXA1,MDK,EBI3,FGL2
GO:BP	regulation of primary metabolic process	GO:0080090	1.08e-09	8.96681	6071	603	286	18123	ZNF33A,ZNF25,KLF6,ZMYND11,ZNF33B,ANKRD2,NFKB2,EMX2,FANK1,PHF21A,SPI1,CD44,TRIM44,TRIM21,TRIM22,IRF7,CD81,ZNF195,FOSL1,RELA,CLCF1,RBM4B,BIRC3,PRDM10,ETV6,DBX2,VDR,ITGA5,NFE2,INHBE,BAZ2A,GLI1,STAT2,FLT3,ELF1,KLF12,LMO7,ZIC2,AJUBA,HECTD1,BAZ1A,ZFP36L1,BATF,TGFB3,TRAF3,MEIS2,RNF111,CSK,FUS,ZNF500,ZNF423,SALL1,CDH5,CTCF,NFATC3,ZFHX3,ZFP1,ZNF287,ZNF18,ZMYND15,THRA,STAT3,NFE2L1,KAT7,WFIKKN2,TRIM37,MTMR4…
GO:BP	negative regulation of multicellular organismal process	GO:0051241	1.12e-09	8.94952	1174	603	88	18123	SPI1,TGFB3,B2M,PRTG,CSK,IL4R,ZNF423,C1QTNF1,MBD1,ZNF675,GDF15,BST2,PLAUR,LILRA5,LILRB4,F3,C1QC,THBD,ZBTB46,JAM2,PPARA,BCL11A,SOCS5,FKBP1B,EMILIN1,IL1RL1,GLI2,BMPR2,SP100,ROBO2,IL17RD,STAB1,TLR9,USP19,SEMA3F,PPARG,IL20RB,BCL6,TLR6,CXCL10,NFKB1,TLR2,TLR3,HAVCR2,HLA-DRB1,BTN2A2,CD83,NR2E1,IL6,LYN,TNFRSF11B,TLR4,LHX2,SRGN,CHID1,CHSY1,LGALS9,GBA,ANXA5,THBS1,MTOR,ADA,STK39,OXTR,SERPINE1,NFIB,ANXA1,PLAU…
GO:BP	positive regulation of biosynthetic process	GO:0009891	1.18e-09	8.92915	2013	603	127	18123	ZNF33A,KLF6,ZNF33B,NFKB2,FANK1,SPI1,TRIM44,TRIM21,TRIM22,IRF7,CD81,FOSL1,RELA,PRDM10,ETV6,VDR,NFE2,GLI1,ELF1,KLF12,LMO7,ZIC2,AJUBA,BATF,TGFB3,MEIS2,RNF111,FUS,ZNF423,SALL1,CTCF,NFATC3,ZFHX3,THRA,STAT3,KAT7,TRIM37,NFATC1,PIK3R2,TICAM1,CEBPA,ZNF507,ZNF574,ZNF225,ZNF226,TRIM45,JUN,MUC1,PRRX1,POU2F1,RNASEL,TLR5,JAG1,RBCK1,ZNF335,CD40,CEBPB,PKNOX1,ITGB2,AIRE,PPARA,BCL11A,GLI2,STAT4,BMPR2,SP100,TLR9,PP…
GO:BP	defense response to other organism	GO:0098542	1.59e-09	8.79988	1222	603	90	18123	ZMYND11,SPI1,CD44,TRIM44,TRIM21,TRIM22,IFITM1,IRF7,RELA,BIRC3,RNF26,C1R,C1S,STAT2,BATF,TRAF3,B2M,IL4R,CXCL16,ICAM2,BST2,ICAM3,TICAM1,C5AR1,FCAR,LILRA5,FCGR1B,VCAM1,FCN3,C1QC,MUC1,MR1,RNASEL,CFH,CD55,TLR5,HCK,CD40,CEBPB,IL10RB,IL17RA,COLEC11,SP100,STAB1,TLR9,PPARG,DTX3L,TLR6,LYAR,CXCL10,NFKB1,CFI,TLR2,TLR3,TRIM23,CD14,HAVCR2,HLA-DRB1,HLA-DQA1,HLA-DRB5,MICB,C4A,C2,HLA-A,TRIM26,FYN,IL6,TRIM56,ZC3HAV…
GO:BP	leukocyte migration	GO:0050900	1.77e-09	8.75321	511	603	52	18123	ITGB1,SPI1,CD44,CD81,C3AR1,ITGA5,ITGAL,SLC7A5,CXCL16,PIK3R2,C5AR1,VCAM1,CSF3R,F11R,SELL,THBD,HCK,JAM2,ITGB2,AIRE,EMILIN1,CXCR1,KIT,CXCL1,CXCL10,CXCL11,ITGA1,FYN,IL6,LYN,SDC2,LGALS3,LGALS9,GBA,THBS1,PLCB1,ADA,PREX1,MYH9,STK39,SERPINE1,ANXA1,MDK,PGF,COL1A1,S100A9,S100A8,S100A12,MMP9,VEGFA,PTN,ANGPT2
GO:BP	hemopoiesis	GO:0030097	1.81e-09	8.74195	946	603	76	18123	ITGB1,KLF6,SPI1,IRF7,CD81,CLCF1,ETV6,NFE2,FLT3,HECTD1,ZFP36L1,BATF,MEIS2,B2M,IL4R,THRA,STAT3,KAT7,CD79B,ZNF675,CEBPA,LILRB2,LILRB4,OSCAR,CD101,VCAM1,JUN,CSF3R,C1QC,MR1,JAG1,CEBPB,ZBTB46,PKNOX1,AIRE,SOCS5,GLI2,TLR9,PPARG,BCL6,LYAR,KIT,TLR2,TLR3,HLA-DRB1,CD83,IKZF1,IL6,ASH2L,LYN,TLR4,ABL1,RXRA,LGALS3,LGALS9,TGFBR3,GBA,THBS1,PRKCB,PSMD12,MTOR,ADA,PREX1,MYH9,XRCC6,CAMK4,ANXA1,MDK,ANXA2,FLT3LG,MMP9,HY…
GO:BP	positive regulation of developmental process	GO:0051094	2.26e-09	8.64626	1354	603	96	18123	ITGB1,IFITM1,RELA,CLCF1,C3AR1,VDR,ITGA5,GLI1,PLXNC1,ZFP36L1,TGFB3,B2M,IL4R,CDH5,ZFHX3,STAT3,KAT7,GDF15,CEBPA,C5AR1,PPP1R13L,LILRB2,LILRB4,CD101,CD53,F3,JUN,F11R,JAG1,ZNF335,CD40,CEBPB,ZBTB46,ITGB2,BCL11A,SOCS5,FKBP1B,GLI2,BMPR2,ROBO2,PPARG,KALRN,BCL6,KIT,NFKB1,TLR2,TLR3,JADE2,HLA-DRB1,CD83,NR2E1,IL6,LIMK1,LRRN3,BMP1,LYN,TRIM32,ABL1,ZDHHC15,LGALS9,TGFBR3,B4GALT5,CAPRIN1,KMT5B,SYT1,THBS1,PRKCB,MTOR…
GO:BP	positive regulation of signaling	GO:0023056	2.92e-09	8.53469	1814	603	117	18123	ITGB1,C1QTNF4,SPI1,CD44,TRIM44,TRIM21,TRIM22,IRF7,CD81,RELA,BIRC3,ITGA5,INHBE,GLI1,ZDHHC17,FLT3,AJUBA,TGFB3,TRAF3,RNF111,CSK,TNFRSF12A,ZNF423,SALL1,CDH5,STAT3,C1QTNF1,GDF15,PIK3R2,BST2,TICAM1,PIAS4,PLAUR,C5AR1,LILRB2,LILRA5,F3,F11R,PRRX1,TLR5,JAG1,RBCK1,CD40,IL10RB,LYPD6,BMPR2,ROBO2,TLR9,ZDHHC3,CNTN6,TLR6,MSX1,KIT,NFKB1,TLR2,TLR3,ITGA1,CD14,HAVCR2,FGFR4,SQSTM1,HLA-DRB1,FYN,NR2E1,GRB10,IL6,DGKI,ZC…
GO:BP	positive regulation of macromolecule biosynthetic process	GO:0010557	2.97e-09	8.52761	1859	603	119	18123	ZNF33A,KLF6,ZNF33B,NFKB2,FANK1,SPI1,TRIM44,TRIM21,TRIM22,IRF7,CD81,FOSL1,RELA,PRDM10,ETV6,VDR,NFE2,GLI1,ELF1,KLF12,LMO7,ZIC2,BATF,TGFB3,MEIS2,RNF111,FUS,ZNF423,SALL1,CTCF,NFATC3,ZFHX3,THRA,STAT3,KAT7,TRIM37,NFATC1,PIK3R2,CEBPA,ZNF507,ZNF574,ZNF225,ZNF226,TRIM45,JUN,MUC1,PRRX1,POU2F1,RNASEL,JAG1,RBCK1,ZNF335,CD40,CEBPB,PKNOX1,AIRE,PPARA,BCL11A,GLI2,STAT4,BMPR2,SP100,TLR9,PPARG,DTX3L,ZNF148,MSX1,LY…
GO:BP	myeloid cell differentiation	GO:0030099	3.04e-09	8.51666	436	603	47	18123	SPI1,IRF7,CD81,NFE2,ZFP36L1,BATF,MEIS2,B2M,THRA,STAT3,KAT7,ZNF675,CEBPA,LILRB4,OSCAR,CD101,JUN,CSF3R,C1QC,JAG1,CEBPB,ZBTB46,PKNOX1,PPARG,BCL6,LYAR,KIT,TLR2,TLR3,HLA-DRB1,IKZF1,ASH2L,LYN,TLR4,RXRA,LGALS3,TGFBR3,GBA,THBS1,PRKCB,MTOR,MYH9,CAMK4,ANXA2,MMP9,P4HTM,VEGFA
GO:BP	tube development	GO:0035295	3.57e-09	8.44674	1158	603	86	18123	ITGB1,EMX2,SPI1,C3AR1,VDR,ITGA5,GLI1,HECTD1,ZFP36L1,TGFB3,TNFRSF12A,SALL1,CDH5,THRA,STAT3,CEBPA,C5AR1,F3,JUN,PRRX1,GZF1,JAG1,CD40,PKNOX1,ITGB2,EMILIN1,GLI2,BMPR2,SP100,ROBO2,STAB1,PPARG,COL8A1,KIT,CXCL10,TLR3,FKBPL,NR2E1,IL6,LHX2,ABL1,TGFBR3,SETDB2,CHD8,THBS1,PRKCB,NFIA,ADA,MYH9,OXTR,NIPBL,SERPINE1,NFIB,SLC1A1,ANXA1,ADAM12,MDK,EFEMP2,ST14,COL2A1,COL4A1,COL4A2,PGF,ANXA2,MFGE8,CRISPLD2,NTN1,PLXDC1,…
GO:BP	positive regulation of metabolic process	GO:0009893	4.06e-09	8.39115	3873	603	202	18123	ZNF33A,KLF6,ZNF33B,NFKB2,FANK1,C1QTNF4,SPI1,CD44,TRIM44,TRIM21,TRIM22,IRF7,CD81,FOSL1,RELA,CLCF1,RBM4B,BIRC3,PRDM10,ETV6,C3AR1,VDR,ITGA5,NFE2,INHBE,GLI1,FLT3,ELF1,KLF12,LMO7,ZIC2,AJUBA,HECTD1,ZFP36L1,BATF,TGFB3,MEIS2,B2M,RNF111,CSK,FUS,IL4R,IL32,ZNF423,SALL1,CDH5,CTCF,NFATC3,ZFHX3,SLC7A5,THRA,STAT3,KAT7,TRIM37,C1QTNF1,NFATC1,GDF15,PIK3R2,TICAM1,PIAS4,PLAUR,CEBPA,ZNF507,ZNF574,ZNF225,ZNF226,C5AR1,…
GO:BP	organic cyclic compound biosynthetic process	GO:1901362	4.15e-09	8.38184	4446	603	224	18123	ZNF33A,ZNF25,KLF6,ZMYND11,ZNF33B,ANKRD2,NFKB2,EMX2,FANK1,PHF21A,SPI1,TRIM44,TRIM21,TRIM22,IRF7,CD81,ZNF195,FOSL1,RELA,PRDM10,ETV6,DBX2,VDR,NFE2,BAZ2A,GLI1,STAT2,ELF1,KLF12,LMO7,ZIC2,AJUBA,BAZ1A,BATF,TGFB3,TRAF3,MEIS2,RNF111,FUS,ZNF500,ZNF423,SALL1,CTCF,NFATC3,ZFHX3,ZFP1,ZNF287,ZNF18,ZMYND15,THRA,STAT3,NFE2L1,KAT7,TRIM37,ZNF519,TGIF1,OSBPL1A,ZNF397,PIAS2,MBD1,NFATC1,ZNF682,ZNF93,ZNF675,ZNF254,GATA…
GO:BP	mononuclear cell differentiation	GO:1903131	4.23e-09	8.3736	440	603	47	18123	ITGB1,KLF6,SPI1,IRF7,CLCF1,FLT3,HECTD1,ZFP36L1,BATF,B2M,IL4R,STAT3,KAT7,CD79B,LILRB2,LILRB4,VCAM1,JUN,MR1,CEBPB,ZBTB46,PKNOX1,AIRE,SOCS5,GLI2,TLR9,PPARG,BCL6,KIT,HLA-DRB1,CD83,IKZF1,IL6,LYN,ABL1,LGALS9,GBA,MTOR,ADA,PREX1,MYH9,XRCC6,CAMK4,ANXA1,MDK,VEGFA,FGL2
GO:BP	hematopoietic or lymphoid organ development	GO:0048534	4.75e-09	8.32355	984	603	77	18123	ITGB1,KLF6,NFKB2,SPI1,IRF7,CD81,CLCF1,ETV6,NFE2,FLT3,HECTD1,ZFP36L1,BATF,MEIS2,B2M,IL4R,THRA,STAT3,KAT7,CD79B,ZNF675,CEBPA,LILRB2,LILRB4,OSCAR,CD101,VCAM1,JUN,CSF3R,C1QC,MR1,JAG1,CEBPB,ZBTB46,PKNOX1,AIRE,SOCS5,GLI2,TLR9,PPARG,BCL6,LYAR,KIT,TLR2,TLR3,HLA-DRB1,CD83,IKZF1,IL6,ASH2L,LYN,TLR4,ABL1,RXRA,LGALS3,LGALS9,TGFBR3,GBA,THBS1,PRKCB,PSMD12,MTOR,ADA,PREX1,MYH9,XRCC6,CAMK4,ANXA1,MDK,ANXA2,FLT3LG,M…
GO:BP	developmental process	GO:0032502	4.75e-09	8.32353	6678	603	305	18123	ITGB1,KLF6,ANKRD2,NFKB2,EMX2,SPI1,CD44,IFITM1,IRF7,CD81,FOSL1,RELA,CLCF1,INPPL1,BIRC3,MPZL2,SCN3B,OPCML,ETV6,C3AR1,VDR,ITGA5,NFE2,GLI1,STAT2,CSRP2,ZDHHC17,PLXNC1,FLT3,ELF1,ZIC2,AJUBA,HECTD1,ZFP36L1,BATF,TGFB3,ASB2,MEIS2,B2M,PRTG,RNF111,CSK,IL4R,TNFRSF12A,ZNF423,SALL1,AMFR,CDH5,NFATC3,ZFHX3,ZMYND15,THRA,STAT3,NFE2L1,KAT7,WFIKKN2,CD79B,MBD1,NFATC1,ZNF675,GDF15,CEBPA,C5AR1,PPP1R13L,LILRB2,LILRB4,OSC…
GO:BP	positive regulation of nucleobase-containing compound metabolic process	GO:0045935	5.38e-09	8.26938	1943	603	122	18123	ZNF33A,KLF6,ZNF33B,NFKB2,FANK1,SPI1,TRIM44,TRIM21,TRIM22,IRF7,CD81,FOSL1,RELA,CLCF1,PRDM10,ETV6,VDR,NFE2,GLI1,ELF1,KLF12,LMO7,ZIC2,ZFP36L1,BATF,TGFB3,MEIS2,RNF111,FUS,ZNF423,SALL1,CTCF,NFATC3,ZFHX3,THRA,STAT3,KAT7,TRIM37,NFATC1,PIK3R2,CEBPA,ZNF507,ZNF574,ZNF225,ZNF226,TRIM45,JUN,MUC1,PRRX1,POU2F1,RNASEL,JAG1,RBCK1,ZNF335,CD40,CEBPB,PKNOX1,AIRE,PPARA,BCL11A,GLI2,STAT4,BMPR2,SP100,TLR9,PPARG,ZBTB20…
GO:BP	regulation of metabolic process	GO:0019222	5.5e-09	8.25989	7175	603	322	18123	ZNF33A,ZNF25,ITGB1,KLF6,ZMYND11,ZNF33B,ANKRD2,NFKB2,EMX2,FANK1,PHF21A,C1QTNF4,SPI1,CD44,TRIM44,TRIM21,TRIM22,IRF7,CD81,ZNF195,FOSL1,RELA,CLCF1,RBM4B,INPPL1,BIRC3,RNF26,PRDM10,ETV6,C3AR1,DBX2,VDR,ITGA5,NFE2,INHBE,BAZ2A,GLI1,STAT2,FLT3,ELF1,KLF12,LMO7,ZIC2,AJUBA,HECTD1,BAZ1A,ZFP36L1,BATF,TGFB3,TRAF3,MEIS2,B2M,RNF111,CSK,FUS,IL4R,ZNF500,IL32,ZNF423,SALL1,CDH5,CTCF,NFATC3,ZFHX3,ZFP1,SLC7A5,ZNF287,ZNF…
GO:BP	positive regulation of cell communication	GO:0010647	5.5e-09	8.25988	1809	603	116	18123	ITGB1,C1QTNF4,SPI1,CD44,TRIM44,TRIM21,TRIM22,IRF7,CD81,RELA,BIRC3,ITGA5,INHBE,GLI1,ZDHHC17,FLT3,AJUBA,TGFB3,TRAF3,RNF111,CSK,TNFRSF12A,ZNF423,SALL1,CDH5,STAT3,C1QTNF1,GDF15,PIK3R2,BST2,TICAM1,PIAS4,PLAUR,C5AR1,LILRB2,LILRA5,F3,F11R,PRRX1,TLR5,JAG1,RBCK1,CD40,IL10RB,LYPD6,BMPR2,ROBO2,TLR9,ZDHHC3,CNTN6,TLR6,MSX1,KIT,NFKB1,TLR2,TLR3,ITGA1,CD14,HAVCR2,FGFR4,SQSTM1,HLA-DRB1,FYN,NR2E1,GRB10,IL6,DGKI,ZC…
GO:BP	multicellular organismal process	GO:0032501	5.63e-09	8.24978	8000	603	350	18123	ITGB1,KLF6,ANKRD2,NFKB2,EMX2,PHF21A,C1QTNF4,SPI1,CD44,TRIM21,IFITM1,IRF7,CD81,FOSL1,RELA,CLCF1,RBM4B,INPPL1,BIRC3,RNF26,SCN4B,TMEM25,SCN3B,OPCML,ETV6,C3AR1,VDR,ITGA5,NFE2,GLI1,CSRP2,ZDHHC17,PLXNC1,FLT3,ZIC2,HECTD1,ZFP36L1,BATF,TGFB3,ASB2,TRAF3,MEIS2,B2M,PRTG,RNF111,CSK,IL4R,TNFRSF12A,IL32,ZNF423,SALL1,AMFR,CDH5,NFATC3,ZFHX3,SLC7A5,ZMYND15,THRA,STAT3,KAT7,WFIKKN2,ANKFN1,MTMR4,CD79B,C1QTNF1,DTNA,MB…
GO:BP	cell migration	GO:0016477	6.81e-09	8.16678	1660	603	109	18123	ITGB1,EMX2,SPI1,CD44,IFITM1,CD81,C3AR1,ITGA5,GLI1,PLXNC1,AJUBA,ITGAL,CDH5,SLC7A5,CXCL16,STAT3,PIK3R2,BST2,C5AR1,VCAM1,F3,CSF3R,ASAP3,F11R,SELL,THBD,JAG1,HCK,CD40,JAM2,ITGB2,AIRE,EMILIN1,BMPR2,CXCR1,SP100,SEMA3F,PPARG,KIT,CXCL1,CXCL10,CXCL11,PALLD,ITGA1,VCAN,FGFR4,FYN,NR2E1,GRB10,IL6,LYN,SDC2,TRIM32,LHX6,ABL1,ATRNL1,LGALS3,LGALS9,HAS1,TGFBR3,PODN,GBA,POMGNT2,THBS1,MTOR,MARK1,PLCB1,ADA,PREX1,MYH9,S…
GO:BP	regulation of cellular metabolic process	GO:0031323	8.62e-09	8.06442	6309	603	291	18123	ZNF33A,ZNF25,KLF6,ZMYND11,ZNF33B,ANKRD2,NFKB2,EMX2,FANK1,PHF21A,SPI1,CD44,TRIM44,TRIM21,TRIM22,IRF7,CD81,ZNF195,FOSL1,RELA,CLCF1,RBM4B,BIRC3,PRDM10,ETV6,DBX2,VDR,ITGA5,NFE2,INHBE,BAZ2A,GLI1,STAT2,FLT3,ELF1,KLF12,LMO7,ZIC2,AJUBA,HECTD1,BAZ1A,ZFP36L1,BATF,TGFB3,TRAF3,MEIS2,RNF111,CSK,FUS,ZNF500,ZNF423,SALL1,CDH5,CTCF,NFATC3,ZFHX3,ZFP1,ZNF287,ZNF18,ZMYND15,THRA,STAT3,NFE2L1,KAT7,WFIKKN2,TRIM37,MTMR4…
GO:BP	myeloid cell activation involved in immune response	GO:0002275	1.02e-08	7.99117	552	603	53	18123	SPI1,CD44,C3AR1,B2M,ITGAL,IL4R,BST2,TICAM1,PLAUR,C5AR1,SIGLEC9,LILRB2,FCAR,OSCAR,CD53,SELL,CD55,CD93,ITGB2,CXCR1,KIT,CXCL1,NFKB1,TLR2,CD14,HAVCR2,IGF2R,LYN,LGALS3,LGALS9,NEU1,CLEC5A,DYNC1H1,VAMP2,PSMD12,XRCC6,PLAU,CTSC,SERPINA1,SERPINA3,ANXA2,CRISPLD2,S100A11,S100A9,CTSS,S100A8,S100A12,MMP9,CTSZ,S100P,SERPINB1,FGL2,PRSS3
GO:BP	leukocyte degranulation	GO:0043299	1.28e-08	7.89277	538	603	52	18123	SPI1,CD44,C3AR1,B2M,ITGAL,IL4R,BST2,PLAUR,C5AR1,SIGLEC9,LILRB2,FCAR,OSCAR,CD53,SELL,CD55,CD93,HCK,ITGB2,CXCR1,KIT,CXCL1,NFKB1,TLR2,CD14,IGF2R,LYN,LGALS3,LGALS9,NEU1,CLEC5A,DYNC1H1,VAMP2,PSMD12,XRCC6,PLAU,CTSC,SERPINA1,SERPINA3,ANXA2,CRISPLD2,S100A11,S100A9,CTSS,S100A8,S100A12,MMP9,CTSZ,S100P,SERPINB1,FGL2,PRSS3
GO:BP	biological process involved in interspecies interaction between organisms	GO:0044419	1.4e-08	7.85235	1768	603	113	18123	ITGB1,ZMYND11,NFKB2,SPI1,CD44,TRIM44,TRIM21,TRIM22,IFITM1,IRF7,CD81,FOSL1,RELA,IL18BP,BIRC3,RNF26,C1R,C1S,ITGA5,STAT2,BATF,TRAF3,B2M,IL4R,CXCL16,ICAM2,BST2,ICAM3,TICAM1,C5AR1,LILRB2,FCAR,LILRA5,FCGR1B,VCAM1,IL12RB2,JUN,FCN3,C1QC,MUC1,F11R,MR1,RNASEL,CFH,CD55,TLR5,THBD,HCK,CD40,CEBPB,IL10RB,IL17RA,COLEC11,SP100,STAB1,TLR9,PPARG,DTX3L,TLR6,LYAR,CXCL1,CXCL10,CXCL11,NFKB1,CFI,TLR2,TLR3,TRIM23,CD14,HA…
GO:BP	regulation of signaling	GO:0023051	1.51e-08	7.82106	3669	603	192	18123	ITGB1,ZMYND11,C1QTNF4,SPI1,CD44,TRIM44,TRIM21,TRIM22,IRF7,CD81,RELA,IL18BP,BIRC3,TMEM25,ITGA5,INHBE,GLI1,STAT2,ZDHHC17,FLT3,ELF1,LMO7,AJUBA,TGFB3,TRAF3,RNF111,CSK,TNFRSF12A,ZNF423,SALL1,AMFR,CDH5,THRA,STAT3,WFIKKN2,MTMR4,C1QTNF1,PIAS2,NFATC1,ZNF675,GDF15,PIK3R2,BST2,TICAM1,PIAS4,PLAUR,C5AR1,PPP1R13L,LILRB2,LILRA5,LILRB4,F3,MUC1,F11R,PRRX1,ABL2,RNASEL,CD55,SMYD2,TLR5,JAG1,RBCK1,PHF20,CD40,IL10RB,P…
GO:BP	signaling	GO:0023052	1.54e-08	7.8117	6937	603	312	18123	ITGB1,ASB13,ZMYND11,NFKB2,C1QTNF4,SPI1,CD44,TRIM44,TRIM21,TRIM22,IFITM1,IRF7,CD81,CD5,RELA,CLCF1,IL18BP,INPPL1,BIRC3,SCN4B,TMEM25,SCN3B,C3AR1,VDR,ITGA5,INHBE,GLI1,STAT2,ZDHHC17,PLXNC1,BTBD11,FLT3,ELF1,LMO7,AJUBA,ZFP36L1,BATF,TGFB3,ASB2,TRAF3,B2M,RNF111,CSK,ITGAL,IL4R,TNFRSF12A,IL32,ZNF423,SALL1,AMFR,CDH5,NFATC3,CXCL16,THRA,STAT3,KAT7,WFIKKN2,MTMR4,ICAM2,CD79B,C1QTNF1,DTNA,PIAS2,NFATC1,ZNF675,GDF1…
GO:BP	myeloid leukocyte mediated immunity	GO:0002444	1.55e-08	7.81052	558	603	53	18123	SPI1,CD44,C3AR1,B2M,ITGAL,IL4R,BST2,TICAM1,PLAUR,C5AR1,SIGLEC9,LILRB2,FCAR,OSCAR,CD53,SELL,CD55,CD93,ITGB2,CXCR1,KIT,CXCL1,NFKB1,TLR2,CD14,IGF2R,IL6,LYN,LGALS3,LGALS9,NEU1,CLEC5A,DYNC1H1,VAMP2,PSMD12,XRCC6,PLAU,CTSC,SERPINA1,SERPINA3,ANXA2,CRISPLD2,S100A11,S100A9,CTSS,S100A8,S100A12,MMP9,CTSZ,S100P,SERPINB1,FGL2,PRSS3
GO:BP	positive regulation of nitrogen compound metabolic process	GO:0051173	1.6e-08	7.79511	3143	603	171	18123	ZNF33A,KLF6,ZNF33B,NFKB2,FANK1,SPI1,CD44,TRIM44,TRIM21,TRIM22,IRF7,CD81,FOSL1,RELA,CLCF1,BIRC3,PRDM10,ETV6,VDR,ITGA5,NFE2,INHBE,GLI1,FLT3,ELF1,KLF12,LMO7,ZIC2,AJUBA,HECTD1,ZFP36L1,BATF,TGFB3,MEIS2,RNF111,CSK,FUS,ZNF423,SALL1,CDH5,CTCF,NFATC3,ZFHX3,THRA,STAT3,KAT7,TRIM37,NFATC1,GDF15,PIK3R2,TICAM1,PIAS4,PLAUR,CEBPA,ZNF507,ZNF574,ZNF225,ZNF226,C5AR1,LILRB2,LILRA5,TRIM45,F3,JUN,MUC1,PRRX1,POU2F1,RNA…
GO:BP	regulation of response to external stimulus	GO:0032101	2.06e-08	7.6864	1238	603	88	18123	SPI1,TRIM44,TRIM21,IRF7,CD81,RELA,BIRC3,RNF26,CD163,C3AR1,STAT2,TRAF3,CDH5,ICAM2,C1QTNF1,ICAM3,PLAUR,CEBPA,C5AR1,LILRA5,F3,MUC1,RNASEL,CD55,THBD,HCK,CEBPB,PPARA,SOCS5,FKBP1B,IL1RL1,BMPR2,ROBO2,TLR9,SEMA3F,PPARG,DTX3L,IL20RB,BCL6,LYAR,CXCL10,NFKB1,TLR2,TLR3,HAVCR2,HLA-DRB1,MICB,HLA-A,FYN,IL6,ZC3HAV1,LYN,LY96,TLR4,LGALS9,GBA,CHD8,THBS1,PSMD12,MTOR,ADA,MYH9,XRCC6,STK39,SERPINE1,ANXA1,CASK,PLAU,MDK,C…
GO:BP	innate immune response	GO:0045087	3.25e-08	7.48844	1003	603	76	18123	SPI1,CD44,TRIM21,TRIM22,IFITM1,IRF7,RELA,BIRC3,C1R,C1S,STAT2,TRAF3,B2M,CXCL16,ICAM2,BST2,ICAM3,TICAM1,FCAR,LILRA5,FCGR1B,VCAM1,FCN3,C1QC,MUC1,MR1,RNASEL,CFH,CD55,TLR5,HCK,CD40,IL17RA,COLEC11,SP100,TLR9,PPARG,DTX3L,TLR6,LYAR,CXCL10,NFKB1,CFI,TLR2,TLR3,TRIM23,CD14,HAVCR2,HLA-DRB1,HLA-DQA1,HLA-DRB5,C4A,C2,HLA-A,TRIM26,FYN,TRIM56,ZC3HAV1,LYN,LY96,SLA,TLR4,TRIM32,CHID1,LGALS3,LGALS9,CLEC5A,PSMD12,XRCC…
GO:BP	cell communication	GO:0007154	4.38e-08	7.35873	6961	603	311	18123	ITGB1,ASB13,ZMYND11,NFKB2,C1QTNF4,SPI1,CD44,TRIM44,TRIM21,TRIM22,IFITM1,IRF7,CD81,CD5,FOSL1,RELA,CLCF1,IL18BP,INPPL1,BIRC3,SCN4B,TMEM25,SCN3B,C3AR1,VDR,ITGA5,INHBE,GLI1,STAT2,ZDHHC17,PLXNC1,BTBD11,FLT3,ELF1,AJUBA,ZFP36L1,BATF,TGFB3,ASB2,TRAF3,B2M,RNF111,CSK,ITGAL,IL4R,TNFRSF12A,IL32,ZNF423,SALL1,AMFR,CDH5,NFATC3,CXCL16,THRA,STAT3,KAT7,WFIKKN2,MTMR4,ICAM2,CD79B,C1QTNF1,DTNA,PIAS2,NFATC1,ZNF675,GDF…
GO:BP	response to other organism	GO:0051707	4.42e-08	7.35455	1600	603	104	18123	ZMYND11,NFKB2,SPI1,CD44,TRIM44,TRIM21,TRIM22,IFITM1,IRF7,FOSL1,RELA,IL18BP,BIRC3,RNF26,C1R,C1S,STAT2,BATF,TRAF3,B2M,IL4R,CXCL16,ICAM2,BST2,ICAM3,TICAM1,C5AR1,LILRB2,FCAR,LILRA5,FCGR1B,VCAM1,IL12RB2,JUN,FCN3,C1QC,MUC1,MR1,RNASEL,CFH,CD55,TLR5,THBD,HCK,CD40,CEBPB,IL10RB,IL17RA,COLEC11,SP100,STAB1,TLR9,PPARG,DTX3L,TLR6,LYAR,CXCL1,CXCL10,CXCL11,NFKB1,CFI,TLR2,TLR3,TRIM23,CD14,HAVCR2,HLA-DRB1,HLA-DQA1…
GO:BP	gene expression	GO:0010467	4.48e-08	7.34887	6192	603	284	18123	ZNF33A,ZNF25,KLF6,ZMYND11,ZNF33B,ANKRD2,NFKB2,EMX2,FANK1,PHF21A,C1QTNF4,SPI1,TRIM44,TRIM21,TRIM22,IRF7,CD81,ZNF195,FOSL1,RELA,CLCF1,RBM4B,INPPL1,RNF26,PRDM10,ETV6,C3AR1,DBX2,VDR,NFE2,BAZ2A,GLI1,STAT2,ELF1,KLF12,LMO7,ZIC2,AJUBA,BAZ1A,ZFP36L1,BATF,TGFB3,TRAF3,MEIS2,B2M,RNF111,CSK,FUS,IL4R,ZNF500,IL32,ZNF423,SALL1,CDH5,CTCF,NFATC3,ZFHX3,ZFP1,SLC7A5,ZNF287,ZNF18,ZMYND15,THRA,STAT3,NFE2L1,KAT7,TRIM37,…
GO:BP	response to external biotic stimulus	GO:0043207	4.59e-08	7.33845	1601	603	104	18123	ZMYND11,NFKB2,SPI1,CD44,TRIM44,TRIM21,TRIM22,IFITM1,IRF7,FOSL1,RELA,IL18BP,BIRC3,RNF26,C1R,C1S,STAT2,BATF,TRAF3,B2M,IL4R,CXCL16,ICAM2,BST2,ICAM3,TICAM1,C5AR1,LILRB2,FCAR,LILRA5,FCGR1B,VCAM1,IL12RB2,JUN,FCN3,C1QC,MUC1,MR1,RNASEL,CFH,CD55,TLR5,THBD,HCK,CD40,CEBPB,IL10RB,IL17RA,COLEC11,SP100,STAB1,TLR9,PPARG,DTX3L,TLR6,LYAR,CXCL1,CXCL10,CXCL11,NFKB1,CFI,TLR2,TLR3,TRIM23,CD14,HAVCR2,HLA-DRB1,HLA-DQA1…
GO:BP	negative regulation of cellular process	GO:0048523	5.93e-08	7.22682	5153	603	246	18123	ZNF25,ITGB1,ZMYND11,ANKRD2,FANK1,PHF21A,SPI1,CD44,TRIM44,TRIM21,TRIM22,IFITM1,IRF7,FOSL1,RELA,CLCF1,INPPL1,BIRC3,TMEM25,ETV6,VDR,ITGA5,BAZ2A,GLI1,STAT2,PLXNC1,KLF12,ZIC2,AJUBA,HECTD1,ZFP36L1,TGFB3,MEIS2,B2M,PRTG,CSK,FUS,IL4R,ZNF423,SALL1,AMFR,CDH5,CTCF,NFATC3,ZFHX3,ZMYND15,THRA,STAT3,KAT7,WFIKKN2,TRIM37,MTMR4,C1QTNF1,TGIF1,ZNF397,PIAS2,MBD1,NFATC1,ZNF93,ZNF675,ZNF254,GDF15,GATAD2A,PIK3R2,BST2,TIC…
GO:BP	tube morphogenesis	GO:0035239	6.04e-08	7.21908	956	603	73	18123	ITGB1,EMX2,SPI1,C3AR1,VDR,ITGA5,GLI1,HECTD1,ZFP36L1,TNFRSF12A,SALL1,CDH5,STAT3,C5AR1,F3,JUN,PRRX1,GZF1,JAG1,CD40,PKNOX1,ITGB2,EMILIN1,GLI2,BMPR2,SP100,STAB1,PPARG,COL8A1,CXCL10,TLR3,FKBPL,NR2E1,IL6,LHX2,ABL1,TGFBR3,SETDB2,THBS1,PRKCB,MYH9,NIPBL,SERPINE1,NFIB,SLC1A1,ANXA1,ADAM12,MDK,EFEMP2,ST14,COL4A1,COL4A2,PGF,ANXA2,MFGE8,NTN1,PLXDC1,CCBE1,CYR61,ADAM15,ANGPTL1,TGM2,CTSZ,COL18A1,ADAMTS9,HYAL1,GDN…
GO:BP	cellular biosynthetic process	GO:0044249	6.43e-08	7.19187	6210	603	284	18123	ZNF33A,ZNF25,KLF6,ZMYND11,ZNF33B,ANKRD2,NFKB2,EMX2,FANK1,PHF21A,SPI1,TRIM44,TRIM21,TRIM22,IRF7,CD81,ZNF195,FOSL1,RELA,RBM4B,INPPL1,PRDM10,ETV6,DBX2,VDR,NFE2,BAZ2A,GLI1,STAT2,ZDHHC17,ELF1,KLF12,LMO7,ZIC2,AJUBA,BAZ1A,ZFP36L1,BATF,TGFB3,TRAF3,MEIS2,RNF111,FUS,ZNF500,ZNF423,SALL1,CTCF,NFATC3,ZFHX3,ZFP1,ZNF287,ZNF18,ZMYND15,THRA,STAT3,NFE2L1,KAT7,TRIM37,MTMR4,ZNF519,TGIF1,OSBPL1A,ZNF397,PIAS2,MBD1,NFA…
GO:BP	leukocyte cell-cell adhesion	GO:0007159	6.65e-08	7.17691	377	603	41	18123	ITGB1,CD44,CD81,CD5,RELA,CSK,ITGAL,IL4R,LILRB2,LILRB4,VCAM1,F11R,SELL,CD55,CEBPB,JAM2,ITGB2,PPARA,SOCS5,GLI2,CBLB,IL20RB,BCL6,HAVCR2,HLA-DRB1,HLA-A,BTN2A2,CD83,FYN,IL6,LYN,ZDHHC21,LGALS3,LGALS9,ADA,ANXA1,MDK,EBI3,S100A9,S100A8,FGL2
GO:BP	T cell activation	GO:0042110	7.84e-08	7.10568	495	603	48	18123	SPI1,CD44,CD81,CD5,ZFP36L1,BATF,B2M,CSK,ITGAL,IL4R,STAT3,LILRB2,LILRB4,VCAM1,MR1,CD55,CEBPB,PKNOX1,AIRE,SOCS5,FKBP1B,GLI2,CBLB,IL20RB,BCL6,KIT,HAVCR2,HLA-DRB1,MICB,HLA-A,BTN2A2,CD83,FYN,IL6,LYN,ABL1,LGALS3,LGALS9,GBA,MTOR,ADA,PREX1,MYH9,CAMK4,ANXA1,MDK,EBI3,FGL2
GO:BP	signal transduction	GO:0007165	7.92e-08	7.10154	6447	603	292	18123	ITGB1,ASB13,ZMYND11,NFKB2,C1QTNF4,SPI1,CD44,TRIM44,TRIM21,TRIM22,IFITM1,IRF7,CD81,CD5,RELA,CLCF1,IL18BP,INPPL1,BIRC3,TMEM25,C3AR1,VDR,ITGA5,INHBE,GLI1,STAT2,ZDHHC17,PLXNC1,BTBD11,FLT3,ELF1,AJUBA,ZFP36L1,BATF,TGFB3,ASB2,TRAF3,B2M,RNF111,CSK,ITGAL,IL4R,TNFRSF12A,IL32,ZNF423,SALL1,AMFR,CDH5,NFATC3,CXCL16,THRA,STAT3,KAT7,WFIKKN2,MTMR4,ICAM2,CD79B,C1QTNF1,DTNA,PIAS2,NFATC1,ZNF675,GDF15,PIK3R2,BST2,CD3…
GO:BP	regulation of cell communication	GO:0010646	8.02e-08	7.09568	3634	603	188	18123	ITGB1,ZMYND11,C1QTNF4,SPI1,CD44,TRIM44,TRIM21,TRIM22,IRF7,CD81,RELA,IL18BP,BIRC3,TMEM25,ITGA5,INHBE,GLI1,STAT2,ZDHHC17,FLT3,ELF1,AJUBA,TGFB3,TRAF3,RNF111,CSK,TNFRSF12A,ZNF423,SALL1,AMFR,CDH5,THRA,STAT3,WFIKKN2,MTMR4,C1QTNF1,PIAS2,NFATC1,ZNF675,GDF15,PIK3R2,BST2,TICAM1,PIAS4,PLAUR,C5AR1,PPP1R13L,LILRB2,LILRA5,LILRB4,F3,MUC1,F11R,PRRX1,ABL2,RNASEL,CD55,SMYD2,TLR5,JAG1,RBCK1,PHF20,CD40,IL10RB,PPARA,…
GO:BP	response to biotic stimulus	GO:0009607	8.2e-08	7.08595	1639	603	105	18123	ZMYND11,NFKB2,SPI1,CD44,TRIM44,TRIM21,TRIM22,IFITM1,IRF7,FOSL1,RELA,IL18BP,BIRC3,RNF26,C1R,C1S,STAT2,BATF,TRAF3,B2M,IL4R,CXCL16,ICAM2,BST2,ICAM3,TICAM1,C5AR1,LILRB2,FCAR,LILRA5,FCGR1B,VCAM1,IL12RB2,JUN,FCN3,C1QC,MUC1,MR1,RNASEL,CFH,CD55,TLR5,THBD,HCK,CD40,CEBPB,IL10RB,IL17RA,COLEC11,SP100,STAB1,TLR9,PPARG,DTX3L,TLR6,LYAR,CXCL1,CXCL10,CXCL11,NFKB1,CFI,TLR2,TLR3,TRIM23,CD14,HAVCR2,HLA-DRB1,HLA-DQA1…
GO:BP	cell differentiation	GO:0030154	8.66e-08	7.06242	4392	603	217	18123	ITGB1,KLF6,ANKRD2,NFKB2,EMX2,SPI1,IFITM1,IRF7,CD81,RELA,CLCF1,OPCML,ETV6,VDR,ITGA5,NFE2,GLI1,CSRP2,ZDHHC17,PLXNC1,FLT3,ELF1,ZIC2,HECTD1,ZFP36L1,BATF,TGFB3,ASB2,MEIS2,B2M,PRTG,CSK,IL4R,TNFRSF12A,ZNF423,SALL1,CDH5,NFATC3,ZFHX3,ZMYND15,THRA,STAT3,KAT7,CD79B,MBD1,NFATC1,ZNF675,GDF15,CEBPA,C5AR1,PPP1R13L,LILRB2,LILRB4,OSCAR,CD101,CD53,VCAM1,JUN,CDKN2C,CSF3R,C1QC,F11R,PRRX1,ABL2,MR1,RNASEL,VSX1,JAG1,HC…
GO:BP	regulation of cell differentiation	GO:0045595	9.63e-08	7.01621	1688	603	107	18123	ITGB1,ANKRD2,SPI1,IFITM1,IRF7,RELA,CLCF1,VDR,NFE2,GLI1,PLXNC1,ZFP36L1,TGFB3,MEIS2,B2M,PRTG,IL4R,CDH5,NFATC3,ZFHX3,STAT3,KAT7,MBD1,NFATC1,ZNF675,CEBPA,PPP1R13L,LILRB2,LILRB4,CD101,JUN,CSF3R,C1QC,F11R,JAG1,ZNF335,CEBPB,ZBTB46,PPARA,BCL11A,SOCS5,GLI2,BMPR2,ROBO2,IL17RD,TLR9,SEMA3F,PPARG,CNTN4,KALRN,BCL6,MSX1,KIT,CXCL10,NFKB1,TLR2,TLR3,JADE2,HLA-DRB1,CD83,NR2E1,IL6,LIMK1,ASH2L,CEBPD,LYN,ZDHHC21,TLR4,…
GO:BP	positive regulation of signal transduction	GO:0009967	1.14e-07	6.9423	1626	603	104	18123	ITGB1,C1QTNF4,SPI1,CD44,TRIM44,TRIM21,TRIM22,IRF7,CD81,RELA,BIRC3,ITGA5,INHBE,GLI1,ZDHHC17,FLT3,AJUBA,TGFB3,TRAF3,RNF111,CSK,TNFRSF12A,ZNF423,SALL1,CDH5,STAT3,C1QTNF1,GDF15,PIK3R2,BST2,TICAM1,PIAS4,PLAUR,C5AR1,LILRA5,F3,F11R,PRRX1,TLR5,JAG1,RBCK1,CD40,IL10RB,LYPD6,BMPR2,ROBO2,TLR9,CNTN6,TLR6,MSX1,KIT,NFKB1,TLR2,TLR3,ITGA1,CD14,HAVCR2,FGFR4,HLA-DRB1,FYN,GRB10,IL6,DGKI,ZC3HAV1,LYN,LY96,TLR4,TRIM32,…
GO:BP	biosynthetic process	GO:0009058	1.4e-07	6.8532	6391	603	289	18123	ZNF33A,ZNF25,KLF6,ZMYND11,ZNF33B,ANKRD2,NFKB2,EMX2,FANK1,PHF21A,SPI1,TRIM44,TRIM21,TRIM22,IRF7,CD81,ZNF195,FOSL1,RELA,RBM4B,INPPL1,PRDM10,ETV6,DBX2,VDR,NFE2,BAZ2A,GLI1,STAT2,ZDHHC17,ELF1,KLF12,LMO7,ZIC2,AJUBA,BAZ1A,ZFP36L1,BATF,TGFB3,TRAF3,MEIS2,RNF111,FUS,ZNF500,ZNF423,SALL1,CTCF,NFATC3,ZFHX3,ZFP1,ZNF287,ZNF18,ZMYND15,THRA,STAT3,NFE2L1,KAT7,TRIM37,MTMR4,ZNF519,TGIF1,OSBPL1A,ZNF397,PIAS2,MBD1,NFA…
GO:BP	cellular developmental process	GO:0048869	1.45e-07	6.83973	4468	603	219	18123	ITGB1,KLF6,ANKRD2,NFKB2,EMX2,SPI1,CD44,IFITM1,IRF7,CD81,RELA,CLCF1,OPCML,ETV6,VDR,ITGA5,NFE2,GLI1,CSRP2,ZDHHC17,PLXNC1,FLT3,ELF1,ZIC2,HECTD1,ZFP36L1,BATF,TGFB3,ASB2,MEIS2,B2M,PRTG,CSK,IL4R,TNFRSF12A,ZNF423,SALL1,CDH5,NFATC3,ZFHX3,ZMYND15,THRA,STAT3,KAT7,CD79B,MBD1,NFATC1,ZNF675,GDF15,CEBPA,C5AR1,PPP1R13L,LILRB2,LILRB4,OSCAR,CD101,CD53,VCAM1,JUN,CDKN2C,CSF3R,C1QC,F11R,PRRX1,ABL2,MR1,RNASEL,VSX1,JA…
GO:BP	negative regulation of biological process	GO:0048519	1.54e-07	6.81148	5861	603	270	18123	ZNF25,ITGB1,ZMYND11,ANKRD2,FANK1,PHF21A,SPI1,CD44,TRIM44,TRIM21,TRIM22,IFITM1,IRF7,FOSL1,RELA,CLCF1,INPPL1,BIRC3,RNF26,TMEM25,ETV6,CD163,VDR,ITGA5,BAZ2A,GLI1,STAT2,PLXNC1,KLF12,ZIC2,AJUBA,HECTD1,ZFP36L1,TGFB3,MEIS2,B2M,PRTG,CSK,FUS,IL4R,IL32,ZNF423,SALL1,AMFR,CDH5,CTCF,NFATC3,ZFHX3,SLC7A5,ZMYND15,THRA,STAT3,KAT7,WFIKKN2,TRIM37,MTMR4,C1QTNF1,TGIF1,ZNF397,PIAS2,MBD1,NFATC1,ZNF93,ZNF675,ZNF254,GDF15…
GO:BP	regulation of cell population proliferation	GO:0042127	1.83e-07	6.73642	1774	603	110	18123	ITGB1,IFITM1,CD81,FOSL1,RELA,CLCF1,INPPL1,VDR,GLI1,STAT2,FLT3,ZFP36L1,TGFB3,MEIS2,B2M,CSK,IL4R,ZNF423,CDH5,CTCF,STAT3,KAT7,BST2,CD320,TICAM1,CEBPA,C5AR1,LILRB2,LILRB4,VCAM1,F3,IL12RB2,JUN,CDKN2C,TNFRSF8,PRRX1,CD55,SMYD2,JAG1,HCK,ZNF335,CD40,CEBPB,GLI2,STAT4,BMPR2,TLR9,PPARG,CBLB,IL20RB,BCL6,MSX1,FGFRL1,KIT,CXCL1,CXCL10,CXCL11,TLR2,ITGA1,HAVCR2,FGFR4,HLA-DRB1,HLA-A,BTN2A2,NR2E1,IL6,ASH2L,LYN,TLR4,…
GO:BP	organic substance biosynthetic process	GO:1901576	2.04e-07	6.68952	6297	603	285	18123	ZNF33A,ZNF25,KLF6,ZMYND11,ZNF33B,ANKRD2,NFKB2,EMX2,FANK1,PHF21A,SPI1,TRIM44,TRIM21,TRIM22,IRF7,CD81,ZNF195,FOSL1,RELA,RBM4B,INPPL1,PRDM10,ETV6,DBX2,VDR,NFE2,BAZ2A,GLI1,STAT2,ZDHHC17,ELF1,KLF12,LMO7,ZIC2,AJUBA,BAZ1A,ZFP36L1,BATF,TGFB3,TRAF3,MEIS2,RNF111,FUS,ZNF500,ZNF423,SALL1,CTCF,NFATC3,ZFHX3,ZFP1,ZNF287,ZNF18,ZMYND15,THRA,STAT3,NFE2L1,KAT7,TRIM37,MTMR4,ZNF519,TGIF1,OSBPL1A,ZNF397,PIAS2,MBD1,NFA…
GO:BP	granulocyte activation	GO:0036230	2.07e-07	6.68401	509	603	48	18123	SPI1,CD44,C3AR1,B2M,ITGAL,BST2,PLAUR,C5AR1,SIGLEC9,LILRB2,FCAR,OSCAR,CD53,SELL,CD55,CD93,ITGB2,CXCR1,CXCL1,NFKB1,TLR2,CD14,IGF2R,LGALS3,NEU1,CLEC5A,DYNC1H1,VAMP2,PSMD12,PREX1,XRCC6,PLAU,CTSC,SERPINA1,SERPINA3,ANXA2,CRISPLD2,S100A11,S100A9,CTSS,S100A8,S100A12,MMP9,CTSZ,S100P,SERPINB1,FGL2,PRSS3
GO:BP	regulation of hemopoiesis	GO:1903706	2.1e-07	6.67853	424	603	43	18123	SPI1,IRF7,NFE2,ZFP36L1,MEIS2,B2M,IL4R,STAT3,KAT7,ZNF675,LILRB2,LILRB4,CD101,JUN,CSF3R,C1QC,JAG1,CEBPB,ZBTB46,SOCS5,GLI2,TLR9,BCL6,TLR3,HLA-DRB1,CD83,ASH2L,LYN,TLR4,ABL1,LGALS3,LGALS9,THBS1,PRKCB,MTOR,ADA,XRCC6,CAMK4,ANXA1,MDK,P4HTM,FGL2,PTN
GO:BP	chemotaxis	GO:0006935	2.24e-07	6.64935	654	603	56	18123	SPI1,FOSL1,C3AR1,PLXNC1,PRTG,CXCL16,PLAUR,C5AR1,VCAM1,F3,CSF3R,ITGB2,GLI2,BMPR2,CXCR1,ROBO2,SEMA3F,CNTN6,CNTN4,KALRN,KIT,CXCL1,CXCL10,CXCL11,PALLD,ITGA1,FYN,GRB10,IL6,LYN,LHX2,LGALS3,LGALS9,THBS1,PREX1,STK39,SERPINE1,NFIB,ANXA1,PLAU,MDK,PGF,NTN1,LAMA3,NRTN,CYR61,S100A9,S100A8,S100A12,GDNF,HBEGF,VEGFA,PDGFA,HGF,PTN,ANGPT2
GO:BP	taxis	GO:0042330	2.67e-07	6.57341	657	603	56	18123	SPI1,FOSL1,C3AR1,PLXNC1,PRTG,CXCL16,PLAUR,C5AR1,VCAM1,F3,CSF3R,ITGB2,GLI2,BMPR2,CXCR1,ROBO2,SEMA3F,CNTN6,CNTN4,KALRN,KIT,CXCL1,CXCL10,CXCL11,PALLD,ITGA1,FYN,GRB10,IL6,LYN,LHX2,LGALS3,LGALS9,THBS1,PREX1,STK39,SERPINE1,NFIB,ANXA1,PLAU,MDK,PGF,NTN1,LAMA3,NRTN,CYR61,S100A9,S100A8,S100A12,GDNF,HBEGF,VEGFA,PDGFA,HGF,PTN,ANGPT2
GO:BP	locomotion	GO:0040011	2.78e-07	6.5561	2039	603	121	18123	ITGB1,EMX2,SPI1,CD44,IFITM1,CD81,FOSL1,C3AR1,ITGA5,GLI1,PLXNC1,AJUBA,PRTG,ITGAL,CDH5,SLC7A5,CXCL16,STAT3,PIK3R2,BST2,PLAUR,C5AR1,VCAM1,F3,CSF3R,ASAP3,F11R,SELL,ABL2,THBD,JAG1,HCK,CD40,JAM2,ITGB2,AIRE,EMILIN1,GLI2,BMPR2,CXCR1,SP100,ROBO2,SEMA3F,PPARG,CNTN6,CNTN4,KALRN,KIT,CXCL1,CXCL10,CXCL11,PALLD,ITGA1,VCAN,FGFR4,FYN,NR2E1,GRB10,IL6,LYN,SDC2,TRIM32,LHX6,LHX2,ABL1,ATRNL1,LGALS3,LGALS9,HAS1,TGFBR3,…
GO:BP	cellular protein modification process	GO:0006464	3.22e-07	6.49152	4108	603	204	18123	ASB13,SPI1,CD44,TRIM44,TRIM21,TRIM22,CD81,RELA,CLCF1,BIRC3,RNF26,RNF214,ITGA5,INHBE,BAZ2A,STAT2,ZDHHC17,FLT3,LMO7,AJUBA,HECTD1,BAZ1A,FKBP3,TGFB3,ASB2,TRAF3,RNF111,CSK,AMFR,CDH5,CTCF,STAT3,KAT7,TRIM37,MTMR4,TRIM47,PIAS2,ZNF675,GDF15,TICAM1,PIAS4,PLAUR,CEBPA,C5AR1,LILRB2,LILRA5,LILRB4,ZNF274,TRIM45,IL12RB2,CDKN2C,MUC1,ABL2,RNASEL,SMYD2,RBCK1,HCK,PHF20,ZNF335,CD40,CEBPB,RNF114,ITGB2,PCGF1,BCL11A,SOC…
GO:BP	protein modification process	GO:0036211	3.22e-07	6.49152	4108	603	204	18123	ASB13,SPI1,CD44,TRIM44,TRIM21,TRIM22,CD81,RELA,CLCF1,BIRC3,RNF26,RNF214,ITGA5,INHBE,BAZ2A,STAT2,ZDHHC17,FLT3,LMO7,AJUBA,HECTD1,BAZ1A,FKBP3,TGFB3,ASB2,TRAF3,RNF111,CSK,AMFR,CDH5,CTCF,STAT3,KAT7,TRIM37,MTMR4,TRIM47,PIAS2,ZNF675,GDF15,TICAM1,PIAS4,PLAUR,CEBPA,C5AR1,LILRB2,LILRA5,LILRB4,ZNF274,TRIM45,IL12RB2,CDKN2C,MUC1,ABL2,RNASEL,SMYD2,RBCK1,HCK,PHF20,ZNF335,CD40,CEBPB,RNF114,ITGB2,PCGF1,BCL11A,SOC…
GO:BP	regulation of cell activation	GO:0050865	3.56e-07	6.4481	662	603	56	18123	SPI1,CD81,CD5,CLCF1,ZFP36L1,CSK,IL4R,C1QTNF1,CD320,TICAM1,CEBPA,LILRB2,LILRA5,LILRB4,VCAM1,F11R,CD55,THBD,ZNF335,CD40,CEBPB,ITGB2,SOCS5,EMILIN1,IL1RL1,GLI2,TLR9,CBLB,IL20RB,BCL6,TLR6,HAVCR2,HLA-DRB1,HLA-A,BTN2A2,CD83,FYN,IL6,LYN,TLR4,ABL1,LGALS3,LGALS9,KMT5B,THBS1,ADA,XRCC6,CAMK4,ANXA1,MDK,CTSC,ADAMTS18,EBI3,SERPINE2,PDGFA,FGL2
GO:BP	neutrophil mediated immunity	GO:0002446	3.66e-07	6.43625	500	603	47	18123	SPI1,CD44,C3AR1,B2M,ITGAL,BST2,PLAUR,C5AR1,SIGLEC9,LILRB2,FCAR,OSCAR,CD53,SELL,CD55,CD93,ITGB2,CXCR1,CXCL1,NFKB1,TLR2,CD14,IGF2R,IL6,LGALS3,NEU1,CLEC5A,DYNC1H1,PSMD12,XRCC6,PLAU,CTSC,SERPINA1,SERPINA3,ANXA2,CRISPLD2,S100A11,S100A9,CTSS,S100A8,S100A12,MMP9,CTSZ,S100P,SERPINB1,FGL2,PRSS3
GO:BP	neutrophil degranulation	GO:0043312	3.76e-07	6.42535	483	603	46	18123	SPI1,CD44,C3AR1,B2M,ITGAL,BST2,PLAUR,C5AR1,SIGLEC9,LILRB2,FCAR,OSCAR,CD53,SELL,CD55,CD93,ITGB2,CXCR1,CXCL1,NFKB1,TLR2,CD14,IGF2R,LGALS3,NEU1,CLEC5A,DYNC1H1,PSMD12,XRCC6,PLAU,CTSC,SERPINA1,SERPINA3,ANXA2,CRISPLD2,S100A11,S100A9,CTSS,S100A8,S100A12,MMP9,CTSZ,S100P,SERPINB1,FGL2,PRSS3
GO:BP	adaptive immune response based on somatic recombination of immune receptors built from immunoglobulin superfamily domains	GO:0002460	3.79e-07	6.42137	366	603	39	18123	NFKB2,IRF7,CD81,CLCF1,IL18BP,C1R,C1S,BATF,B2M,IL4R,STAT3,LILRB4,C1QC,C1QB,MR1,CD55,JAG1,CD40,AIRE,SOCS5,IL1RL1,IL20RB,BCL6,CFI,HAVCR2,RNF8,HLA-DRB1,C4A,C2,HLA-A,BTN3A2,IL6,TLR4,KMT5B,MTOR,ADA,ANXA1,CTSC,EBI3
GO:BP	cellular nitrogen compound biosynthetic process	GO:0044271	4.03e-07	6.39421	5054	603	239	18123	ZNF33A,ZNF25,KLF6,ZMYND11,ZNF33B,ANKRD2,NFKB2,EMX2,FANK1,PHF21A,SPI1,TRIM44,TRIM21,TRIM22,IRF7,CD81,ZNF195,FOSL1,RELA,RBM4B,PRDM10,ETV6,DBX2,VDR,NFE2,BAZ2A,GLI1,STAT2,ELF1,KLF12,LMO7,ZIC2,AJUBA,BAZ1A,ZFP36L1,BATF,TGFB3,TRAF3,MEIS2,RNF111,FUS,ZNF500,ZNF423,SALL1,CTCF,NFATC3,ZFHX3,ZFP1,ZNF287,ZNF18,ZMYND15,THRA,STAT3,NFE2L1,KAT7,TRIM37,ZNF519,TGIF1,ZNF397,PIAS2,MBD1,NFATC1,ZNF682,ZNF93,ZNF675,ZNF25…
GO:BP	neutrophil activation	GO:0042119	4.19e-07	6.37777	502	603	47	18123	SPI1,CD44,C3AR1,B2M,ITGAL,BST2,PLAUR,C5AR1,SIGLEC9,LILRB2,FCAR,OSCAR,CD53,SELL,CD55,CD93,ITGB2,CXCR1,CXCL1,NFKB1,TLR2,CD14,IGF2R,LGALS3,NEU1,CLEC5A,DYNC1H1,PSMD12,PREX1,XRCC6,PLAU,CTSC,SERPINA1,SERPINA3,ANXA2,CRISPLD2,S100A11,S100A9,CTSS,S100A8,S100A12,MMP9,CTSZ,S100P,SERPINB1,FGL2,PRSS3
GO:BP	response to stimulus	GO:0050896	4.78e-07	6.32051	9487	603	391	18123	ITGB1,ASB13,ZMYND11,ANKRD2,NFKB2,EMX2,PHF21A,C1QTNF4,SPI1,CD44,TRIM44,TRIM21,TRIM22,IFITM1,IRF7,CD81,CD5,FOSL1,RELA,CLCF1,RBM4B,IL18BP,INPPL1,BIRC3,RNF26,TMEM25,CD163,C1R,C1S,C3AR1,VDR,ITGA5,NFE2,INHBE,GLI1,STAT2,ZDHHC17,PLXNC1,BTBD11,FLT3,ELF1,AJUBA,ZFP36L1,BATF,TGFB3,ASB2,TRAF3,MEIS2,B2M,PRTG,RNF111,CSK,ITGAL,FUS,IL4R,TNFRSF12A,IL32,ZNF423,SALL1,AMFR,CDH5,NFATC3,ZFHX3,SLC7A5,CXCL16,THRA,STAT3,N…
GO:BP	anatomical structure formation involved in morphogenesis	GO:0048646	4.98e-07	6.3025	1209	603	83	18123	ITGB1,NFKB2,CD81,C3AR1,ITGA5,CSRP2,HECTD1,IL4R,TNFRSF12A,SALL1,CDH5,STAT3,GDF15,C5AR1,CD53,F3,JUN,CSF3R,JAG1,CD40,JAM2,PKNOX1,ITGB2,PPARA,EMILIN1,GLI2,BMPR2,SP100,ROBO2,STAB1,PPARG,COL8A1,BCL6,MSX1,CXCL10,TLR2,TLR3,FKBPL,NR2E1,IL6,MYOM2,LHX2,ABL1,TGFBR3,GBA,THBS1,PRKCB,ADA,MYH9,CUL3,SERPINE1,LAMB1,NFIB,SLC1A1,ANXA1,ADAM12,MDK,ST14,COL2A1,COL4A1,COL4A2,PGF,ANXA2,MFGE8,PLXDC1,COL1A1,LAMA3,CCBE1,CYR…
GO:BP	neutrophil activation involved in immune response	GO:0002283	5.29e-07	6.27694	488	603	46	18123	SPI1,CD44,C3AR1,B2M,ITGAL,BST2,PLAUR,C5AR1,SIGLEC9,LILRB2,FCAR,OSCAR,CD53,SELL,CD55,CD93,ITGB2,CXCR1,CXCL1,NFKB1,TLR2,CD14,IGF2R,LGALS3,NEU1,CLEC5A,DYNC1H1,PSMD12,XRCC6,PLAU,CTSC,SERPINA1,SERPINA3,ANXA2,CRISPLD2,S100A11,S100A9,CTSS,S100A8,S100A12,MMP9,CTSZ,S100P,SERPINB1,FGL2,PRSS3
GO:BP	positive regulation of cellular metabolic process	GO:0031325	7.18e-07	6.14411	3342	603	173	18123	ZNF33A,KLF6,ZNF33B,NFKB2,FANK1,SPI1,CD44,TRIM44,TRIM21,TRIM22,IRF7,CD81,FOSL1,RELA,CLCF1,BIRC3,PRDM10,ETV6,VDR,ITGA5,NFE2,INHBE,GLI1,FLT3,ELF1,KLF12,LMO7,ZIC2,AJUBA,HECTD1,ZFP36L1,BATF,TGFB3,MEIS2,RNF111,CSK,FUS,ZNF423,SALL1,CDH5,CTCF,NFATC3,ZFHX3,THRA,STAT3,KAT7,TRIM37,NFATC1,GDF15,PIK3R2,TICAM1,PIAS4,PLAUR,CEBPA,ZNF507,ZNF574,ZNF225,ZNF226,C5AR1,LILRB2,LILRA5,TRIM45,F3,JUN,MUC1,PRRX1,POU2F1,RNA…
GO:BP	myeloid leukocyte differentiation	GO:0002573	7.2e-07	6.14295	221	603	29	18123	SPI1,IRF7,CD81,ZFP36L1,BATF,ZNF675,CEBPA,LILRB4,OSCAR,CD101,JUN,C1QC,CEBPB,ZBTB46,PPARG,KIT,TLR2,TLR3,HLA-DRB1,LYN,TLR4,RXRA,GBA,MTOR,MYH9,CAMK4,ANXA2,MMP9,VEGFA
GO:BP	localization of cell	GO:0051674	7.64e-07	6.11687	1840	603	111	18123	ITGB1,EMX2,SPI1,CD44,IFITM1,CD81,C3AR1,ITGA5,GLI1,PLXNC1,AJUBA,ITGAL,CDH5,SLC7A5,CXCL16,STAT3,PIK3R2,BST2,C5AR1,VCAM1,F3,CSF3R,ASAP3,F11R,SELL,ABL2,THBD,JAG1,HCK,CD40,JAM2,ITGB2,AIRE,EMILIN1,BMPR2,CXCR1,SP100,SEMA3F,PPARG,KIT,CXCL1,CXCL10,CXCL11,PALLD,ITGA1,VCAN,FGFR4,FYN,NR2E1,GRB10,IL6,LYN,SDC2,TRIM32,LHX6,ABL1,ATRNL1,LGALS3,LGALS9,HAS1,TGFBR3,PODN,GBA,POMGNT2,THBS1,MTOR,MARK1,PLCB1,ADA,PREX1,M…
GO:BP	cell motility	GO:0048870	7.64e-07	6.11687	1840	603	111	18123	ITGB1,EMX2,SPI1,CD44,IFITM1,CD81,C3AR1,ITGA5,GLI1,PLXNC1,AJUBA,ITGAL,CDH5,SLC7A5,CXCL16,STAT3,PIK3R2,BST2,C5AR1,VCAM1,F3,CSF3R,ASAP3,F11R,SELL,ABL2,THBD,JAG1,HCK,CD40,JAM2,ITGB2,AIRE,EMILIN1,BMPR2,CXCR1,SP100,SEMA3F,PPARG,KIT,CXCL1,CXCL10,CXCL11,PALLD,ITGA1,VCAN,FGFR4,FYN,NR2E1,GRB10,IL6,LYN,SDC2,TRIM32,LHX6,ABL1,ATRNL1,LGALS3,LGALS9,HAS1,TGFBR3,PODN,GBA,POMGNT2,THBS1,MTOR,MARK1,PLCB1,ADA,PREX1,M…
GO:BP	positive regulation of cell adhesion	GO:0045785	7.85e-07	6.1051	442	603	43	18123	CD44,CD81,CD5,RELA,CSK,IL4R,ZFHX3,PLAUR,LILRB2,LILRB4,VCAM1,F11R,CD55,ITGB2,SOCS5,EMILIN1,GLI2,COL8A1,BCL6,HAVCR2,HLA-DRB1,HLA-A,CD83,FYN,IL6,LYN,ABL1,LGALS9,ADA,PREX1,ANXA1,MDK,EFEMP2,EBI3,CYR61,S100A10,TGM2,HYAL1,EGFLAM,EDIL3,VEGFA,VWC2,PTN
GO:BP	vasculature development	GO:0001944	9.44e-07	6.02511	834	603	64	18123	ITGB1,SPI1,FOSL1,C3AR1,ITGA5,HECTD1,ZFP36L1,TNFRSF12A,CDH5,NFATC3,STAT3,NFATC1,C5AR1,F3,JUN,PRRX1,JAG1,CD40,PKNOX1,ITGB2,EMILIN1,BMPR2,SP100,ROBO2,STAB1,PPARG,COL8A1,KIT,CXCL10,TLR3,FKBPL,NR2E1,IL6,ABL1,TGFBR3,THBS1,PRKCB,MYH9,SERPINE1,SLC1A1,ANXA1,ADAM12,MDK,EFEMP2,COL4A1,COL4A2,PGF,ANXA2,MFGE8,PLXDC1,COL1A1,CCBE1,CYR61,ADAM15,ANGPTL1,COL18A1,ADAMTS9,HYAL1,VEGFA,PDGFA,HGF,PTN,ANGPT2,COL22A1
GO:BP	cell population proliferation	GO:0008283	9.88e-07	6.00514	2057	603	120	18123	ITGB1,EMX2,IFITM1,CD81,FOSL1,RELA,CLCF1,INPPL1,ETV6,VDR,GLI1,STAT2,FLT3,ZFP36L1,TGFB3,MEIS2,B2M,CSK,IL4R,ZNF423,CDH5,CTCF,STAT3,KAT7,BST2,CD320,TICAM1,CEBPA,C5AR1,LILRB2,LILRB4,VCAM1,F3,IL12RB2,JUN,CDKN2C,TNFRSF8,PRRX1,CD55,SMYD2,JAG1,HCK,ZNF335,CD40,CEBPB,FKBP1B,GLI2,STAT4,BMPR2,TLR9,PPARG,COL8A1,CBLB,IL20RB,BCL6,MSX1,FGFRL1,KIT,CXCL1,CXCL10,CXCL11,TLR2,ITGA1,HAVCR2,FGFR4,HLA-DRB1,HLA-A,BTN2A2,F…
GO:BP	collagen fibril organization	GO:0030199	1.14531e-06	5.94108	109	603	20	18123	EMILIN1,COL8A1,BMP1,EFEMP2,P4HA3,SERPINH1,COL2A1,COL4A1,COL4A2,ANXA2,COL1A1,LAMA3,PLOD1,COL18A1,COL6A2,COL6A3,PLOD2,COL19A1,COL22A1,COL27A1
GO:BP	regulation of response to stress	GO:0080134	1.18312e-06	5.92697	1626	603	101	18123	ITGB1,ZMYND11,SPI1,CD44,TRIM44,TRIM21,IRF7,CD81,RELA,BIRC3,RNF26,CD163,STAT2,AJUBA,TRAF3,B2M,FUS,TNFRSF12A,AMFR,CDH5,KAT7,ICAM2,C1QTNF1,ZNF675,ICAM3,PIAS4,PLAUR,CEBPA,FCAR,LILRA5,F3,MUC1,PRRX1,RNASEL,SMYD2,THBD,HCK,CEBPB,PPARA,SOCS5,FKBP1B,IL1RL1,TLR9,USP19,PPARG,DTX3L,IL20RB,BCL6,TLR6,MSX1,LYAR,NFKB1,TLR2,TLR3,HAVCR2,RNF8,HLA-DRB1,MICB,HLA-A,FYN,IL6,LYN,TLR4,TRIM32,ABL1,LGALS9,GBA,KMT5B,THBS1,PS…
GO:BP	positive regulation of response to external stimulus	GO:0032103	1.1951e-06	5.9226	518	603	47	18123	SPI1,IRF7,CD81,RELA,C3AR1,ICAM2,ICAM3,CEBPA,C5AR1,LILRA5,F3,MUC1,THBD,HCK,CEBPB,FKBP1B,IL1RL1,BMPR2,TLR9,CXCL10,NFKB1,TLR2,TLR3,HAVCR2,FYN,IL6,ZC3HAV1,LYN,LY96,TLR4,LGALS9,THBS1,PSMD12,XRCC6,STK39,SERPINE1,MDK,CTSC,PGF,S100A9,S100A8,S100A12,TGM2,HYAL2,VEGFA,MUC17,PTN
GO:BP	regulation of cell-cell adhesion	GO:0022407	1.37579e-06	5.86145	450	603	43	18123	SPI1,CD44,CD81,CD5,RELA,CSK,IL4R,C1QTNF1,PLAUR,LILRB2,LILRB4,VCAM1,F11R,CD55,JAG1,CEBPB,ITGB2,PPARA,SOCS5,GLI2,CBLB,IL20RB,BCL6,HAVCR2,HLA-DRB1,HLA-A,BTN2A2,CD83,FYN,IL6,LYN,ZDHHC21,ABL1,LGALS3,LGALS9,ADA,ANXA1,MDK,ADAMTS18,EBI3,SERPINE2,VEGFA,FGL2
GO:BP	positive regulation of DNA-binding transcription factor activity	GO:0051091	1.46906e-06	5.83296	272	603	32	18123	NFKB2,FANK1,TRIM21,TRIM22,FOSL1,RELA,ZIC2,STAT3,TRIM37,TICAM1,RBCK1,CD40,ITGB2,SP100,TLR9,PPARG,TLR6,KIT,NFKB1,TLR2,TLR3,TRIM26,IL6,TLR4,TRIM32,LGALS9,PRKCB,TAF1,S100A9,S100A8,S100A12,VEGFA
GO:BP	secretion by cell	GO:0032940	1.88745e-06	5.72412	1351	603	88	18123	SPI1,CD44,C3AR1,TGFB3,B2M,ITGAL,IL4R,C1QTNF1,BST2,PLAUR,C5AR1,SIGLEC9,LILRB2,FCAR,OSCAR,CD53,SELL,CD55,CD93,HCK,ITGB2,FKBP1B,CXCR1,KALRN,KIT,CXCL1,NFKB1,TLR2,CD14,HLA-DRB1,IGF2R,IL6,DGKI,LYN,TLR4,SRGN,CHID1,LGALS3,LGALS9,ANXA5,NEU1,CLEC5A,SYT1,DYNC1H1,APBA2,THBS1,PRKCB,VAMP2,PSMD12,LIN7B,MYH9,XRCC6,OXTR,EXOC3,STXBP5,PRKN,SERPINE1,CADPS2,ANXA1,SYP,CASK,PLAU,CTSC,SERPINA1,SERPINA3,ANXA2,CRISPLD2,S1…
GO:BP	lymphocyte differentiation	GO:0030098	1.95232e-06	5.70945	387	603	39	18123	ITGB1,KLF6,SPI1,CLCF1,FLT3,HECTD1,ZFP36L1,BATF,B2M,IL4R,STAT3,KAT7,CD79B,LILRB2,LILRB4,VCAM1,MR1,PKNOX1,AIRE,SOCS5,GLI2,TLR9,BCL6,KIT,HLA-DRB1,CD83,IKZF1,IL6,ABL1,LGALS9,GBA,MTOR,ADA,PREX1,XRCC6,CAMK4,ANXA1,MDK,FGL2
GO:BP	blood vessel morphogenesis	GO:0048514	2.29053e-06	5.64006	715	603	57	18123	ITGB1,SPI1,C3AR1,ITGA5,ZFP36L1,TNFRSF12A,CDH5,STAT3,C5AR1,F3,JUN,PRRX1,JAG1,CD40,PKNOX1,ITGB2,EMILIN1,BMPR2,SP100,STAB1,PPARG,COL8A1,CXCL10,TLR3,FKBPL,NR2E1,IL6,ABL1,TGFBR3,THBS1,PRKCB,MYH9,SERPINE1,SLC1A1,ANXA1,ADAM12,MDK,EFEMP2,COL4A1,COL4A2,PGF,ANXA2,MFGE8,PLXDC1,CCBE1,CYR61,ADAM15,ANGPTL1,COL18A1,ADAMTS9,HYAL1,VEGFA,PDGFA,HGF,PTN,ANGPT2,COL22A1
GO:BP	nitrogen compound metabolic process	GO:0006807	2.56138e-06	5.59153	10148	603	409	18123	ZNF33A,ZNF25,ASB13,KLF6,ZMYND11,ZNF33B,ANKRD2,NFKB2,EMX2,FANK1,PHF21A,SPI1,CD44,TRIM44,TRIM21,TRIM22,IRF7,CD81,ZNF195,FOSL1,RELA,CLCF1,RBM4B,BIRC3,RNF26,RNF214,PRDM10,ETV6,C1R,C1S,DBX2,VDR,ITGA5,NFE2,INHBE,BAZ2A,GLI1,STAT2,ZDHHC17,FLT3,ELF1,KLF12,LMO7,ZIC2,AJUBA,HECTD1,BAZ1A,FKBP3,ZFP36L1,BATF,TGFB3,ASB2,TRAF3,MEIS2,B2M,RNF111,CSK,FUS,ZNF500,ZNF423,SALL1,AMFR,CDH5,CTCF,NFATC3,ZFHX3,ZFP1,ZNF287,ZN…
GO:BP	positive regulation of immune response	GO:0050778	2.69681e-06	5.56915	757	603	59	18123	SPI1,IRF7,CD81,RELA,CLCF1,C1R,C1S,C3AR1,ELF1,B2M,CSK,IL4R,ICAM2,CD79B,PIK3R2,ICAM3,C5AR1,LILRB4,FCN3,C1QC,C1QB,MUC1,MR1,CFH,CD55,RBCK1,HCK,CD40,ITGB2,SOCS5,COLEC11,CBLB,NFKB1,CFI,HAVCR2,HLA-DRB1,HLA-DQA1,HLA-DRB5,MICB,C4A,C2,HLA-A,BTN2A2,BTN3A2,FYN,IL6,LIMK1,LYN,TLR4,ABL1,LGALS3,LGALS9,KMT5B,PRKCB,PSMD12,ADA,XRCC6,ANXA1,MUC17
GO:BP	blood vessel development	GO:0001568	2.79377e-06	5.55381	797	603	61	18123	ITGB1,SPI1,FOSL1,C3AR1,ITGA5,HECTD1,ZFP36L1,TNFRSF12A,CDH5,STAT3,C5AR1,F3,JUN,PRRX1,JAG1,CD40,PKNOX1,ITGB2,EMILIN1,BMPR2,SP100,ROBO2,STAB1,PPARG,COL8A1,CXCL10,TLR3,FKBPL,NR2E1,IL6,ABL1,TGFBR3,THBS1,PRKCB,MYH9,SERPINE1,SLC1A1,ANXA1,ADAM12,MDK,EFEMP2,COL4A1,COL4A2,PGF,ANXA2,MFGE8,PLXDC1,COL1A1,CCBE1,CYR61,ADAM15,ANGPTL1,COL18A1,ADAMTS9,HYAL1,VEGFA,PDGFA,HGF,PTN,ANGPT2,COL22A1
GO:BP	vesicle-mediated transport	GO:0016192	3.30871e-06	5.48034	2193	603	124	18123	ITGB1,SPI1,CD44,CD81,CD5,INPPL1,CD163,C3AR1,TGFB3,B2M,CSK,ITGAL,IL4R,CXCL16,ANKFY1,OSBPL1A,PIK3R2,BST2,ICAM3,PLAUR,C5AR1,SIGLEC9,LILRB2,FCAR,LILRB4,OSCAR,FCGR1B,CD53,FCN3,SELL,ABL2,CD55,CD93,HCK,ITGB2,COLEC11,CXCR1,STAB1,PPARG,DTX3L,KALRN,LYAR,KIT,CXCL1,NFKB1,CFI,TLR2,TRIM23,CD14,SQSTM1,C4A,C2,FYN,IGF2R,LIMK1,DGKI,CREB3L2,SCARA3,LYN,TLR4,ABL1,SRGN,CHID1,LGALS3,ASGR2,LGALS9,LMAN2L,ANXA5,NEU1,CLEC5…
GO:BP	circulatory system development	GO:0072359	3.39419e-06	5.46926	1215	603	81	18123	ITGB1,SPI1,FOSL1,C3AR1,ITGA5,GLI1,HECTD1,ZFP36L1,TNFRSF12A,SALL1,CDH5,NFATC3,STAT3,MBD1,NFATC1,C5AR1,PPP1R13L,VCAM1,F3,JUN,PRRX1,SMYD2,JAG1,CD40,PKNOX1,ITGB2,PPARA,EMILIN1,GLI2,BMPR2,SP100,ROBO2,STAB1,PPARG,COL8A1,MSX1,FGFRL1,KIT,CXCL10,TLR3,FKBPL,NR2E1,IL6,ABL1,TGFBR3,SETDB2,THBS1,PRKCB,MTOR,MYH9,OXTR,NIPBL,SERPINE1,SLC1A1,ANXA1,ADAM12,MDK,EFEMP2,COL2A1,COL4A1,COL4A2,PGF,ANXA2,MFGE8,PLXDC1,COL1A…
GO:BP	response to molecule of bacterial origin	GO:0002237	3.63272e-06	5.43977	362	603	37	18123	NFKB2,SPI1,RELA,IL18BP,B2M,TICAM1,C5AR1,LILRB2,FCAR,VCAM1,IL12RB2,JUN,CD55,TLR5,THBD,HCK,CD40,CEBPB,TLR9,TLR6,CXCL1,CXCL10,CXCL11,NFKB1,TLR2,CD14,HAVCR2,IL6,LYN,LY96,TLR4,ABL1,LGALS9,SERPINE1,S100A9,S100A8,TIMP4
GO:BP	regulation of signal transduction	GO:0009966	5.58031e-06	5.25334	3251	603	166	18123	ITGB1,ZMYND11,C1QTNF4,SPI1,CD44,TRIM44,TRIM21,TRIM22,IRF7,CD81,RELA,IL18BP,BIRC3,TMEM25,ITGA5,INHBE,GLI1,STAT2,ZDHHC17,FLT3,ELF1,AJUBA,TGFB3,TRAF3,RNF111,CSK,TNFRSF12A,ZNF423,SALL1,AMFR,CDH5,THRA,STAT3,WFIKKN2,MTMR4,C1QTNF1,PIAS2,NFATC1,ZNF675,GDF15,PIK3R2,BST2,TICAM1,PIAS4,PLAUR,C5AR1,PPP1R13L,LILRA5,LILRB4,F3,MUC1,F11R,PRRX1,ABL2,RNASEL,CD55,SMYD2,TLR5,JAG1,RBCK1,PHF20,CD40,IL10RB,PPARA,SOCS5,E…
GO:BP	leukocyte chemotaxis	GO:0030595	6.07528e-06	5.21643	227	603	28	18123	SPI1,C3AR1,CXCL16,C5AR1,CSF3R,ITGB2,CXCR1,KIT,CXCL1,CXCL10,CXCL11,ITGA1,IL6,LYN,LGALS3,LGALS9,THBS1,PREX1,STK39,SERPINE1,ANXA1,MDK,PGF,S100A9,S100A8,S100A12,VEGFA,PTN
GO:BP	angiogenesis	GO:0001525	6.83014e-06	5.16557	621	603	51	18123	ITGB1,C3AR1,ITGA5,TNFRSF12A,CDH5,STAT3,C5AR1,F3,JUN,JAG1,CD40,PKNOX1,ITGB2,EMILIN1,SP100,STAB1,PPARG,COL8A1,CXCL10,TLR3,FKBPL,NR2E1,IL6,ABL1,TGFBR3,THBS1,PRKCB,MYH9,SERPINE1,ANXA1,ADAM12,MDK,COL4A1,COL4A2,PGF,ANXA2,MFGE8,PLXDC1,CCBE1,CYR61,ADAM15,ANGPTL1,COL18A1,ADAMTS9,HYAL1,VEGFA,PDGFA,HGF,PTN,ANGPT2,COL22A1
GO:BP	I-kappaB kinase/NF-kappaB signaling	GO:0007249	7.35825e-06	5.13323	290	603	32	18123	ZMYND11,TRIM21,TRIM22,RELA,BIRC3,ZDHHC17,AJUBA,TRAF3,ZNF675,BST2,TICAM1,LILRB4,RBCK1,CD40,TLR9,TLR6,TLR2,TLR3,CD14,SQSTM1,HLA-DRB1,FYN,ZC3HAV1,LY96,TLR4,TRIM32,ABL1,LGALS9,PRKCB,PRKN,S100A12,TGM2
GO:BP	export from cell	GO:0140352	7.84164e-06	5.10559	1413	603	89	18123	SPI1,CD44,C3AR1,TGFB3,B2M,ITGAL,IL4R,C1QTNF1,BST2,PLAUR,C5AR1,SIGLEC9,LILRB2,FCAR,OSCAR,CD53,SELL,CD55,CD93,HCK,ITGB2,FKBP1B,CXCR1,KALRN,KIT,CXCL1,ABCG2,NFKB1,TLR2,CD14,HLA-DRB1,IGF2R,IL6,DGKI,LYN,TLR4,SRGN,CHID1,LGALS3,LGALS9,ANXA5,NEU1,CLEC5A,SYT1,DYNC1H1,APBA2,THBS1,PRKCB,VAMP2,PSMD12,LIN7B,MYH9,XRCC6,OXTR,EXOC3,STXBP5,PRKN,SERPINE1,CADPS2,ANXA1,SYP,CASK,PLAU,CTSC,SERPINA1,SERPINA3,ANXA2,CRISP…
GO:BP	RNA metabolic process	GO:0016070	7.90255e-06	5.10223	4714	603	221	18123	ZNF33A,ZNF25,KLF6,ZMYND11,ZNF33B,ANKRD2,NFKB2,EMX2,FANK1,PHF21A,SPI1,TRIM44,TRIM21,TRIM22,IRF7,CD81,ZNF195,FOSL1,RELA,RBM4B,PRDM10,ETV6,DBX2,VDR,NFE2,BAZ2A,GLI1,STAT2,ELF1,KLF12,LMO7,ZIC2,AJUBA,BAZ1A,ZFP36L1,BATF,TGFB3,TRAF3,MEIS2,RNF111,FUS,ZNF500,ZNF423,SALL1,CTCF,NFATC3,ZFHX3,ZFP1,ZNF287,ZNF18,ZMYND15,THRA,STAT3,NFE2L1,KAT7,TRIM37,ZNF519,TGIF1,ZNF397,PIAS2,MBD1,NFATC1,ZNF682,ZNF93,ZNF675,ZNF25…
GO:BP	positive regulation of cell population proliferation	GO:0008284	8.84195e-06	5.05345	985	603	69	18123	ITGB1,CD81,FOSL1,RELA,CLCF1,GLI1,FLT3,TGFB3,MEIS2,ZNF423,STAT3,KAT7,BST2,CD320,TICAM1,C5AR1,LILRB2,VCAM1,F3,IL12RB2,JUN,PRRX1,CD55,HCK,ZNF335,CD40,GLI2,BMPR2,TLR9,BCL6,KIT,CXCL10,HAVCR2,FGFR4,HLA-A,NR2E1,IL6,ASH2L,LYN,TLR4,LHX2,ABL1,IL13RA1,LGALS9,TGFBR3,THBS1,MTOR,ADA,CUL3,LAMB1,ANXA1,MDK,PGF,ANXA2,NTN1,EBI3,FLT3LG,CYR61,TGM2,MMP9,CTSZ,IGFBP5,HYAL1,GDNF,HBEGF,VEGFA,PDGFA,PTN,TIMP1
GO:BP	macromolecule modification	GO:0043412	9.16534e-06	5.03785	4345	603	207	18123	ASB13,SPI1,CD44,TRIM44,TRIM21,TRIM22,CD81,RELA,CLCF1,BIRC3,RNF26,RNF214,ITGA5,INHBE,BAZ2A,STAT2,ZDHHC17,FLT3,LMO7,AJUBA,HECTD1,BAZ1A,FKBP3,TGFB3,ASB2,TRAF3,RNF111,CSK,AMFR,CDH5,CTCF,STAT3,KAT7,TRIM37,MTMR4,TRIM47,PIAS2,MBD1,ZNF675,GDF15,GATAD2A,TICAM1,PIAS4,PLAUR,CEBPA,C5AR1,LILRB2,LILRA5,LILRB4,ZNF274,TRIM45,IL12RB2,CDKN2C,MUC1,ABL2,RNASEL,SMYD2,RBCK1,HCK,PHF20,ZNF335,CD40,CEBPB,RNF114,ITGB2,PCG…
GO:BP	leukocyte proliferation	GO:0070661	1.09913e-05	4.95895	327	603	34	18123	CD81,CLCF1,FLT3,BST2,CD320,TICAM1,LILRB2,LILRB4,VCAM1,CD55,ZNF335,CD40,CEBPB,FKBP1B,TLR9,CBLB,IL20RB,BCL6,KIT,HAVCR2,HLA-DRB1,HLA-A,BTN2A2,FYN,IL6,LYN,TLR4,ABL1,LGALS3,LGALS9,GBA,ADA,ANXA1,EBI3
GO:BP	secretion	GO:0046903	1.17197e-05	4.93108	1492	603	92	18123	SPI1,CD44,C3AR1,VDR,TGFB3,B2M,ITGAL,IL4R,C1QTNF1,BST2,PLAUR,C5AR1,SIGLEC9,LILRB2,FCAR,OSCAR,CD53,SELL,CD55,CD93,HCK,ITGB2,FKBP1B,CXCR1,KALRN,KIT,CXCL1,NFKB1,TLR2,CD14,HLA-DRB1,IGF2R,IL6,DGKI,LYN,TLR4,SRGN,CHID1,LGALS3,LGALS9,ANXA5,NEU1,CLEC5A,SYT1,DYNC1H1,APBA2,THBS1,PRKCB,VAMP2,PSMD12,LIN7B,ADA,MYH9,XRCC6,STK39,OXTR,SLC6A1,EXOC3,STXBP5,PRKN,SERPINE1,CADPS2,ANXA1,SYP,CASK,PLAU,CTSC,SERPINA1,SERPI…
GO:BP	positive regulation of gene expression	GO:0010628	1.2292e-05	4.91038	1206	603	79	18123	NFKB2,C1QTNF4,SPI1,IRF7,CD81,RELA,CLCF1,RBM4B,C3AR1,VDR,BATF,B2M,FUS,IL4R,IL32,CDH5,CTCF,SLC7A5,STAT3,C1QTNF1,TICAM1,CEBPA,C5AR1,LILRB2,LILRA5,F3,IL12RB2,TNFRSF8,CD55,TLR5,CD40,CEBPB,AIRE,IL17RA,BCL11A,EMILIN1,IL1RL1,TLR9,PPARG,ZBTB20,IL20RB,TLR6,KIT,NFKB1,TLR2,TLR3,CD14,HAVCR2,FGFR4,HLA-A,BTN3A2,CD83,IL6,TRIM56,CREB3L2,ZC3HAV1,LY96,TLR4,TRIM32,ABL1,RHOXF1,LGALS9,KMT5B,THBS1,MTOR,PLCB1,MYH9,XRCC6…
GO:BP	nervous system development	GO:0007399	1.24081e-05	4.90629	2484	603	134	18123	ITGB1,EMX2,RELA,CLCF1,SCN3B,OPCML,ETV6,GLI1,ZDHHC17,PLXNC1,ZIC2,HECTD1,ZFP36L1,MEIS2,B2M,PRTG,CSK,ZNF423,SALL1,ZFHX3,STAT3,MBD1,C5AR1,VCAM1,CDKN2C,PRRX1,ABL2,VSX1,JAG1,ZNF335,CEBPB,JAM2,BCL11A,FKBP1B,GLI2,BMPR2,ROBO2,SEMA3F,PPARG,CNTN6,CNTN4,KALRN,ZNF148,BCL6,MSX1,KIT,CXCL1,TLR2,PALLD,ITGA1,VCAN,NR2F1,JADE2,FYN,NR2E1,GRB10,IL6,LIMK1,LRRN3,CTTNBP2,CREB3L2,LYN,SDC2,TLR4,TRIM32,LHX6,LHX2,PBX3,ABL1,Z…
GO:BP	myeloid leukocyte migration	GO:0097529	1.31057e-05	4.88254	220	603	27	18123	SPI1,CD81,C3AR1,C5AR1,CSF3R,ITGB2,EMILIN1,CXCR1,KIT,CXCL1,CXCL10,CXCL11,ITGA1,IL6,LYN,LGALS3,THBS1,PLCB1,PREX1,SERPINE1,ANXA1,MDK,PGF,S100A9,S100A8,S100A12,VEGFA
GO:BP	positive regulation of cell differentiation	GO:0045597	1.37154e-05	4.86279	892	603	64	18123	IFITM1,RELA,CLCF1,VDR,PLXNC1,ZFP36L1,TGFB3,IL4R,CDH5,ZFHX3,STAT3,KAT7,CEBPA,PPP1R13L,LILRB2,LILRB4,CD101,JUN,F11R,JAG1,ZNF335,CEBPB,ZBTB46,BCL11A,SOCS5,GLI2,BMPR2,ROBO2,PPARG,KALRN,BCL6,KIT,NFKB1,TLR2,JADE2,HLA-DRB1,CD83,IL6,LIMK1,LYN,TRIM32,ABL1,LGALS9,CAPRIN1,MTOR,PLCB1,ADA,PREX1,XRCC6,SERPINE1,ANXA1,MDK,EFEMP2,NTN1,COL1A1,CYR61,S100A10,TGM2,SERPINE2,GDNF,VEGFA,VWC2,HGF,PTN
GO:BP	negative regulation of nitrogen compound metabolic process	GO:0051172	1.58105e-05	4.80105	2592	603	138	18123	ZNF25,ZMYND11,ANKRD2,PHF21A,SPI1,CD44,TRIM44,TRIM21,TRIM22,IRF7,RELA,BIRC3,ETV6,VDR,BAZ2A,KLF12,ZIC2,AJUBA,ZFP36L1,MEIS2,FUS,ZNF423,SALL1,CTCF,NFATC3,ZFHX3,ZMYND15,THRA,STAT3,KAT7,WFIKKN2,TRIM37,TGIF1,ZNF397,MBD1,ZNF93,ZNF675,ZNF254,GATAD2A,BST2,PIAS4,ZNF77,PLAUR,CEBPA,PPP1R13L,LILRB2,LILRB4,ZNF274,F3,JUN,CDKN2C,ZFP69,ZCCHC17,FCN3,MUC1,PRRX1,POU2F1,SMYD2,GZF1,CEBPB,ITGB2,PPARA,PCGF1,BCL11A,SOCS5,…
GO:BP	regulation of immune effector process	GO:0002697	2.12865e-05	4.6719	421	603	39	18123	SPI1,CD81,CLCF1,C1S,C3AR1,TGFB3,B2M,IL4R,SLC7A5,BST2,TICAM1,C5AR1,LILRB4,C1QC,MR1,CFH,CD55,CD40,ITGB2,SOCS5,TLR9,IL20RB,BCL6,KIT,CFI,TLR3,HAVCR2,HLA-DRB1,C4A,C2,HLA-A,IL6,LYN,TLR4,LGALS3,LGALS9,KMT5B,ANXA1,FGL2
GO:BP	negative regulation of macromolecule metabolic process	GO:0010605	2.26713e-05	4.64452	3262	603	164	18123	ZNF25,ZMYND11,ANKRD2,PHF21A,SPI1,CD44,TRIM44,TRIM21,TRIM22,IRF7,RELA,INPPL1,BIRC3,ETV6,VDR,BAZ2A,KLF12,ZIC2,AJUBA,ZFP36L1,TGFB3,MEIS2,CSK,FUS,ZNF423,SALL1,CTCF,NFATC3,ZFHX3,SLC7A5,ZMYND15,THRA,STAT3,KAT7,WFIKKN2,TRIM37,TGIF1,ZNF397,MBD1,ZNF93,ZNF675,ZNF254,GATAD2A,BST2,PIAS4,ZNF77,PLAUR,CEBPA,PPP1R13L,LILRB2,LILRA5,LILRB4,ZNF274,F3,JUN,CDKN2C,ZFP69,ZCCHC17,FCN3,MUC1,PRRX1,POU2F1,RNASEL,SMYD2,GZF1…
GO:BP	behavior	GO:0007610	2.61574e-05	4.58241	589	603	48	18123	ITGB1,FOSL1,MEIS2,B2M,AMFR,ZFHX3,THRA,STAT3,ANKFN1,GDF15,LILRB2,JUN,ABL2,CEBPB,PPARA,KALRN,KIT,TLR2,FYN,NR2E1,DGKI,PBX3,GBA,SORCS3,NAV2,C12ORF57,CHD8,APBA2,THBS1,SEZ6L2,CNTNAP4,MTOR,PLCB1,ADA,OXTR,SLC6A1,CAMK4,PRKN,KCND2,DDHD2,SLC1A1,NLGN4Y,MDK,FGF12,GDNF,CRHBP,PTN,FGF13
GO:BP	protein metabolic process	GO:0019538	2.64052e-05	4.57831	5912	603	262	18123	ASB13,SPI1,CD44,TRIM44,TRIM21,TRIM22,CD81,RELA,CLCF1,RBM4B,BIRC3,RNF26,RNF214,C1R,C1S,ITGA5,INHBE,BAZ2A,STAT2,ZDHHC17,FLT3,LMO7,AJUBA,HECTD1,BAZ1A,FKBP3,ZFP36L1,TGFB3,ASB2,TRAF3,B2M,RNF111,CSK,AMFR,CDH5,CTCF,STAT3,KAT7,WFIKKN2,TRIM37,MTMR4,TRIM47,PIAS2,ZNF675,GDF15,BST2,TICAM1,PIAS4,PLAUR,CEBPA,C5AR1,LILRB2,LILRA5,LILRB4,ZNF274,TRIM45,F3,IL12RB2,CDKN2C,MUC1,ABL2,RNASEL,SMYD2,RBCK1,HCK,PHF20,ZNF33…
GO:BP	response to interferon-gamma	GO:0034341	2.71696e-05	4.56592	198	603	25	18123	CD44,TRIM21,TRIM22,IFITM1,IRF7,B2M,CXCL16,BST2,FCAR,FCGR1B,VCAM1,HCK,CD40,SP100,PPARG,TLR2,TLR3,HLA-DRB1,HLA-DQA1,HLA-DRB5,HLA-A,TRIM26,TLR4,LGALS9,SYNCRIP
GO:BP	response to lipopolysaccharide	GO:0032496	2.74693e-05	4.56115	339	603	34	18123	NFKB2,SPI1,RELA,IL18BP,TICAM1,C5AR1,LILRB2,FCAR,VCAM1,IL12RB2,JUN,CD55,TLR5,THBD,HCK,CD40,CEBPB,CXCL1,CXCL10,CXCL11,NFKB1,TLR2,CD14,HAVCR2,IL6,LYN,LY96,TLR4,ABL1,LGALS9,SERPINE1,S100A9,S100A8,TIMP4
GO:BP	negative regulation of response to stimulus	GO:0048585	2.93175e-05	4.53287	1938	603	110	18123	ITGB1,ZMYND11,SPI1,CD44,TRIM21,RELA,RNF26,TMEM25,CD163,GLI1,STAT2,AJUBA,TGFB3,CSK,IL4R,AMFR,CDH5,WFIKKN2,MTMR4,C1QTNF1,PIAS2,NFATC1,ZNF675,GDF15,PIK3R2,TICAM1,PIAS4,PLAUR,LILRB4,F3,MUC1,FCRLB,ABL2,CD55,THBD,HCK,PPARA,SOCS5,FKBP1B,EMILIN1,IL1RL1,GLI2,BMPR2,ROBO2,IL17RD,TLR9,SEMA3F,PPARG,CBLB,IL20RB,BCL6,TLR6,LYAR,ZFYVE28,NFKB1,TLR3,ITGA1,CD14,HAVCR2,HLA-DRB1,MICB,HLA-A,FYN,GRB10,IL6,LYN,LY96,TLR4,…
GO:BP	positive regulation of cell activation	GO:0050867	2.95048e-05	4.53011	426	603	39	18123	CD81,CD5,CLCF1,CSK,IL4R,CD320,TICAM1,CEBPA,LILRB2,LILRA5,LILRB4,VCAM1,CD55,ZNF335,CD40,ITGB2,SOCS5,IL1RL1,GLI2,TLR9,BCL6,TLR6,HAVCR2,HLA-DRB1,HLA-A,CD83,FYN,IL6,LYN,TLR4,LGALS9,KMT5B,THBS1,ADA,XRCC6,ANXA1,MDK,CTSC,EBI3
GO:BP	positive regulation of I-kappaB kinase/NF-kappaB signaling	GO:0043123	3.12842e-05	4.50468	185	603	24	18123	TRIM21,TRIM22,RELA,BIRC3,ZDHHC17,AJUBA,BST2,TICAM1,RBCK1,CD40,TLR9,TLR6,TLR3,HLA-DRB1,FYN,ZC3HAV1,TLR4,TRIM32,ABL1,LGALS9,PRKCB,PRKN,S100A12,TGM2
GO:BP	regulation of leukocyte cell-cell adhesion	GO:1903037	3.18501e-05	4.49689	341	603	34	18123	CD44,CD81,CD5,RELA,CSK,IL4R,LILRB2,LILRB4,VCAM1,CD55,CEBPB,ITGB2,PPARA,SOCS5,GLI2,CBLB,IL20RB,BCL6,HAVCR2,HLA-DRB1,HLA-A,BTN2A2,CD83,FYN,IL6,LYN,ZDHHC21,LGALS3,LGALS9,ADA,ANXA1,MDK,EBI3,FGL2
GO:BP	negative regulation of cell adhesion	GO:0007162	3.20924e-05	4.4936	308	603	32	18123	SPI1,PLXNC1,IL4R,C1QTNF1,LILRB2,LILRB4,MUC1,JAG1,CEBPB,PPARA,SOCS5,CBLB,IL20RB,BCL6,HAVCR2,HLA-DRB1,BTN2A2,ABL1,LGALS3,LGALS9,THBS1,SERPINE1,ANXA1,CASK,MDK,ADAMTS18,COL1A1,ADAM15,SERPINE2,VEGFA,FGL2,ANGPT2
GO:BP	organic substance metabolic process	GO:0071704	3.52516e-05	4.45282	11397	603	443	18123	ZNF33A,ZNF25,ITGB1,ASB13,KLF6,ZMYND11,ZNF33B,ANKRD2,NFKB2,EMX2,FANK1,PHF21A,C1QTNF4,SPI1,CD44,TRIM44,TRIM21,TRIM22,IRF7,CD81,ZNF195,FOSL1,RELA,CLCF1,RBM4B,INPPL1,BIRC3,RNF26,RNF214,PRDM10,ETV6,C1R,C1S,C3AR1,DBX2,VDR,ITGA5,NFE2,INHBE,BAZ2A,GLI1,STAT2,ZDHHC17,FLT3,ELF1,KLF12,LMO7,ZIC2,AJUBA,HECTD1,BAZ1A,FKBP3,ZFP36L1,BATF,TGFB3,ASB2,TRAF3,MEIS2,B2M,RNF111,CSK,FUS,IL4R,ZNF500,IL32,ZNF423,SALL1,AMFR,…
GO:BP	regulation of lymphocyte proliferation	GO:0050670	4.1363e-05	4.38339	232	603	27	18123	CD81,CLCF1,CD320,TICAM1,LILRB2,LILRB4,VCAM1,CD55,ZNF335,CD40,CEBPB,TLR9,CBLB,IL20RB,BCL6,HAVCR2,HLA-DRB1,HLA-A,BTN2A2,IL6,LYN,TLR4,LGALS3,LGALS9,ADA,ANXA1,EBI3
GO:BP	positive regulation of leukocyte activation	GO:0002696	4.25375e-05	4.37123	414	603	38	18123	CD81,CD5,CLCF1,CSK,IL4R,CD320,TICAM1,CEBPA,LILRB2,LILRB4,VCAM1,CD55,ZNF335,CD40,ITGB2,SOCS5,IL1RL1,GLI2,TLR9,BCL6,TLR6,HAVCR2,HLA-DRB1,HLA-A,CD83,FYN,IL6,LYN,TLR4,LGALS9,KMT5B,THBS1,ADA,XRCC6,ANXA1,MDK,CTSC,EBI3
GO:BP	negative regulation of transcription by RNA polymerase II	GO:0000122	4.44547e-05	4.35208	899	603	63	18123	ZNF25,ANKRD2,PHF21A,SPI1,IRF7,RELA,ETV6,VDR,KLF12,AJUBA,MEIS2,SALL1,CTCF,NFATC3,ZFHX3,THRA,STAT3,TRIM37,TGIF1,ZNF675,ZNF254,GATAD2A,PIAS4,ZNF77,CEBPA,PPP1R13L,LILRB4,ZNF274,JUN,ZFP69,PRRX1,SMYD2,GZF1,CEBPB,PPARA,PCGF1,BCL11A,GLI2,SP5,SP100,SATB1,PPARG,ZBTB20,ZNF148,BCL6,MSX1,LYAR,NFKB1,NR2F1,SQSTM1,NR2E1,ZNF425,RXRA,CHD8,NFIX,CUL3,TBL1XR1,NIPBL,PRKN,NFIB,TBL1X,TAF1,VEGFA
GO:BP	lymphocyte proliferation	GO:0046651	4.50108e-05	4.34668	296	603	31	18123	CD81,CLCF1,FLT3,CD320,TICAM1,LILRB2,LILRB4,VCAM1,CD55,ZNF335,CD40,CEBPB,FKBP1B,TLR9,CBLB,IL20RB,BCL6,HAVCR2,HLA-DRB1,HLA-A,BTN2A2,FYN,IL6,LYN,TLR4,ABL1,LGALS3,LGALS9,ADA,ANXA1,EBI3
GO:BP	cognition	GO:0050890	4.87122e-05	4.31236	297	603	31	18123	ITGB1,FOSL1,MEIS2,B2M,AMFR,THRA,C5AR1,LILRB2,JUN,CEBPB,KALRN,KIT,TLR2,FYN,DGKI,SORCS3,C12ORF57,MTOR,PLCB1,OXTR,SLC6A1,NIPBL,CAMK4,PRKN,DDHD2,SLC1A1,NLGN4Y,MDK,CRHBP,PTN,FGF13
GO:BP	regulation of mononuclear cell proliferation	GO:0032944	4.96891e-05	4.30374	234	603	27	18123	CD81,CLCF1,CD320,TICAM1,LILRB2,LILRB4,VCAM1,CD55,ZNF335,CD40,CEBPB,TLR9,CBLB,IL20RB,BCL6,HAVCR2,HLA-DRB1,HLA-A,BTN2A2,IL6,LYN,TLR4,LGALS3,LGALS9,ADA,ANXA1,EBI3
GO:BP	movement of cell or subcellular component	GO:0006928	5.03277e-05	4.29819	2319	603	125	18123	ITGB1,EMX2,SPI1,CD44,IFITM1,CD81,SCN4B,SCN3B,C3AR1,ITGA5,GLI1,PLXNC1,AJUBA,PRTG,ITGAL,CDH5,SLC7A5,CXCL16,STAT3,PIK3R2,BST2,C5AR1,VCAM1,F3,CSF3R,ASAP3,F11R,SELL,ABL2,THBD,JAG1,HCK,CD40,JAM2,ITGB2,AIRE,EMILIN1,GLI2,BMPR2,CXCR1,SP100,ROBO2,SEMA3F,PPARG,CNTN6,CNTN4,KALRN,BCL6,KIT,CXCL1,CXCL10,CXCL11,PALLD,ITGA1,VCAN,FGFR4,FYN,NR2E1,GRB10,IL6,LYN,SDC2,TRIM32,LHX6,LHX2,ABL1,ATRNL1,LGALS3,LGALS9,HAS1,TG…
GO:BP	regulation of cell migration	GO:0030334	5.2145e-05	4.28279	1008	603	68	18123	ITGB1,SPI1,IFITM1,CD81,C3AR1,GLI1,PLXNC1,AJUBA,CDH5,CXCL16,STAT3,BST2,C5AR1,F3,JAG1,CD40,JAM2,AIRE,EMILIN1,BMPR2,SP100,SEMA3F,PPARG,KIT,CXCL10,NR2E1,IL6,LYN,TRIM32,ABL1,LGALS3,LGALS9,HAS1,PODN,THBS1,MTOR,PLCB1,ADA,PREX1,STK39,NIPBL,DPYSL3,SERPINE1,LAMB1,ANXA1,PLAU,MDK,PGF,NTN1,COL1A1,LAMA3,CCBE1,CYR61,S100A11,ADAM15,MMP9,IGFBP5,SERPINE2,ADAMTS9,HYAL2,HYAL1,HBEGF,VEGFA,PDGFA,HGF,PTN,ANGPT2,TIMP1
GO:BP	regulation of I-kappaB kinase/NF-kappaB signaling	GO:0043122	5.2205e-05	4.28229	250	603	28	18123	ZMYND11,TRIM21,TRIM22,RELA,BIRC3,ZDHHC17,AJUBA,TRAF3,BST2,TICAM1,LILRB4,RBCK1,CD40,TLR9,TLR6,TLR3,SQSTM1,HLA-DRB1,FYN,ZC3HAV1,TLR4,TRIM32,ABL1,LGALS9,PRKCB,PRKN,S100A12,TGM2
GO:BP	central nervous system development	GO:0007417	5.48934e-05	4.26048	1052	603	70	18123	ITGB1,EMX2,CLCF1,GLI1,ZIC2,MEIS2,B2M,CSK,ZNF423,SALL1,ZFHX3,STAT3,MBD1,C5AR1,CDKN2C,ZNF335,GLI2,BMPR2,ROBO2,SEMA3F,PPARG,CNTN6,CNTN4,KALRN,ZNF148,MSX1,TLR2,VCAN,FYN,NR2E1,IL6,CTTNBP2,LYN,TLR4,LHX6,LHX2,PBX3,ABL1,B4GALT6,GBA,B4GALT5,NAV2,C12ORF57,SYT1,CHD8,SEZ6L2,MTOR,PLCB1,CDH22,XRCC6,DHX30,OXTR,NIPBL,PRKN,LAMB1,NFIB,SLC1A1,TAF1,MDK,TSKU,COL2A1,COL4A1,PLXDC1,S100A9,S100A8,SERPINE2,TIMP4,GDNF,PTN,…
GO:BP	mononuclear cell proliferation	GO:0032943	5.69865e-05	4.24423	299	603	31	18123	CD81,CLCF1,FLT3,CD320,TICAM1,LILRB2,LILRB4,VCAM1,CD55,ZNF335,CD40,CEBPB,FKBP1B,TLR9,CBLB,IL20RB,BCL6,HAVCR2,HLA-DRB1,HLA-A,BTN2A2,FYN,IL6,LYN,TLR4,ABL1,LGALS3,LGALS9,ADA,ANXA1,EBI3
GO:BP	negative regulation of RNA metabolic process	GO:0051253	6.01245e-05	4.22095	1452	603	88	18123	ZNF25,ZMYND11,ANKRD2,PHF21A,SPI1,TRIM22,IRF7,RELA,ETV6,VDR,BAZ2A,KLF12,ZIC2,AJUBA,MEIS2,FUS,ZNF423,SALL1,CTCF,NFATC3,ZFHX3,ZMYND15,THRA,STAT3,KAT7,TRIM37,TGIF1,ZNF397,MBD1,ZNF93,ZNF675,ZNF254,GATAD2A,PIAS4,ZNF77,CEBPA,PPP1R13L,LILRB4,ZNF274,JUN,ZFP69,ZCCHC17,FCN3,MUC1,PRRX1,POU2F1,SMYD2,GZF1,CEBPB,PPARA,PCGF1,BCL11A,GLI2,SP5,BARD1,SP100,SATB1,PPARG,ZBTB20,ZNF148,BCL6,MSX1,LYAR,NFKB1,NR2F1,SQSTM1,…
GO:BP	TRIF-dependent toll-like receptor signaling pathway	GO:0035666	6.35592e-05	4.19682	30	603	10	18123	IRF7,BIRC3,TRAF3,TICAM1,CD40,TLR6,TLR3,CD14,LY96,TLR4
GO:BP	regulation of DNA-binding transcription factor activity	GO:0051090	6.68621e-05	4.17482	457	603	40	18123	NFKB2,FANK1,SPI1,TRIM21,TRIM22,FOSL1,RELA,ZIC2,TRAF3,STAT3,TRIM37,PIAS2,ZNF675,TICAM1,PIAS4,JUN,RBCK1,HCK,CD40,ITGB2,SP100,TLR9,PPARG,TLR6,KIT,NFKB1,TLR2,TLR3,HAVCR2,TRIM26,IL6,TLR4,TRIM32,LGALS9,PRKCB,TAF1,S100A9,S100A8,S100A12,VEGFA
GO:BP	animal organ morphogenesis	GO:0009887	6.75117e-05	4.17062	1079	603	71	18123	EMX2,RELA,INPPL1,VDR,GLI1,TGFB3,MEIS2,SALL1,THRA,STAT3,PPP1R13L,CSF3R,PRRX1,VSX1,GZF1,JAG1,ZNF335,CEBPB,PPARA,GLI2,SP5,BMPR2,ROBO2,COL8A1,MSX1,FGFRL1,IL6,BMP1,TNFRSF11B,PBX3,ABL1,ATRNL1,CHSY1,TGFBR3,GBA,C12ORF57,SETDB2,PSMD12,AP2S1,MTOR,CUL3,HCN1,NIPBL,SERPINE1,LAMB1,NFIB,SLC1A1,MDK,EFEMP2,SERPINH1,TSKU,MGP,COL2A1,NTN1,COL1A1,LAMA3,CYR61,ADAM15,TGM2,CTSZ,COL18A1,IGFBP5,HYAL2,HYAL1,GDNF,EGFLAM,VEG…
GO:BP	regulation of leukocyte proliferation	GO:0070663	6.76913e-05	4.16947	253	603	28	18123	CD81,CLCF1,BST2,CD320,TICAM1,LILRB2,LILRB4,VCAM1,CD55,ZNF335,CD40,CEBPB,TLR9,CBLB,IL20RB,BCL6,HAVCR2,HLA-DRB1,HLA-A,BTN2A2,IL6,LYN,TLR4,LGALS3,LGALS9,ADA,ANXA1,EBI3
GO:BP	positive regulation of NF-kappaB transcription factor activity	GO:0051092	6.84741e-05	4.16447	164	603	22	18123	NFKB2,TRIM21,TRIM22,RELA,STAT3,TRIM37,TICAM1,RBCK1,CD40,ITGB2,TLR9,TLR6,NFKB1,TLR2,TLR3,TLR4,TRIM32,LGALS9,PRKCB,S100A9,S100A8,S100A12
GO:BP	regulation of localization	GO:0032879	7.14843e-05	4.14579	2906	603	148	18123	ITGB1,SPI1,TRIM21,TRIM22,IFITM1,CD81,SCN4B,SCN3B,C3AR1,GLI1,PLXNC1,AJUBA,HECTD1,ZFP36L1,TGFB3,B2M,CSK,IL4R,CDH5,CXCL16,ANKFY1,STAT3,KAT7,C1QTNF1,PIK3R2,BST2,C5AR1,LILRB2,LILRA5,LILRB4,F3,ABL2,RNASEL,JAG1,HCK,CD40,CEBPB,JAM2,ITGB2,AIRE,PPARA,FKBP1B,EMILIN1,BMPR2,BARD1,SP100,TLR9,ZDHHC3,SEMA3F,PPARG,DTX3L,KALRN,BCL6,LYAR,KIT,CXCL10,CXCL11,NFKB1,TLR2,CD14,ABLIM3,SQSTM1,HLA-DRB1,C4A,C2,FYN,NR2E1,GRB1…
GO:BP	lymphocyte activation involved in immune response	GO:0002285	7.20614e-05	4.1423	193	603	24	18123	SPI1,CD81,CLCF1,BATF,ITGAL,IL4R,STAT3,CD40,SOCS5,BCL6,HAVCR2,RNF8,HLA-DRB1,IL6,TLR4,ABL1,LGALS3,LGALS9,KMT5B,MTOR,ADA,ANXA1,MDK,FGL2
GO:BP	enzyme linked receptor protein signaling pathway	GO:0007167	8.53169e-05	4.06896	1107	603	72	18123	SPI1,RELA,ITGA5,INHBE,ZDHHC17,BTBD11,FLT3,TGFB3,RNF111,ZNF423,CDH5,STAT3,WFIKKN2,MTMR4,GDF15,PIK3R2,PLAUR,F3,JUN,F11R,MPZL1,HCK,PPARA,SOCS5,EMILIN1,BMPR2,ZFAND2B,IL17RD,PPARG,CBLB,KALRN,MSX1,FGFRL1,ZFYVE28,KIT,ITGA1,JADE2,FGFR4,FYN,IGF2R,GRB10,LYN,SDC2,SLA,ABL1,IL13RA1,TGFBR3,THBS1,PRKCB,AP2S1,PLCB1,WASF1,USP9Y,COL4A1,COL4A2,PGF,IGFBP4,COL1A1,CCBE1,NRTN,CYR61,ANGPTL1,MMP9,IGFBP5,FGF12,HBEGF,VEGFA…
GO:BP	learning or memory	GO:0007611	8.73857e-05	4.05856	256	603	28	18123	ITGB1,FOSL1,MEIS2,B2M,AMFR,THRA,LILRB2,JUN,CEBPB,KALRN,KIT,TLR2,FYN,DGKI,SORCS3,MTOR,PLCB1,OXTR,SLC6A1,CAMK4,PRKN,DDHD2,SLC1A1,NLGN4Y,MDK,CRHBP,PTN,FGF13
GO:BP	regulation of MyD88-independent toll-like receptor signaling pathway	GO:0034127	8.75518e-05	4.05773	8	603	6	18123	IRF7,TICAM1,TLR3,CD14,LY96,TLR4
GO:BP	adaptive immune response	GO:0002250	0.000107145	3.97003	715	603	53	18123	NFKB2,IRF7,CD81,CLCF1,IL18BP,C1R,C1S,BATF,B2M,CSK,IL4R,STAT3,CD79B,LILRB2,LILRB4,FCGR1B,C1QC,C1QB,MR1,CD55,JAG1,CD40,AIRE,IL17RA,SOCS5,IL1RL1,IL20RB,BCL6,CFI,HAVCR2,RNF8,HLA-DRB1,HLA-DQA1,HLA-DRB5,MICB,C4A,C2,HLA-A,BTN2A2,BTN3A2,FYN,IL6,LYN,TLR4,KMT5B,PRKCB,MTOR,ADA,CAMK4,ANXA1,CTSC,EBI3,CTSS
GO:BP	regulation of cell motility	GO:2000145	0.000107467	3.96872	1070	603	70	18123	ITGB1,SPI1,IFITM1,CD81,C3AR1,GLI1,PLXNC1,AJUBA,CDH5,CXCL16,STAT3,BST2,C5AR1,F3,ABL2,JAG1,CD40,JAM2,AIRE,EMILIN1,BMPR2,SP100,SEMA3F,PPARG,KIT,CXCL10,NR2E1,IL6,LYN,TRIM32,ABL1,LGALS3,LGALS9,HAS1,PODN,THBS1,MTOR,PLCB1,ADA,PREX1,MEMO1,STK39,NIPBL,DPYSL3,SERPINE1,LAMB1,ANXA1,PLAU,MDK,PGF,NTN1,COL1A1,LAMA3,CCBE1,CYR61,S100A11,ADAM15,MMP9,IGFBP5,SERPINE2,ADAMTS9,HYAL2,HYAL1,HBEGF,VEGFA,PDGFA,HGF,PTN,ANG…
GO:BP	regulation of leukocyte activation	GO:0002694	0.000111421	3.95303	617	603	48	18123	SPI1,CD81,CD5,CLCF1,ZFP36L1,CSK,IL4R,CD320,TICAM1,CEBPA,LILRB2,LILRB4,VCAM1,CD55,ZNF335,CD40,CEBPB,ITGB2,SOCS5,IL1RL1,GLI2,TLR9,CBLB,IL20RB,BCL6,TLR6,HAVCR2,HLA-DRB1,HLA-A,BTN2A2,CD83,FYN,IL6,LYN,TLR4,ABL1,LGALS3,LGALS9,KMT5B,THBS1,ADA,XRCC6,CAMK4,ANXA1,MDK,CTSC,EBI3,FGL2
GO:BP	negative regulation of cell-cell adhesion	GO:0022408	0.000118509	3.92625	198	603	24	18123	SPI1,IL4R,C1QTNF1,LILRB2,LILRB4,JAG1,CEBPB,PPARA,SOCS5,CBLB,IL20RB,BCL6,HAVCR2,HLA-DRB1,BTN2A2,ABL1,LGALS3,LGALS9,ANXA1,MDK,ADAMTS18,SERPINE2,VEGFA,FGL2
GO:BP	positive regulation of leukocyte proliferation	GO:0070665	0.000118827	3.92508	155	603	21	18123	CD81,CLCF1,BST2,CD320,TICAM1,LILRB2,VCAM1,CD55,ZNF335,CD40,TLR9,BCL6,HAVCR2,HLA-A,IL6,LYN,TLR4,LGALS9,ADA,ANXA1,EBI3
GO:BP	regulation of myeloid cell differentiation	GO:0045637	0.000122018	3.91358	260	603	28	18123	SPI1,IRF7,NFE2,ZFP36L1,MEIS2,B2M,STAT3,KAT7,ZNF675,LILRB4,CD101,JUN,CSF3R,C1QC,JAG1,CEBPB,ZBTB46,TLR3,HLA-DRB1,ASH2L,LYN,TLR4,LGALS3,THBS1,PRKCB,MTOR,CAMK4,P4HTM
GO:BP	cell chemotaxis	GO:0060326	0.000131457	3.88122	310	603	31	18123	SPI1,C3AR1,CXCL16,C5AR1,VCAM1,CSF3R,ITGB2,CXCR1,KIT,CXCL1,CXCL10,CXCL11,ITGA1,IL6,LYN,LGALS3,LGALS9,THBS1,PREX1,STK39,SERPINE1,ANXA1,MDK,PGF,S100A9,S100A8,S100A12,HBEGF,VEGFA,HGF,PTN
GO:BP	response to wounding	GO:0009611	0.000134729	3.87054	680	603	51	18123	ITGB1,PHF21A,CD44,ITGA5,NFE2,GLI1,AJUBA,ZFP36L1,TGFB3,TNFRSF12A,C1QTNF1,PLAUR,F3,F11R,THBD,CD40,PPARA,FKBP1B,FYN,IL6,DGKI,CREB3L2,LYN,TLR4,ANXA5,THBS1,PRKCB,MTOR,MYH9,DPYSL3,SERPINE1,SLC1A1,ANXA1,CASK,PLAU,MDK,TSKU,SERPINA1,SERPINA5,ANXA2,ADAMTS18,COL1A1,CYR61,S100A8,SERPINE2,SPP1,HBEGF,VEGFA,PDGFA,PTN,TIMP1
GO:BP	cellular protein metabolic process	GO:0044267	0.000134943	3.86985	5280	603	236	18123	ASB13,SPI1,CD44,TRIM44,TRIM21,TRIM22,CD81,RELA,CLCF1,RBM4B,BIRC3,RNF26,RNF214,ITGA5,INHBE,BAZ2A,STAT2,ZDHHC17,FLT3,LMO7,AJUBA,HECTD1,BAZ1A,FKBP3,ZFP36L1,TGFB3,ASB2,TRAF3,RNF111,CSK,AMFR,CDH5,CTCF,STAT3,KAT7,WFIKKN2,TRIM37,MTMR4,TRIM47,PIAS2,ZNF675,GDF15,BST2,TICAM1,PIAS4,PLAUR,CEBPA,C5AR1,LILRB2,LILRA5,LILRB4,ZNF274,TRIM45,F3,IL12RB2,CDKN2C,MUC1,ABL2,RNASEL,SMYD2,RBCK1,HCK,PHF20,ZNF335,CD40,CEBPB…
GO:BP	activation of immune response	GO:0002253	0.000159029	3.79852	566	603	45	18123	CD81,RELA,C1R,C1S,C3AR1,ELF1,CSK,ICAM2,CD79B,PIK3R2,ICAM3,C5AR1,LILRB4,FCN3,C1QC,C1QB,MUC1,CFH,CD55,RBCK1,HCK,COLEC11,CBLB,NFKB1,CFI,HLA-DRB1,HLA-DQA1,HLA-DRB5,MICB,C4A,C2,HLA-A,BTN2A2,BTN3A2,FYN,LIMK1,LYN,TLR4,ABL1,LGALS3,PRKCB,PSMD12,ADA,XRCC6,MUC17
GO:BP	interleukin-6 production	GO:0032635	0.000163576	3.78628	172	603	22	18123	C1QTNF4,CSK,STAT3,TICAM1,LILRB2,LILRA5,LILRB4,CEBPB,IL17RA,SOCS5,TLR9,ZBTB20,TLR6,TLR2,TLR3,HAVCR2,IL6,TLR4,LGALS9,GBA,HYAL2,HGF
GO:BP	regulation of interleukin-6 production	GO:0032675	0.000163576	3.78628	172	603	22	18123	C1QTNF4,CSK,STAT3,TICAM1,LILRB2,LILRA5,LILRB4,CEBPB,IL17RA,SOCS5,TLR9,ZBTB20,TLR6,TLR2,TLR3,HAVCR2,IL6,TLR4,LGALS9,GBA,HYAL2,HGF
GO:BP	T cell differentiation	GO:0030217	0.00016912	3.77181	264	603	28	18123	SPI1,ZFP36L1,BATF,B2M,IL4R,STAT3,LILRB2,LILRB4,MR1,PKNOX1,AIRE,SOCS5,GLI2,BCL6,KIT,HLA-DRB1,CD83,IL6,ABL1,LGALS9,GBA,MTOR,ADA,PREX1,CAMK4,ANXA1,MDK,FGL2
GO:BP	regulation of cellular component movement	GO:0051270	0.000174582	3.758	1149	603	73	18123	ITGB1,SPI1,IFITM1,CD81,C3AR1,GLI1,PLXNC1,AJUBA,CDH5,CXCL16,STAT3,BST2,C5AR1,F3,ABL2,JAG1,CD40,JAM2,AIRE,EMILIN1,BMPR2,SP100,SEMA3F,PPARG,BCL6,KIT,CXCL10,NR2E1,IL6,LYN,TRIM32,ABL1,LGALS3,LGALS9,HAS1,TGFBR3,PODN,THBS1,MTOR,PLCB1,ADA,PREX1,MEMO1,STK39,NIPBL,DPYSL3,SERPINE1,LAMB1,ANXA1,PLAU,MDK,PGF,NTN1,COL1A1,LAMA3,CCBE1,CYR61,S100A11,ADAM15,MMP9,IGFBP5,SERPINE2,ADAMTS9,HYAL2,HYAL1,HBEGF,VEGFA,PDGFA…
GO:BP	immune response-regulating signaling pathway	GO:0002764	0.000197725	3.70394	513	603	42	18123	CD81,RELA,C3AR1,ELF1,CSK,NFATC3,ICAM2,CD79B,NFATC1,PIK3R2,ICAM3,C5AR1,LILRB2,FCAR,LILRB4,OSCAR,FCGR1B,JUN,MUC1,RBCK1,HCK,CD40,CBLB,IL20RB,KIT,NFKB1,HLA-DRB1,HLA-DQA1,HLA-DRB5,MICB,HLA-A,BTN2A2,BTN3A2,FYN,LIMK1,LYN,ABL1,LGALS3,PRKCB,PSMD12,ADA,MUC17
GO:BP	cellular process	GO:0009987	0.000223544	3.65064	17186	603	596	18123	ZNF33A,ZNF25,ITGB1,ASB13,KLF6,ZMYND11,ZNF33B,ANKRD2,NFKB2,EMX2,FANK1,PHF21A,C1QTNF4,SPI1,CD44,TRIM44,TRIM21,TRIM22,IFITM1,IRF7,CD81,ZNF195,CD5,FOSL1,RELA,CLCF1,RBM4B,IL18BP,INPPL1,BIRC3,RNF26,SCN4B,TMEM25,MPZL2,RNF214,SCN3B,PRDM10,OPCML,ETV6,CD163,C3AR1,DBX2,VDR,ITGA5,NFE2,INHBE,BAZ2A,GLI1,STAT2,CSRP2,ZDHHC17,PLXNC1,BTBD11,FLT3,ELF1,KLF12,LMO7,ZIC2,CHAMP1,AJUBA,HECTD1,BAZ1A,FKBP3,ZFP36L1,BATF,TGF…
GO:BP	regulation of locomotion	GO:0040012	0.000229953	3.63836	1113	603	71	18123	ITGB1,SPI1,IFITM1,CD81,C3AR1,GLI1,PLXNC1,AJUBA,CDH5,CXCL16,STAT3,BST2,C5AR1,F3,ABL2,JAG1,CD40,JAM2,AIRE,EMILIN1,BMPR2,SP100,ROBO2,SEMA3F,PPARG,KIT,CXCL10,NR2E1,IL6,LYN,TRIM32,ABL1,LGALS3,LGALS9,HAS1,PODN,THBS1,MTOR,PLCB1,ADA,PREX1,MEMO1,STK39,NIPBL,DPYSL3,SERPINE1,LAMB1,ANXA1,PLAU,MDK,PGF,NTN1,COL1A1,LAMA3,CCBE1,CYR61,S100A11,ADAM15,MMP9,IGFBP5,SERPINE2,ADAMTS9,HYAL2,HYAL1,HBEGF,VEGFA,PDGFA,HGF,P…
GO:BP	positive regulation of vasculature development	GO:1904018	0.00023105	3.63629	190	603	23	18123	ITGB1,C3AR1,ITGA5,CDH5,STAT3,C5AR1,F3,CD40,ITGB2,TLR3,NR2E1,ABL1,THBS1,PRKCB,SERPINE1,ADAM12,MDK,PGF,CCBE1,HYAL1,VEGFA,HGF,ANGPT2
GO:BP	positive regulation of angiogenesis	GO:0045766	0.00023105	3.63629	190	603	23	18123	ITGB1,C3AR1,ITGA5,CDH5,STAT3,C5AR1,F3,CD40,ITGB2,TLR3,NR2E1,ABL1,THBS1,PRKCB,SERPINE1,ADAM12,MDK,PGF,CCBE1,HYAL1,VEGFA,HGF,ANGPT2
GO:BP	regulation of anatomical structure morphogenesis	GO:0022603	0.000233479	3.63175	1048	603	68	18123	ITGB1,CD44,C3AR1,ITGA5,STAT2,PLXNC1,CDH5,STAT3,C5AR1,F3,F11R,HCK,CD40,ITGB2,BCL11A,EMILIN1,BMPR2,SP100,ROBO2,STAB1,SEMA3F,PPARG,KALRN,BCL6,MSX1,KIT,CXCL10,TLR3,FKBPL,FYN,NR2E1,IL6,LIMK1,SDC2,TNFRSF11B,FGD3,ABL1,ZDHHC15,CAPRIN1,SYT1,THBS1,PRKCB,PSMD12,AP2S1,ADA,PREX1,MYH9,PRKN,SERPINE1,DDHD2,ANXA1,ADAM12,MDK,COL4A2,PGF,NTN1,CCBE1,S100A10,ADAMTS9,HYAL1,SPP1,GDNF,VEGFA,PDGFA,HGF,PTN,ANGPT2,FGF13
GO:BP	MyD88-independent toll-like receptor signaling pathway	GO:0002756	0.000245959	3.60914	34	603	10	18123	IRF7,BIRC3,TRAF3,TICAM1,CD40,TLR6,TLR3,CD14,LY96,TLR4
GO:BP	type I interferon production	GO:0032606	0.000247933	3.60567	134	603	19	18123	NFKB2,TRIM21,IRF7,RELA,RNF26,TRAF3,TICAM1,TLR9,ZBTB20,NFKB1,TLR2,TLR3,CD14,HAVCR2,TRIM56,ZC3HAV1,TLR4,TRIM32,XRCC6
GO:BP	regulation of type I interferon production	GO:0032479	0.000247933	3.60567	134	603	19	18123	NFKB2,TRIM21,IRF7,RELA,RNF26,TRAF3,TICAM1,TLR9,ZBTB20,NFKB1,TLR2,TLR3,CD14,HAVCR2,TRIM56,ZC3HAV1,TLR4,TRIM32,XRCC6
GO:BP	negative regulation of cellular metabolic process	GO:0031324	0.000248859	3.60405	2785	603	141	18123	ZNF25,ZMYND11,ANKRD2,PHF21A,SPI1,CD44,TRIM44,TRIM21,TRIM22,IRF7,RELA,BIRC3,ETV6,VDR,BAZ2A,KLF12,ZIC2,AJUBA,ZFP36L1,MEIS2,CSK,FUS,ZNF423,SALL1,CTCF,NFATC3,ZFHX3,ZMYND15,THRA,STAT3,KAT7,WFIKKN2,TRIM37,TGIF1,ZNF397,MBD1,ZNF93,ZNF675,ZNF254,GATAD2A,BST2,PIAS4,ZNF77,PLAUR,CEBPA,PPP1R13L,LILRB4,ZNF274,JUN,CDKN2C,ZFP69,ZCCHC17,FCN3,MUC1,PRRX1,POU2F1,SMYD2,GZF1,CEBPB,ITGB2,PPARA,PCGF1,BCL11A,SOCS5,FKBP1B…
GO:BP	cellular response to stimulus	GO:0051716	0.000250062	3.60195	7873	603	325	18123	ITGB1,ASB13,ZMYND11,ANKRD2,NFKB2,C1QTNF4,SPI1,CD44,TRIM44,TRIM21,TRIM22,IFITM1,IRF7,CD81,CD5,FOSL1,RELA,CLCF1,IL18BP,INPPL1,BIRC3,TMEM25,C3AR1,VDR,ITGA5,INHBE,GLI1,STAT2,ZDHHC17,PLXNC1,BTBD11,FLT3,ELF1,AJUBA,ZFP36L1,BATF,TGFB3,ASB2,TRAF3,B2M,RNF111,CSK,ITGAL,FUS,IL4R,TNFRSF12A,IL32,ZNF423,SALL1,AMFR,CDH5,NFATC3,CXCL16,THRA,STAT3,NFE2L1,KAT7,WFIKKN2,MTMR4,ICAM2,CD79B,C1QTNF1,TGIF1,DTNA,PIAS2,NFATC…
GO:BP	T cell activation via T cell receptor contact with antigen bound to MHC molecule on antigen presenting cell	GO:0002291	0.000255245	3.59304	9	603	6	18123	CD81,ITGAL,HAVCR2,LGALS3,LGALS9,FGL2
GO:BP	negative regulation of RNA biosynthetic process	GO:1902679	0.000289299	3.53865	1343	603	81	18123	ZNF25,ZMYND11,ANKRD2,PHF21A,SPI1,TRIM22,IRF7,RELA,ETV6,VDR,BAZ2A,KLF12,ZIC2,AJUBA,MEIS2,ZNF423,SALL1,CTCF,NFATC3,ZFHX3,ZMYND15,THRA,STAT3,KAT7,TRIM37,TGIF1,ZNF397,MBD1,ZNF93,ZNF675,ZNF254,GATAD2A,PIAS4,ZNF77,CEBPA,PPP1R13L,LILRB4,ZNF274,JUN,ZFP69,FCN3,MUC1,PRRX1,POU2F1,SMYD2,GZF1,CEBPB,PPARA,PCGF1,BCL11A,GLI2,SP5,SP100,SATB1,PPARG,ZBTB20,ZNF148,BCL6,MSX1,LYAR,NFKB1,NR2F1,SQSTM1,RNF8,NR2E1,IKZF1,Z…
GO:BP	positive regulation of interleukin-8 production	GO:0032757	0.000305621	3.51482	63	603	13	18123	RELA,STAT3,F3,TLR5,TLR9,TLR2,TLR3,CD14,IL6,TLR4,LGALS9,SERPINE1,HYAL2
GO:BP	mononuclear cell migration	GO:0071674	0.000308624	3.51057	193	603	23	18123	SPI1,C3AR1,ITGAL,CXCL16,C5AR1,F11R,JAM2,AIRE,CXCR1,CXCL10,CXCL11,IL6,LYN,LGALS3,LGALS9,GBA,THBS1,PLCB1,STK39,SERPINE1,ANXA1,MDK,S100A12
GO:BP	regulation of leukocyte differentiation	GO:1902105	0.00035467	3.45018	290	603	29	18123	IRF7,ZFP36L1,IL4R,ZNF675,LILRB2,LILRB4,CD101,JUN,C1QC,CEBPB,ZBTB46,SOCS5,GLI2,TLR9,BCL6,TLR3,HLA-DRB1,CD83,LYN,TLR4,ABL1,LGALS9,MTOR,ADA,XRCC6,CAMK4,ANXA1,MDK,FGL2
GO:BP	neurogenesis	GO:0022008	0.000365009	3.4377	1698	603	96	18123	ITGB1,EMX2,RELA,CLCF1,OPCML,ETV6,ZDHHC17,PLXNC1,B2M,PRTG,CSK,SALL1,ZFHX3,STAT3,MBD1,C5AR1,VCAM1,CDKN2C,PRRX1,ABL2,VSX1,JAG1,ZNF335,CEBPB,BCL11A,FKBP1B,GLI2,BMPR2,ROBO2,SEMA3F,PPARG,CNTN6,CNTN4,KALRN,BCL6,KIT,TLR2,PALLD,ITGA1,VCAN,NR2F1,JADE2,FYN,NR2E1,GRB10,IL6,LIMK1,CREB3L2,LYN,SDC2,TLR4,TRIM32,LHX6,LHX2,PBX3,ABL1,ZDHHC15,B4GALT6,GBA,B4GALT5,POMGNT2,UGDH,CAPRIN1,NAV2,C12ORF57,SYT1,MTOR,MARK1,PRE…
GO:BP	regulation of defense response	GO:0031347	0.000372885	3.42843	889	603	60	18123	SPI1,TRIM44,TRIM21,IRF7,CD81,RELA,BIRC3,RNF26,CD163,STAT2,TRAF3,CDH5,ICAM2,ICAM3,CEBPA,LILRA5,MUC1,RNASEL,HCK,CEBPB,PPARA,SOCS5,IL1RL1,TLR9,PPARG,DTX3L,IL20RB,BCL6,LYAR,NFKB1,TLR2,TLR3,HAVCR2,HLA-DRB1,MICB,HLA-A,FYN,IL6,LYN,TLR4,LGALS9,GBA,PSMD12,ADA,MYH9,XRCC6,STK39,SERPINE1,ANXA1,MDK,CTSC,S100A9,S100A8,S100A12,TGM2,MMP9,HYAL2,FGL2,HGF,MUC17
GO:BP	response to oxygen-containing compound	GO:1901700	0.00039327	3.40531	1748	603	98	18123	NFKB2,SPI1,FOSL1,RELA,IL18BP,INPPL1,VDR,STAT2,ZFP36L1,TGFB3,CSK,STAT3,KAT7,MBD1,GDF15,PIK3R2,TICAM1,C5AR1,LILRB2,FCAR,VCAM1,IL12RB2,JUN,ABL2,CD55,TLR5,THBD,JAG1,HCK,CD40,CEBPB,PPARA,BCL11A,FKBP1B,STAT4,ANKZF1,SP100,PPARG,ZBTB20,TLR6,CXCL1,CXCL10,CXCL11,NFKB1,TLR2,CD14,HAVCR2,HLA-DRB1,MICB,FYN,IGF2R,GRB10,IL6,LYN,LY96,ZFAND1,TLR4,ABL1,RXRA,LGALS9,TGFBR3,GBA,THBS1,PRKCB,VAMP2,CACNB1,MTOR,PLCB1,ADA,…
GO:BP	regulation of angiogenesis	GO:0045765	0.000414368	3.38261	361	603	33	18123	ITGB1,C3AR1,ITGA5,CDH5,STAT3,C5AR1,F3,CD40,ITGB2,EMILIN1,SP100,STAB1,PPARG,CXCL10,TLR3,FKBPL,NR2E1,IL6,ABL1,THBS1,PRKCB,SERPINE1,ADAM12,MDK,COL4A2,PGF,CCBE1,ADAMTS9,HYAL1,VEGFA,HGF,PTN,ANGPT2
GO:BP	positive regulation of leukocyte cell-cell adhesion	GO:1903039	0.000418016	3.37881	243	603	26	18123	CD44,CD81,CD5,RELA,CSK,IL4R,LILRB2,LILRB4,VCAM1,CD55,ITGB2,SOCS5,GLI2,BCL6,HAVCR2,HLA-DRB1,HLA-A,CD83,FYN,IL6,LYN,LGALS9,ADA,ANXA1,MDK,EBI3
GO:BP	positive regulation of cellular component movement	GO:0051272	0.000419752	3.37701	605	603	46	18123	ITGB1,SPI1,C3AR1,GLI1,CDH5,CXCL16,STAT3,C5AR1,F3,CD40,JAM2,BMPR2,SEMA3F,BCL6,KIT,CXCL10,IL6,LYN,TRIM32,ABL1,LGALS3,LGALS9,THBS1,MTOR,PREX1,STK39,NIPBL,SERPINE1,LAMB1,ANXA1,PLAU,MDK,PGF,NTN1,COL1A1,CCBE1,CYR61,S100A11,MMP9,IGFBP5,HYAL1,HBEGF,VEGFA,PDGFA,HGF,PTN
GO:BP	granulocyte chemotaxis	GO:0071621	0.000423184	3.37347	125	603	18	18123	C3AR1,C5AR1,CSF3R,ITGB2,CXCR1,CXCL1,CXCL10,CXCL11,ITGA1,LGALS3,THBS1,PREX1,ANXA1,MDK,S100A9,S100A8,S100A12,VEGFA
GO:BP	regulation of leukocyte mediated immunity	GO:0002703	0.000436438	3.36008	212	603	24	18123	SPI1,CD81,CLCF1,B2M,IL4R,BST2,TICAM1,LILRB4,MR1,CD55,CD40,ITGB2,IL20RB,BCL6,KIT,TLR3,HAVCR2,HLA-DRB1,HLA-A,IL6,LYN,TLR4,LGALS9,KMT5B
GO:BP	response to endogenous stimulus	GO:0009719	0.000446474	3.3502	1729	603	97	18123	ITGB1,SPI1,CD44,CD81,FOSL1,RELA,INPPL1,STAT2,FLT3,ZFP36L1,TGFB3,RNF111,CSK,IL4R,ZNF423,CDH5,ZFHX3,THRA,STAT3,WFIKKN2,MTMR4,PIAS2,GDF15,PIK3R2,TICAM1,VCAM1,JUN,F11R,CEBPB,ITGB2,PPARA,BCL11A,SOCS5,EMILIN1,STAT4,BMPR2,ROBO2,IL17RD,PPARG,TLR6,MSX1,FGFRL1,KIT,NFKB1,TLR2,FGFR4,FYN,NR2E1,GRB10,IL6,ASH2L,LYN,TNFRSF11B,TLR4,ABL1,RXRA,RHOXF1,HAS1,TGFBR3,GBA,THBS1,PRKCB,VAMP2,CACNB1,MTOR,OXTR,HCN1,CPEB4,WAS…
GO:BP	immune response-regulating cell surface receptor signaling pathway	GO:0002768	0.000463186	3.33424	510	603	41	18123	CD81,RELA,C3AR1,ELF1,CSK,NFATC3,ICAM2,CD79B,NFATC1,PIK3R2,ICAM3,C5AR1,LILRB2,FCAR,LILRB4,OSCAR,FCGR1B,JUN,MUC1,RBCK1,HCK,CD40,CBLB,KIT,NFKB1,HLA-DRB1,HLA-DQA1,HLA-DRB5,MICB,HLA-A,BTN2A2,BTN3A2,FYN,LIMK1,LYN,ABL1,LGALS3,PRKCB,PSMD12,ADA,MUC17
GO:BP	positive regulation of cell migration	GO:0030335	0.000467126	3.33057	568	603	44	18123	ITGB1,SPI1,C3AR1,GLI1,CDH5,CXCL16,STAT3,C5AR1,F3,CD40,JAM2,BMPR2,SEMA3F,KIT,CXCL10,IL6,LYN,TRIM32,ABL1,LGALS3,LGALS9,THBS1,MTOR,PREX1,STK39,NIPBL,SERPINE1,LAMB1,ANXA1,PLAU,MDK,PGF,COL1A1,CCBE1,CYR61,S100A11,MMP9,IGFBP5,HYAL1,HBEGF,VEGFA,PDGFA,HGF,PTN
GO:BP	interferon-gamma-mediated signaling pathway	GO:0060333	0.000478453	3.32016	88	603	15	18123	CD44,TRIM21,TRIM22,IRF7,B2M,FCGR1B,VCAM1,HCK,SP100,PPARG,HLA-DRB1,HLA-DQA1,HLA-DRB5,HLA-A,TRIM26
GO:BP	negative regulation of transcription, DNA-templated	GO:0045892	0.000517437	3.28614	1339	603	80	18123	ZNF25,ZMYND11,ANKRD2,PHF21A,SPI1,TRIM22,IRF7,RELA,ETV6,VDR,BAZ2A,KLF12,ZIC2,AJUBA,MEIS2,ZNF423,SALL1,CTCF,NFATC3,ZFHX3,ZMYND15,THRA,STAT3,KAT7,TRIM37,TGIF1,ZNF397,MBD1,ZNF93,ZNF675,ZNF254,GATAD2A,PIAS4,ZNF77,CEBPA,PPP1R13L,LILRB4,ZNF274,JUN,ZFP69,MUC1,PRRX1,POU2F1,SMYD2,GZF1,CEBPB,PPARA,PCGF1,BCL11A,GLI2,SP5,SP100,SATB1,PPARG,ZBTB20,ZNF148,BCL6,MSX1,LYAR,NFKB1,NR2F1,SQSTM1,RNF8,NR2E1,IKZF1,ZNF425…
GO:BP	positive regulation of tumor necrosis factor production	GO:0032760	0.000537526	3.2696	101	603	16	18123	C1QTNF4,STAT3,TICAM1,LILRA5,TNFRSF8,TLR9,ZBTB20,TLR2,TLR3,CD14,HAVCR2,IL6,LY96,TLR4,LGALS9,THBS1
GO:BP	negative regulation of nucleic acid-templated transcription	GO:1903507	0.000550191	3.25949	1341	603	80	18123	ZNF25,ZMYND11,ANKRD2,PHF21A,SPI1,TRIM22,IRF7,RELA,ETV6,VDR,BAZ2A,KLF12,ZIC2,AJUBA,MEIS2,ZNF423,SALL1,CTCF,NFATC3,ZFHX3,ZMYND15,THRA,STAT3,KAT7,TRIM37,TGIF1,ZNF397,MBD1,ZNF93,ZNF675,ZNF254,GATAD2A,PIAS4,ZNF77,CEBPA,PPP1R13L,LILRB4,ZNF274,JUN,ZFP69,MUC1,PRRX1,POU2F1,SMYD2,GZF1,CEBPB,PPARA,PCGF1,BCL11A,GLI2,SP5,SP100,SATB1,PPARG,ZBTB20,ZNF148,BCL6,MSX1,LYAR,NFKB1,NR2F1,SQSTM1,RNF8,NR2E1,IKZF1,ZNF425…
GO:BP	positive regulation of lymphocyte proliferation	GO:0050671	0.000563163	3.24937	141	603	19	18123	CD81,CLCF1,CD320,TICAM1,LILRB2,VCAM1,CD55,ZNF335,CD40,TLR9,BCL6,HAVCR2,HLA-A,IL6,TLR4,LGALS9,ADA,ANXA1,EBI3
GO:BP	positive regulation of cell motility	GO:2000147	0.000578484	3.23771	592	603	45	18123	ITGB1,SPI1,C3AR1,GLI1,CDH5,CXCL16,STAT3,C5AR1,F3,CD40,JAM2,BMPR2,SEMA3F,KIT,CXCL10,IL6,LYN,TRIM32,ABL1,LGALS3,LGALS9,THBS1,MTOR,PREX1,STK39,NIPBL,SERPINE1,LAMB1,ANXA1,PLAU,MDK,PGF,NTN1,COL1A1,CCBE1,CYR61,S100A11,MMP9,IGFBP5,HYAL1,HBEGF,VEGFA,PDGFA,HGF,PTN
GO:BP	regulation of vasculature development	GO:1901342	0.000607213	3.21666	367	603	33	18123	ITGB1,C3AR1,ITGA5,CDH5,STAT3,C5AR1,F3,CD40,ITGB2,EMILIN1,SP100,STAB1,PPARG,CXCL10,TLR3,FKBPL,NR2E1,IL6,ABL1,THBS1,PRKCB,SERPINE1,ADAM12,MDK,COL4A2,PGF,CCBE1,ADAMTS9,HYAL1,VEGFA,HGF,PTN,ANGPT2
GO:BP	negative regulation of cell activation	GO:0050866	0.000619443	3.208	216	603	24	18123	SPI1,IL4R,C1QTNF1,LILRB2,LILRB4,THBD,CEBPB,SOCS5,EMILIN1,CBLB,IL20RB,BCL6,HAVCR2,HLA-DRB1,BTN2A2,LYN,LGALS3,LGALS9,ANXA1,MDK,ADAMTS18,SERPINE2,PDGFA,FGL2
GO:BP	cellular response to molecule of bacterial origin	GO:0071219	0.000619443	3.208	216	603	24	18123	SPI1,RELA,TICAM1,LILRB2,FCAR,CD55,TLR5,HCK,CD40,CEBPB,TLR6,CXCL1,CXCL10,CXCL11,NFKB1,TLR2,CD14,HAVCR2,IL6,LYN,LY96,TLR4,ABL1,SERPINE1
GO:BP	positive regulation of mononuclear cell proliferation	GO:0032946	0.000630337	3.20043	142	603	19	18123	CD81,CLCF1,CD320,TICAM1,LILRB2,VCAM1,CD55,ZNF335,CD40,TLR9,BCL6,HAVCR2,HLA-A,IL6,TLR4,LGALS9,ADA,ANXA1,EBI3
GO:BP	cell-substrate adhesion	GO:0031589	0.000646529	3.18941	368	603	33	18123	ITGB1,CD44,ITGA5,AJUBA,ITGAL,VCAM1,JAG1,ITGB2,EMILIN1,COL8A1,BCL6,ITGA1,ABL1,ATRNL1,THBS1,PREX1,SERPINE1,LAMB1,CASK,PLAU,MDK,EFEMP2,COL1A1,CYR61,S100A10,ADAM15,ADAMTS9,EGFLAM,EDIL3,VEGFA,VWC2,PTN,ANGPT2
GO:BP	cellular response to lipopolysaccharide	GO:0071222	0.000708965	3.14938	202	603	23	18123	SPI1,RELA,TICAM1,LILRB2,FCAR,CD55,TLR5,HCK,CD40,CEBPB,CXCL1,CXCL10,CXCL11,NFKB1,TLR2,CD14,HAVCR2,IL6,LYN,LY96,TLR4,ABL1,SERPINE1
GO:BP	regulation of response to wounding	GO:1903034	0.00072175	3.14161	172	603	21	18123	ITGB1,TNFRSF12A,C1QTNF1,PLAUR,F3,THBD,FKBP1B,THBS1,MTOR,SERPINE1,ANXA1,CASK,PLAU,MDK,ANXA2,ADAMTS18,SERPINE2,SPP1,HBEGF,PDGFA,PTN
GO:BP	positive regulation of intracellular signal transduction	GO:1902533	0.000850624	3.07026	1063	603	67	18123	ITGB1,C1QTNF4,SPI1,CD44,TRIM44,TRIM21,TRIM22,CD81,RELA,BIRC3,ZDHHC17,FLT3,AJUBA,TGFB3,TRAF3,CSK,C1QTNF1,GDF15,PIK3R2,BST2,TICAM1,PIAS4,C5AR1,LILRA5,F3,F11R,RBCK1,CD40,TLR9,TLR6,MSX1,KIT,TLR2,TLR3,ITGA1,CD14,HAVCR2,FGFR4,HLA-DRB1,FYN,IL6,DGKI,ZC3HAV1,LYN,TLR4,TRIM32,ABL1,LGALS9,GUCY1A2,THBS1,PRKCB,MTOR,PLCB1,ADA,STK39,PRKN,IGFBP4,FLT3LG,S100A9,S100A8,S100A12,TGM2,IGFBP5,HBEGF,VEGFA,PDGFA,HGF
GO:BP	defense response to virus	GO:0051607	0.000887475	3.05184	269	603	27	18123	ZMYND11,TRIM44,TRIM22,IFITM1,IRF7,RELA,BIRC3,RNF26,STAT2,TRAF3,BST2,TICAM1,FCN3,RNASEL,CD40,IL10RB,TLR9,DTX3L,CXCL10,TLR2,TLR3,MICB,IL6,TRIM56,ZC3HAV1,HYAL2,FGL2
GO:BP	defense response to symbiont	GO:0140546	0.000887475	3.05184	269	603	27	18123	ZMYND11,TRIM44,TRIM22,IFITM1,IRF7,RELA,BIRC3,RNF26,STAT2,TRAF3,BST2,TICAM1,FCN3,RNASEL,CD40,IL10RB,TLR9,DTX3L,CXCL10,TLR2,TLR3,MICB,IL6,TRIM56,ZC3HAV1,HYAL2,FGL2
GO:BP	glycoprotein metabolic process	GO:0009100	0.000891671	3.0498	428	603	36	18123	AMFR,MUC1,BMPR2,VCAN,CHST3,B4GAT1,ALG9,GALNT9,TMTC4,POMT2,CHSY1,ASGR2,B4GALT6,EXTL2,ST3GAL3,B4GALT5,PMM1,ST3GAL5,GALNT13,POMGNT2,PXYLP1,UGDH,SRD5A3,GALNT10,DOLK,ST6GALNAC4,GBGT1,HS6ST2,BGN,PLCB1,COL2A1,ADAMTS9,HYAL1,EGFLAM,HBEGF,MUC17
GO:BP	positive regulation of cell-cell adhesion	GO:0022409	0.000901354	3.0451	286	603	28	18123	CD44,CD81,CD5,RELA,CSK,IL4R,PLAUR,LILRB2,LILRB4,VCAM1,F11R,CD55,ITGB2,SOCS5,GLI2,BCL6,HAVCR2,HLA-DRB1,HLA-A,CD83,FYN,IL6,LYN,LGALS9,ADA,ANXA1,MDK,EBI3
GO:BP	regulation of lymphocyte activation	GO:0051249	0.000903784	3.04394	523	603	41	18123	CD81,CD5,CLCF1,ZFP36L1,CSK,IL4R,CD320,TICAM1,LILRB2,LILRB4,VCAM1,CD55,ZNF335,CD40,CEBPB,SOCS5,GLI2,TLR9,CBLB,IL20RB,BCL6,HAVCR2,HLA-DRB1,HLA-A,BTN2A2,CD83,FYN,IL6,LYN,TLR4,ABL1,LGALS3,LGALS9,KMT5B,ADA,XRCC6,CAMK4,ANXA1,MDK,EBI3,FGL2
GO:BP	response to lipid	GO:0033993	0.000919393	3.0365	956	603	62	18123	NFKB2,SPI1,FOSL1,RELA,IL18BP,VDR,FLT3,ZFP36L1,TGFB3,STAT3,PIAS2,MBD1,TICAM1,C5AR1,LILRB2,FCAR,VCAM1,IL12RB2,JUN,ABL2,CD55,TLR5,THBD,HCK,CD40,CEBPB,PPARA,SP100,PPARG,CXCL1,CXCL10,CXCL11,NFKB1,TLR2,CD14,HAVCR2,MICB,NR2E1,IGF2R,IL6,LYN,LY96,TLR4,ABL1,RXRA,RHOXF1,LGALS9,GBA,THBS1,OXTR,SLC6A1,SERPINE1,ANXA1,MDK,COL1A1,S100A9,S100A8,ADAM15,TIMP4,SPP1,CRHBP,PTN
GO:BP	positive regulation of tumor necrosis factor superfamily cytokine production	GO:1903557	0.000930454	3.03131	105	603	16	18123	C1QTNF4,STAT3,TICAM1,LILRA5,TNFRSF8,TLR9,ZBTB20,TLR2,TLR3,CD14,HAVCR2,IL6,LY96,TLR4,LGALS9,THBS1
GO:BP	negative regulation of metabolic process	GO:0009892	0.000973252	3.01177	3498	603	166	18123	ZNF25,ZMYND11,ANKRD2,PHF21A,SPI1,CD44,TRIM44,TRIM21,TRIM22,IRF7,RELA,INPPL1,BIRC3,ETV6,VDR,BAZ2A,KLF12,ZIC2,AJUBA,ZFP36L1,TGFB3,MEIS2,CSK,FUS,ZNF423,SALL1,CTCF,NFATC3,ZFHX3,SLC7A5,ZMYND15,THRA,STAT3,KAT7,WFIKKN2,TRIM37,TGIF1,ZNF397,MBD1,ZNF93,ZNF675,ZNF254,GATAD2A,BST2,PIAS4,ZNF77,PLAUR,CEBPA,PPP1R13L,LILRB2,LILRA5,LILRB4,ZNF274,F3,JUN,CDKN2C,ZFP69,ZCCHC17,FCN3,MUC1,PRRX1,POU2F1,RNASEL,SMYD2,GZF1…
GO:BP	cell morphogenesis	GO:0000902	0.000975478	3.01078	1045	603	66	18123	ITGB1,SPI1,CD44,VDR,ZDHHC17,PLXNC1,PRTG,CDH5,F11R,HCK,ZNF335,ITGB2,BCL11A,GLI2,BMPR2,ROBO2,SEMA3F,CNTN6,CNTN4,KALRN,BCL6,MSX1,KIT,PALLD,ITGA1,JADE2,FYN,NR2E1,GRB10,LIMK1,SDC2,FGD3,LHX2,ABL1,ZDHHC15,ATRNL1,B4GALT6,B4GALT5,CAPRIN1,C12ORF57,SYT1,CDH22,PREX1,MYH9,CUL3,CDH9,WASF1,PRKN,LAMB1,NFIB,ANXA1,MDK,TSKU,ST14,NTN1,LAMA3,NRTN,S100A10,COL18A1,SPP1,GDNF,VEGFA,HGF,PTN,COL22A1,FGF13
GO:BP	negative regulation of nucleobase-containing compound metabolic process	GO:0045934	0.000976243	3.01044	1569	603	89	18123	ZNF25,ZMYND11,ANKRD2,PHF21A,SPI1,TRIM22,IRF7,RELA,ETV6,VDR,BAZ2A,KLF12,ZIC2,AJUBA,MEIS2,FUS,ZNF423,SALL1,CTCF,NFATC3,ZFHX3,ZMYND15,THRA,STAT3,KAT7,TRIM37,TGIF1,ZNF397,MBD1,ZNF93,ZNF675,ZNF254,GATAD2A,PIAS4,ZNF77,CEBPA,PPP1R13L,LILRB4,ZNF274,JUN,ZFP69,ZCCHC17,FCN3,MUC1,PRRX1,POU2F1,SMYD2,GZF1,CEBPB,PPARA,PCGF1,BCL11A,GLI2,SP5,BMPR2,BARD1,SP100,SATB1,PPARG,ZBTB20,ZNF148,BCL6,MSX1,LYAR,NFKB1,NR2F1,S…
GO:BP	response to growth factor	GO:0070848	0.00109058	2.96234	769	603	53	18123	SPI1,CD44,RELA,ITGA5,ZDHHC17,FLT3,ZFP36L1,TGFB3,MEIS2,RNF111,ZNF423,CDH5,ZFHX3,WFIKKN2,MTMR4,TGIF1,GDF15,VCAM1,JUN,F11R,PPARA,EMILIN1,BMPR2,IL17RD,PPARG,MSX1,FGFRL1,FGFR4,FYN,GRB10,ABL1,HAS1,TGFBR3,THBS1,PRKCB,WASF1,ANXA1,CASK,USP9Y,COL2A1,COL4A2,PGF,COL1A1,CCBE1,CYR61,HYAL2,HYAL1,FGF12,VEGFA,VWC2,HGF,PTN,ANGPT2
GO:BP	positive regulation of cell development	GO:0010720	0.00110524	2.95654	306	603	29	18123	RELA,CLCF1,PLXNC1,CDH5,F11R,ZNF335,BCL11A,BMPR2,ROBO2,PPARG,KALRN,KIT,TLR2,JADE2,IL6,LIMK1,LYN,TRIM32,ABL1,CAPRIN1,MTOR,PREX1,MDK,NTN1,S100A10,TGM2,SERPINE2,VEGFA,PTN
GO:BP	regulation of T cell activation	GO:0050863	0.00110929	2.95495	341	603	31	18123	CD81,CD5,CSK,IL4R,LILRB2,LILRB4,VCAM1,CD55,CEBPB,SOCS5,GLI2,CBLB,IL20RB,BCL6,HAVCR2,HLA-DRB1,HLA-A,BTN2A2,CD83,FYN,IL6,LYN,ABL1,LGALS3,LGALS9,ADA,CAMK4,ANXA1,MDK,EBI3,FGL2
GO:BP	negative regulation of developmental process	GO:0051093	0.00114855	2.93985	984	603	63	18123	ITGB1,ANKRD2,SPI1,ZFP36L1,MEIS2,B2M,PRTG,IL4R,NFATC3,ZFHX3,STAT3,MBD1,NFATC1,ZNF675,GDF15,LILRB4,C1QC,JAG1,ZBTB46,PPARA,BCL11A,SOCS5,EMILIN1,GLI2,BMPR2,ROBO2,IL17RD,STAB1,USP19,SEMA3F,PPARG,CNTN4,BCL6,MSX1,CXCL10,TLR2,TLR3,NR2E1,IL6,LYN,TNFRSF11B,TLR4,LHX2,ABL1,SRGN,THBS1,PRKN,SERPINE1,NFIB,ANXA1,MDK,TSKU,COL4A2,NTN1,MMP9,IGFBP5,ADAMTS9,SPP1,VEGFA,FGL2,PTN,ANGPT2,FGF13
GO:BP	positive regulation of interleukin-6 production	GO:0032755	0.0011657	2.93341	94	603	15	18123	C1QTNF4,STAT3,TICAM1,LILRB2,LILRA5,IL17RA,TLR9,ZBTB20,TLR6,TLR2,TLR3,IL6,TLR4,LGALS9,HYAL2
GO:BP	positive regulation of locomotion	GO:0040017	0.00116677	2.93302	607	603	45	18123	ITGB1,SPI1,C3AR1,GLI1,CDH5,CXCL16,STAT3,C5AR1,F3,CD40,JAM2,BMPR2,SEMA3F,KIT,CXCL10,IL6,LYN,TRIM32,ABL1,LGALS3,LGALS9,THBS1,MTOR,PREX1,STK39,NIPBL,SERPINE1,LAMB1,ANXA1,PLAU,MDK,PGF,NTN1,COL1A1,CCBE1,CYR61,S100A11,MMP9,IGFBP5,HYAL1,HBEGF,VEGFA,PDGFA,HGF,PTN
GO:BP	cellular response to interferon-gamma	GO:0071346	0.00117116	2.93138	177	603	21	18123	CD44,TRIM21,TRIM22,IRF7,B2M,FCAR,FCGR1B,VCAM1,HCK,SP100,PPARG,TLR2,TLR3,HLA-DRB1,HLA-DQA1,HLA-DRB5,HLA-A,TRIM26,TLR4,LGALS9,SYNCRIP
GO:BP	regulation of nervous system development	GO:0051960	0.00126232	2.89883	453	603	37	18123	RELA,CLCF1,PLXNC1,B2M,PRTG,MBD1,ZNF335,JAM2,BCL11A,BMPR2,ROBO2,SEMA3F,PPARG,KALRN,KIT,TLR2,JADE2,NR2E1,IL6,LIMK1,LRRN3,LYN,TRIM32,LHX2,CAPRIN1,MTOR,OXTR,MDK,CTSC,NTN1,TGM2,SERPINE2,SPP1,VEGFA,HGF,PTN,FGF13
GO:BP	positive regulation of interleukin-10 production	GO:0032733	0.00132777	2.87688	40	603	10	18123	STAT3,LILRA5,TLR9,IL20RB,TLR2,CD83,IL6,TLR4,LGALS9,HGF
GO:BP	positive regulation of chemokine production	GO:0032722	0.00132898	2.87648	71	603	13	18123	IL4R,TICAM1,AIRE,IL17RA,IL1RL1,TLR9,TLR2,TLR3,HAVCR2,IL6,TLR4,TRIM32,LGALS9
GO:BP	cartilage development	GO:0051216	0.00137639	2.86126	194	603	22	18123	CD44,THRA,PRRX1,GLI2,BMPR2,MSX1,CREB3L2,BMP1,CHSY1,BGN,NFIB,MDK,SERPINH1,TSKU,MGP,COL2A1,COL1A1,CYR61,HYAL2,HYAL1,COL27A1,TIMP1
GO:BP	positive regulation of defense response	GO:0031349	0.00152707	2.81614	364	603	32	18123	SPI1,IRF7,CD81,RELA,ICAM2,ICAM3,CEBPA,LILRA5,MUC1,HCK,CEBPB,IL1RL1,TLR9,NFKB1,TLR2,TLR3,HAVCR2,FYN,IL6,LYN,TLR4,PSMD12,XRCC6,SERPINE1,MDK,CTSC,S100A9,S100A8,S100A12,TGM2,HYAL2,MUC17
GO:BP	regulation of interleukin-10 production	GO:0032653	0.00161901	2.79075	61	603	12	18123	STAT3,LILRA5,LILRB4,TLR9,IL20RB,TLR2,HLA-DRB1,CD83,IL6,TLR4,LGALS9,HGF
GO:BP	regulation of interleukin-12 production	GO:0032655	0.00161901	2.79075	61	603	12	18123	RELA,LILRA5,CD40,TLR9,NFKB1,TLR2,TLR3,TLR4,LGALS9,THBS1,PLCB1,MDK
GO:BP	interleukin-12 production	GO:0032615	0.00161901	2.79075	61	603	12	18123	RELA,LILRA5,CD40,TLR9,NFKB1,TLR2,TLR3,TLR4,LGALS9,THBS1,PLCB1,MDK
GO:BP	interleukin-10 production	GO:0032613	0.00161901	2.79075	61	603	12	18123	STAT3,LILRA5,LILRB4,TLR9,IL20RB,TLR2,HLA-DRB1,CD83,IL6,TLR4,LGALS9,HGF
GO:BP	negative regulation of coagulation	GO:0050819	0.00161901	2.79075	61	603	12	18123	C1QTNF1,PLAUR,F3,THBD,ANXA5,THBS1,SERPINE1,PLAU,ANXA2,ADAMTS18,SERPINE2,PDGFA
GO:BP	glycoprotein biosynthetic process	GO:0009101	0.0016198	2.79054	347	603	31	18123	MUC1,BMPR2,VCAN,CHST3,B4GAT1,ALG9,GALNT9,TMTC4,POMT2,CHSY1,ASGR2,B4GALT6,EXTL2,ST3GAL3,B4GALT5,PMM1,ST3GAL5,GALNT13,POMGNT2,PXYLP1,UGDH,SRD5A3,GALNT10,DOLK,ST6GALNAC4,GBGT1,HS6ST2,BGN,PLCB1,HBEGF,MUC17
GO:BP	wound healing	GO:0042060	0.00166131	2.77955	555	603	42	18123	ITGB1,PHF21A,CD44,ITGA5,NFE2,AJUBA,TGFB3,TNFRSF12A,C1QTNF1,PLAUR,F3,F11R,THBD,CD40,PPARA,FYN,IL6,DGKI,LYN,TLR4,ANXA5,THBS1,PRKCB,MTOR,MYH9,SERPINE1,ANXA1,CASK,PLAU,TSKU,SERPINA1,SERPINA5,ANXA2,ADAMTS18,COL1A1,CYR61,S100A8,SERPINE2,HBEGF,VEGFA,PDGFA,TIMP1
GO:BP	apoptotic process	GO:0006915	0.00169499	2.77083	1998	603	106	18123	ITGB1,ZMYND11,FANK1,SPI1,CD44,IRF7,CD5,FOSL1,RELA,CLCF1,BIRC3,ETV6,VDR,ITGA5,FLT3,ZFP36L1,TGFB3,TRAF3,TNFRSF12A,CDH5,THRA,TICAM1,PIAS4,PLAUR,C5AR1,PPP1R13L,FCAR,JUN,TNFRSF8,MUC1,RBCK1,HCK,CD40,CEBPB,ITGB2,PPARA,COLEC11,GLI2,BMPR2,BARD1,SP100,ROBO2,ZDHHC3,PPARG,KALRN,BCL6,MSX1,CXCL10,NFKB1,TLR2,TLR3,ITGA1,CD14,SQSTM1,FYN,NR2E1,IGF2R,IL6,LYN,LY96,TNFRSF11B,FGD3,TLR4,TRIM32,ABL1,SRGN,TMTC4,LGALS3,LG…
GO:BP	metabolic process	GO:0008152	0.00171383	2.76603	11915	603	451	18123	ZNF33A,ZNF25,ITGB1,ASB13,KLF6,ZMYND11,ZNF33B,ANKRD2,NFKB2,EMX2,FANK1,PHF21A,C1QTNF4,SPI1,CD44,TRIM44,TRIM21,TRIM22,IRF7,CD81,ZNF195,FOSL1,RELA,CLCF1,RBM4B,INPPL1,BIRC3,RNF26,RNF214,PRDM10,ETV6,C1R,C1S,C3AR1,DBX2,VDR,ITGA5,NFE2,INHBE,BAZ2A,GLI1,STAT2,ZDHHC17,FLT3,ELF1,KLF12,LMO7,ZIC2,AJUBA,HECTD1,BAZ1A,FKBP3,ZFP36L1,BATF,TGFB3,ASB2,TRAF3,MEIS2,B2M,RNF111,CSK,FUS,IL4R,ZNF500,IL32,ZNF423,SALL1,AMFR,…
GO:BP	positive regulation of lymphocyte activation	GO:0051251	0.0017232	2.76366	366	603	32	18123	CD81,CD5,CLCF1,CSK,IL4R,CD320,TICAM1,LILRB2,LILRB4,VCAM1,CD55,ZNF335,CD40,SOCS5,GLI2,TLR9,BCL6,HAVCR2,HLA-DRB1,HLA-A,CD83,FYN,IL6,LYN,TLR4,LGALS9,KMT5B,ADA,XRCC6,ANXA1,MDK,EBI3
GO:BP	primary metabolic process	GO:0044238	0.00187954	2.72595	10642	603	411	18123	ZNF33A,ZNF25,ASB13,KLF6,ZMYND11,ZNF33B,ANKRD2,NFKB2,EMX2,FANK1,PHF21A,SPI1,CD44,TRIM44,TRIM21,TRIM22,IRF7,CD81,ZNF195,FOSL1,RELA,CLCF1,RBM4B,INPPL1,BIRC3,RNF26,RNF214,PRDM10,ETV6,C1R,C1S,DBX2,VDR,ITGA5,NFE2,INHBE,BAZ2A,GLI1,STAT2,ZDHHC17,FLT3,ELF1,KLF12,LMO7,ZIC2,AJUBA,HECTD1,BAZ1A,FKBP3,ZFP36L1,BATF,TGFB3,ASB2,TRAF3,MEIS2,B2M,RNF111,CSK,FUS,ZNF500,ZNF423,SALL1,AMFR,CDH5,CTCF,NFATC3,ZFHX3,ZFP1,ZN…
GO:BP	positive regulation of type I interferon production	GO:0032481	0.00188753	2.72411	85	603	14	18123	NFKB2,IRF7,RELA,TICAM1,TLR9,ZBTB20,NFKB1,TLR2,TLR3,CD14,TRIM56,ZC3HAV1,TLR4,XRCC6
GO:BP	cellular response to growth factor stimulus	GO:0071363	0.00189446	2.72251	741	603	51	18123	SPI1,CD44,RELA,ITGA5,ZDHHC17,FLT3,ZFP36L1,TGFB3,RNF111,ZNF423,CDH5,WFIKKN2,MTMR4,TGIF1,GDF15,VCAM1,JUN,F11R,PPARA,EMILIN1,BMPR2,IL17RD,PPARG,MSX1,FGFRL1,FGFR4,FYN,GRB10,ABL1,HAS1,TGFBR3,THBS1,PRKCB,WASF1,ANXA1,CASK,USP9Y,COL2A1,COL4A2,PGF,COL1A1,CCBE1,CYR61,HYAL2,HYAL1,FGF12,VEGFA,VWC2,HGF,PTN,ANGPT2
GO:BP	negative regulation of MyD88-independent toll-like receptor signaling pathway	GO:0034128	0.0019925	2.7006	7	603	5	18123	TICAM1,TLR3,CD14,LY96,TLR4
GO:BP	T cell activation involved in immune response	GO:0002286	0.00228014	2.64204	112	603	16	18123	CD81,BATF,ITGAL,IL4R,STAT3,SOCS5,BCL6,HAVCR2,HLA-DRB1,IL6,LGALS3,LGALS9,MTOR,ANXA1,MDK,FGL2
GO:BP	positive regulation of neurogenesis	GO:0050769	0.0024863	2.60445	233	603	24	18123	RELA,CLCF1,PLXNC1,ZNF335,BCL11A,BMPR2,ROBO2,PPARG,KALRN,KIT,TLR2,JADE2,IL6,LIMK1,LYN,TRIM32,CAPRIN1,MTOR,MDK,NTN1,TGM2,SERPINE2,VEGFA,PTN
GO:BP	glial cell differentiation	GO:0010001	0.0024863	2.60445	233	603	24	18123	RELA,CLCF1,CSK,STAT3,MBD1,C5AR1,CDKN2C,PPARG,TLR2,NR2E1,IL6,LYN,TLR4,ABL1,B4GALT6,GBA,B4GALT5,MTOR,NFIB,MDK,S100A9,S100A8,SERPINE2,PTN
GO:BP	regulation of neurogenesis	GO:0050767	0.00260899	2.58353	373	603	32	18123	RELA,CLCF1,PLXNC1,B2M,PRTG,MBD1,ZNF335,BCL11A,BMPR2,ROBO2,SEMA3F,PPARG,KALRN,KIT,TLR2,JADE2,NR2E1,IL6,LIMK1,LYN,TRIM32,LHX2,CAPRIN1,MTOR,MDK,NTN1,TGM2,SERPINE2,SPP1,VEGFA,PTN,FGF13
GO:BP	regulation of chemokine production	GO:0032642	0.002643	2.5779	100	603	15	18123	IL4R,TICAM1,LILRB4,AIRE,IL17RA,SOCS5,IL1RL1,TLR9,TLR2,TLR3,HAVCR2,IL6,TLR4,TRIM32,LGALS9
GO:BP	viral process	GO:0016032	0.00288726	2.53951	1011	603	63	18123	ITGB1,ZMYND11,TRIM21,TRIM22,IFITM1,IRF7,CD81,RELA,ITGA5,STAT2,FLT3,B2M,ITGAL,IL32,STAT3,BST2,TICAM1,CEBPA,JUN,FCN3,F11R,RNASEL,CFH,CD55,CD93,RBCK1,HCK,PPARA,SP110,SP100,SATB1,DTX3L,CFI,TRIM23,RNF8,HLA-DRB1,MICB,HLA-A,TRIM26,FYN,IGF2R,ZC3HAV1,CEBPD,LYN,TRIM32,RXRA,ASGR2,LGALS9,ST3GAL3,CLEC5A,ST6GALNAC4,CCNK,DYNC1H1,AP2S1,CSDE1,NFIA,XRCC6,SYNCRIP,PRKN,TAF1,ANXA2,HYAL2,HYAL1
GO:BP	positive regulation of inflammatory response	GO:0050729	0.00291797	2.53492	142	603	18	18123	CD81,CEBPA,LILRA5,CEBPB,IL1RL1,TLR9,TLR2,TLR3,IL6,TLR4,SERPINE1,MDK,CTSC,S100A9,S100A8,S100A12,TGM2,HYAL2
GO:BP	chemokine production	GO:0032602	0.00301023	2.5214	101	603	15	18123	IL4R,TICAM1,LILRB4,AIRE,IL17RA,SOCS5,IL1RL1,TLR9,TLR2,TLR3,HAVCR2,IL6,TLR4,TRIM32,LGALS9
GO:BP	regulation of adaptive immune response	GO:0002819	0.00301923	2.5201	172	603	20	18123	IRF7,CD81,CLCF1,B2M,IL4R,LILRB4,MR1,CD55,CD40,SOCS5,IL1RL1,IL20RB,BCL6,HAVCR2,HLA-DRB1,HLA-A,IL6,KMT5B,ADA,ANXA1
GO:BP	alpha-beta T cell activation	GO:0046631	0.00302799	2.51885	157	603	19	18123	CD81,BATF,IL4R,STAT3,LILRB4,CD55,SOCS5,CBLB,BCL6,HLA-DRB1,HLA-A,CD83,IL6,ABL1,LGALS9,MTOR,ADA,ANXA1,EBI3
GO:BP	regulation of adaptive immune response based on somatic recombination of immune receptors built from immunoglobulin superfamily domains	GO:0002822	0.00302799	2.51885	157	603	19	18123	CD81,CLCF1,B2M,IL4R,LILRB4,MR1,CD55,CD40,SOCS5,IL1RL1,IL20RB,BCL6,HAVCR2,HLA-DRB1,HLA-A,IL6,KMT5B,ADA,ANXA1
GO:BP	regulation of cell development	GO:0060284	0.00309257	2.50968	509	603	39	18123	RELA,CLCF1,PLXNC1,B2M,PRTG,CDH5,MBD1,F11R,ZNF335,BCL11A,BMPR2,ROBO2,SEMA3F,PPARG,KALRN,KIT,TLR2,JADE2,NR2E1,IL6,LIMK1,LYN,ZDHHC21,TRIM32,LHX2,ABL1,CAPRIN1,MTOR,PLCB1,PREX1,MDK,NTN1,S100A10,TGM2,SERPINE2,SPP1,VEGFA,PTN,FGF13
GO:BP	peptidyl-amino acid modification	GO:0018193	0.00325126	2.48795	1309	603	76	18123	SPI1,CD44,CD81,RELA,CLCF1,ITGA5,ZDHHC17,FLT3,BAZ1A,FKBP3,CSK,CTCF,STAT3,KAT7,PIAS2,PIAS4,LILRA5,LILRB4,ZNF274,IL12RB2,MUC1,ABL2,SMYD2,HCK,PHF20,ZNF335,CD40,ITGB2,BCL11A,SOCS5,FKBP1B,ZDHHC3,CBLB,ZFYVE28,KIT,PPIC,JADE2,FGFR4,FYN,IL6,ASH2L,LYN,NSMCE2,SLA,ZDHHC21,ABL1,ZDHHC15,ASGR2,GALNT13,BGN,KMT5B,SETDB2,PRKCB,KANSL1,TLK2,DMPK,MTOR,MARK1,FBXO11,STK39,CAMK4,SLC1A1,TAF1,P4HA3,PLOD1,S100A9,S100A8,TGM2…
GO:BP	aminoglycan metabolic process	GO:0006022	0.0033098	2.4802	173	603	20	18123	CD44,NFKB1,VCAN,SDC2,CHST3,B4GAT1,CHSY1,B4GALT6,HAS1,CHI3L2,ST3GAL3,B4GALT5,PXYLP1,UGDH,HS6ST2,BGN,HYAL2,HYAL1,EGFLAM,HGF
GO:BP	neutrophil chemotaxis	GO:0030593	0.00342265	2.46564	102	603	15	18123	C3AR1,C5AR1,CSF3R,ITGB2,CXCR1,CXCL1,CXCL10,CXCL11,ITGA1,LGALS3,PREX1,MDK,S100A9,S100A8,S100A12
GO:BP	positive regulation of T cell activation	GO:0050870	0.00348733	2.45751	221	603	23	18123	CD81,CD5,CSK,IL4R,LILRB2,LILRB4,VCAM1,CD55,SOCS5,GLI2,BCL6,HAVCR2,HLA-DRB1,HLA-A,CD83,FYN,IL6,LYN,LGALS9,ADA,ANXA1,MDK,EBI3
GO:BP	negative regulation of cell communication	GO:0010648	0.00356442	2.44801	1499	603	84	18123	ITGB1,ZMYND11,SPI1,CD44,RELA,TMEM25,GLI1,STAT2,AJUBA,TGFB3,CSK,AMFR,WFIKKN2,MTMR4,PIAS2,NFATC1,ZNF675,GDF15,PIK3R2,TICAM1,PIAS4,PLAUR,LILRB2,LILRB4,MUC1,ABL2,PPARA,SOCS5,FKBP1B,EMILIN1,GLI2,BMPR2,IL17RD,TLR9,PPARG,CBLB,KALRN,BCL6,TLR6,ZFYVE28,TLR3,ITGA1,CD14,FYN,GRB10,IL6,DGKI,LYN,LY96,TLR4,TRIM32,ABL1,LGALS3,TGFBR3,GBA,SORCS3,CHD8,THBS1,CGNL1,PRKCB,PSMD12,GRIK3,MTOR,ADA,LZTR1,CUL3,SLC6A1,PRKN,SE…
GO:BP	glycosaminoglycan metabolic process	GO:0030203	0.00367458	2.43479	159	603	19	18123	CD44,NFKB1,VCAN,SDC2,CHST3,B4GAT1,CHSY1,B4GALT6,HAS1,ST3GAL3,B4GALT5,PXYLP1,UGDH,HS6ST2,BGN,HYAL2,HYAL1,EGFLAM,HGF
GO:BP	mucopolysaccharide metabolic process	GO:1903510	0.00368173	2.43395	116	603	16	18123	CD44,NFKB1,VCAN,CHST3,B4GAT1,CHSY1,B4GALT6,HAS1,ST3GAL3,B4GALT5,UGDH,BGN,HYAL2,HYAL1,EGFLAM,HGF
GO:BP	regulation of interferon-gamma production	GO:0032649	0.00368173	2.43395	116	603	16	18123	SLC7A5,LILRB4,IL12RB2,IL1RL1,TLR9,IL20RB,TLR3,CD14,HAVCR2,HLA-DRB1,HLA-A,BTN3A2,TLR4,ABL1,LGALS9,EBI3
GO:BP	nucleic acid metabolic process	GO:0090304	0.00370097	2.43168	5234	603	227	18123	ZNF33A,ZNF25,KLF6,ZMYND11,ZNF33B,ANKRD2,NFKB2,EMX2,FANK1,PHF21A,SPI1,TRIM44,TRIM21,TRIM22,IRF7,CD81,ZNF195,FOSL1,RELA,CLCF1,RBM4B,PRDM10,ETV6,DBX2,VDR,NFE2,BAZ2A,GLI1,STAT2,ELF1,KLF12,LMO7,ZIC2,AJUBA,BAZ1A,ZFP36L1,BATF,TGFB3,TRAF3,MEIS2,RNF111,FUS,ZNF500,ZNF423,SALL1,CTCF,NFATC3,ZFHX3,ZFP1,ZNF287,ZNF18,ZMYND15,THRA,STAT3,NFE2L1,KAT7,TRIM37,ZNF519,TGIF1,ZNF397,PIAS2,MBD1,NFATC1,ZNF682,ZNF93,ZNF675…
GO:BP	negative regulation of signaling	GO:0023057	0.00386176	2.41322	1502	603	84	18123	ITGB1,ZMYND11,SPI1,CD44,RELA,TMEM25,GLI1,STAT2,AJUBA,TGFB3,CSK,AMFR,WFIKKN2,MTMR4,PIAS2,NFATC1,ZNF675,GDF15,PIK3R2,TICAM1,PIAS4,PLAUR,LILRB2,LILRB4,MUC1,ABL2,PPARA,SOCS5,FKBP1B,EMILIN1,GLI2,BMPR2,IL17RD,TLR9,PPARG,CBLB,KALRN,BCL6,TLR6,ZFYVE28,TLR3,ITGA1,CD14,FYN,GRB10,IL6,DGKI,LYN,LY96,TLR4,TRIM32,ABL1,LGALS3,TGFBR3,GBA,SORCS3,CHD8,THBS1,CGNL1,PRKCB,PSMD12,GRIK3,MTOR,ADA,LZTR1,CUL3,SLC6A1,PRKN,SE…
GO:BP	negative regulation of immune system process	GO:0002683	0.0039007	2.40886	614	603	44	18123	SPI1,TRIM21,RNF26,CD163,STAT2,TGFB3,IL4R,ZNF675,BST2,LILRB2,LILRB4,C1QC,FCRLB,CD55,HCK,CEBPB,ZBTB46,SOCS5,EMILIN1,IL1RL1,PPARG,CBLB,IL20RB,BCL6,LYAR,TLR3,HAVCR2,HLA-DRB1,MICB,HLA-A,BTN2A2,FYN,IL6,LYN,TLR4,LGALS3,LGALS9,THBS1,PLCB1,ADA,MYH9,ANXA1,MDK,FGL2
GO:BP	negative regulation of blood coagulation	GO:0030195	0.0039928	2.39872	55	603	11	18123	C1QTNF1,PLAUR,F3,THBD,THBS1,SERPINE1,PLAU,ANXA2,ADAMTS18,SERPINE2,PDGFA
GO:BP	production of molecular mediator of immune response	GO:0002440	0.00412245	2.38484	191	603	21	18123	CD81,CLCF1,BATF,TGFB3,B2M,IL4R,SLC7A5,BST2,TICAM1,LILRB4,CD55,CD40,TLR9,BCL6,KIT,TLR3,RNF8,HLA-A,IL6,TLR4,KMT5B
GO:BP	interferon-gamma production	GO:0032609	0.00413586	2.38343	117	603	16	18123	SLC7A5,LILRB4,IL12RB2,IL1RL1,TLR9,IL20RB,TLR3,CD14,HAVCR2,HLA-DRB1,HLA-A,BTN3A2,TLR4,ABL1,LGALS9,EBI3
GO:BP	T-helper 1 type immune response	GO:0042088	0.00430116	2.36641	45	603	10	18123	IL18BP,IL4R,SOCS5,IL1RL1,HAVCR2,HLA-DRB1,TLR4,MTOR,ANXA1,EBI3
GO:BP	regulation of interleukin-8 production	GO:0032677	0.00440279	2.35627	104	603	15	18123	RELA,STAT3,F3,TLR5,TLR9,TLR6,TLR2,TLR3,CD14,IL6,TLR4,LGALS9,SERPINE1,ANXA1,HYAL2
GO:BP	interleukin-8 production	GO:0032637	0.00440279	2.35627	104	603	15	18123	RELA,STAT3,F3,TLR5,TLR9,TLR6,TLR2,TLR3,CD14,IL6,TLR4,LGALS9,SERPINE1,ANXA1,HYAL2
GO:BP	negative regulation of molecular function	GO:0044092	0.00448248	2.34848	1228	603	72	18123	SPI1,CD44,TRIM21,IL18BP,BIRC3,AJUBA,TRAF3,B2M,CSK,WFIKKN2,TRIM37,PIAS2,ZNF675,BST2,PIAS4,PLAUR,CEBPA,LILRB4,JUN,CDKN2C,F11R,RBCK1,PPARA,SOCS5,FKBP1B,LYPD6,SP100,TLR9,PPARG,CBLB,DTX3L,MSX1,ZFYVE28,NFKB1,HAVCR2,C4A,LIMK1,DGKI,LYN,LYNX1,ZNF462,LHX2,ABL1,LGALS3,GBA,ANXA5,THBS1,STK39,PRKN,SERPINE1,ANXA1,TAF1,SERPINH1,SERPINA1,SERPINA3,SERPINA5,ANXA2,ADAM15,MMP9,CTSZ,TIMP3,SERPINE2,COL6A3,HYAL2,TIMP4,F…
GO:BP	cellular response to biotic stimulus	GO:0071216	0.00454664	2.34231	241	603	24	18123	SPI1,RELA,TICAM1,LILRB2,FCAR,CD55,TLR5,HCK,CD40,CEBPB,TLR6,CXCL1,CXCL10,CXCL11,NFKB1,TLR2,CD14,HAVCR2,IL6,LYN,LY96,TLR4,ABL1,SERPINE1
GO:BP	positive regulation of alpha-beta T cell activation	GO:0046635	0.00464583	2.33294	67	603	12	18123	CD81,IL4R,LILRB4,CD55,SOCS5,HLA-DRB1,HLA-A,CD83,LGALS9,ADA,ANXA1,EBI3
GO:BP	negative regulation of hemostasis	GO:1900047	0.00482117	2.31685	56	603	11	18123	C1QTNF1,PLAUR,F3,THBD,THBS1,SERPINE1,PLAU,ANXA2,ADAMTS18,SERPINE2,PDGFA
GO:BP	learning	GO:0007612	0.00485181	2.3141	147	603	18	18123	ITGB1,FOSL1,MEIS2,JUN,KALRN,KIT,TLR2,FYN,DGKI,SORCS3,MTOR,SLC6A1,PRKN,DDHD2,SLC1A1,NLGN4Y,PTN,FGF13
GO:BP	negative regulation of response to external stimulus	GO:0032102	0.00535589	2.27117	601	603	43	18123	TRIM21,RNF26,CD163,STAT2,CDH5,C1QTNF1,PLAUR,F3,THBD,HCK,PPARA,SOCS5,ROBO2,SEMA3F,PPARG,IL20RB,LYAR,NFKB1,HAVCR2,HLA-DRB1,MICB,HLA-A,FYN,IL6,LYN,LGALS9,GBA,CHD8,THBS1,ADA,MYH9,SERPINE1,CASK,PLAU,MDK,ANXA2,ADAMTS18,SERPINE2,SPP1,PDGFA,FGL2,HGF,ANGPT2
GO:BP	toll-like receptor signaling pathway	GO:0002224	0.00535728	2.27106	163	603	19	18123	IRF7,BIRC3,TRAF3,TICAM1,TLR5,CD40,ITGB2,TLR9,TLR6,TLR2,TLR3,CD14,HAVCR2,LYN,LY96,TLR4,S100A9,CTSS,S100A8
GO:BP	cell development	GO:0048468	0.00535949	2.27088	2122	603	109	18123	ITGB1,SPI1,RELA,CLCF1,OPCML,CSRP2,ZDHHC17,PLXNC1,B2M,PRTG,CDH5,ZMYND15,MBD1,CEBPA,C5AR1,F11R,PRRX1,ABL2,VSX1,JAG1,ZNF335,JAM2,PPARA,BCL11A,FKBP1B,GLI2,BMPR2,ROBO2,SEMA3F,PPARG,CNTN6,CNTN4,KALRN,BCL6,LYAR,KIT,TLR2,PALLD,ITGA1,NR2F1,JADE2,RNF8,FYN,NR2E1,GRB10,IL6,LIMK1,CREB3L2,MYOM2,LYN,SDC2,ZDHHC21,TLR4,TRIM32,LHX6,LHX2,PBX3,ABL1,ZDHHC15,ATRNL1,CHSY1,B4GALT6,TGFBR3,GBA,B4GALT5,UGDH,CLEC5A,GALNTL5,…
GO:BP	regulation of production of molecular mediator of immune response	GO:0002700	0.00587484	2.231	164	603	19	18123	CD81,CLCF1,TGFB3,B2M,IL4R,SLC7A5,BST2,TICAM1,LILRB4,CD55,CD40,TLR9,BCL6,KIT,TLR3,HLA-A,IL6,TLR4,KMT5B
GO:BP	granulocyte migration	GO:0097530	0.00590654	2.22867	149	603	18	18123	C3AR1,C5AR1,CSF3R,ITGB2,CXCR1,CXCL1,CXCL10,CXCL11,ITGA1,LGALS3,THBS1,PREX1,ANXA1,MDK,S100A9,S100A8,S100A12,VEGFA
GO:BP	carbohydrate derivative biosynthetic process	GO:1901137	0.00591976	2.2277	686	603	47	18123	STAT3,MUC1,PPARA,BMPR2,NFKB1,VCAN,SDC2,CHST3,B4GAT1,ALG9,GALNT9,TMTC4,PIGH,POMT2,CHSY1,AMDHD2,ASGR2,PIGS,B4GALT6,HAS1,EXTL2,PIGK,ST3GAL3,B4GALT5,PMM1,ST3GAL5,GALNT13,POMGNT2,PXYLP1,GNPDA2,UGDH,SRD5A3,GALNT10,SLC35B3,GNE,NANS,DOLK,ST6GALNAC4,GBGT1,HS6ST2,BGN,GUCY1A2,PLCB1,ADA,HYAL1,HBEGF,MUC17
GO:BP	regulation of response to biotic stimulus	GO:0002831	0.0061469	2.21134	426	603	34	18123	SPI1,TRIM44,TRIM21,IRF7,RELA,BIRC3,RNF26,STAT2,TRAF3,ICAM2,ICAM3,MUC1,MR1,RNASEL,CD55,HCK,PPARG,DTX3L,LYAR,NFKB1,HAVCR2,HLA-DRB1,MICB,HLA-A,FYN,ZC3HAV1,LYN,LY96,TLR4,LGALS9,PSMD12,XRCC6,FGL2,MUC17
GO:BP	regulation of leukocyte migration	GO:0002685	0.00618195	2.20887	212	603	22	18123	SPI1,CD81,C3AR1,C5AR1,JAM2,AIRE,EMILIN1,CXCL10,IL6,LYN,LGALS3,LGALS9,THBS1,PLCB1,ADA,STK39,SERPINE1,ANXA1,MDK,PGF,VEGFA,PTN
GO:BP	negative regulation of immune effector process	GO:0002698	0.00634746	2.1974	107	603	15	18123	SPI1,TGFB3,IL4R,BST2,LILRB4,CD55,SOCS5,IL20RB,BCL6,HAVCR2,HLA-A,LGALS3,LGALS9,ANXA1,FGL2
GO:BP	glycosaminoglycan biosynthetic process	GO:0006024	0.00634746	2.1974	107	603	15	18123	NFKB1,VCAN,SDC2,CHST3,B4GAT1,CHSY1,B4GALT6,HAS1,ST3GAL3,B4GALT5,PXYLP1,UGDH,HS6ST2,BGN,HYAL1
GO:BP	positive regulation of nervous system development	GO:0051962	0.00679121	2.16805	281	603	26	18123	RELA,CLCF1,PLXNC1,ZNF335,BCL11A,BMPR2,ROBO2,PPARG,KALRN,KIT,TLR2,JADE2,IL6,LIMK1,LRRN3,LYN,TRIM32,CAPRIN1,MTOR,OXTR,MDK,NTN1,TGM2,SERPINE2,VEGFA,PTN
GO:BP	cytokine production involved in immune response	GO:0002367	0.0074797	2.12612	95	603	14	18123	CD81,TGFB3,B2M,SLC7A5,BST2,TICAM1,LILRB4,CD55,BCL6,KIT,TLR3,HLA-A,IL6,TLR4
GO:BP	regulation of cytokine production involved in immune response	GO:0002718	0.0074797	2.12612	95	603	14	18123	CD81,TGFB3,B2M,SLC7A5,BST2,TICAM1,LILRB4,CD55,BCL6,KIT,TLR3,HLA-A,IL6,TLR4
GO:BP	generation of neurons	GO:0048699	0.00766977	2.11522	1576	603	86	18123	ITGB1,EMX2,RELA,CLCF1,OPCML,ZDHHC17,PLXNC1,B2M,PRTG,SALL1,ZFHX3,STAT3,MBD1,VCAM1,PRRX1,ABL2,VSX1,JAG1,ZNF335,CEBPB,BCL11A,FKBP1B,GLI2,BMPR2,ROBO2,SEMA3F,PPARG,CNTN6,CNTN4,KALRN,BCL6,KIT,TLR2,PALLD,ITGA1,NR2F1,JADE2,FYN,NR2E1,GRB10,IL6,LIMK1,CREB3L2,LYN,SDC2,TRIM32,LHX6,LHX2,PBX3,ABL1,ZDHHC15,B4GALT6,GBA,B4GALT5,POMGNT2,UGDH,CAPRIN1,C12ORF57,SYT1,MTOR,MARK1,PREX1,ATP2B2,HCN1,NIPBL,DPYSL3,WASF1,PRK…
GO:BP	skeletal system development	GO:0001501	0.00786655	2.10422	509	603	38	18123	CD44,INPPL1,VDR,TGFB3,THRA,WFIKKN2,TRIM45,PRRX1,GLI2,SP5,BMPR2,MSX1,FGFRL1,KIT,VCAN,CREB3L2,BMP1,TNFRSF11B,CHSY1,BGN,NIPBL,NFIB,MDK,SERPINH1,TSKU,MGP,COL2A1,ANXA2,COL1A1,CYR61,TGM2,MMP9,HYAL2,HYAL1,MEPE,COL19A1,COL27A1,TIMP1
GO:BP	macrophage activation	GO:0042116	0.0080394	2.09478	109	603	15	18123	IL4R,TICAM1,CEBPA,C5AR1,CD93,ITGB2,IL1RL1,TLR6,TLR2,TLR3,HAVCR2,IL6,TLR4,THBS1,CTSC
GO:BP	regulation of wound healing	GO:0061041	0.00857281	2.06688	138	603	17	18123	ITGB1,TNFRSF12A,C1QTNF1,PLAUR,F3,THBD,THBS1,MTOR,SERPINE1,ANXA1,CASK,PLAU,ANXA2,ADAMTS18,SERPINE2,HBEGF,PDGFA
GO:BP	response to organonitrogen compound	GO:0010243	0.00908624	2.04162	1092	603	65	18123	ITGB1,CD81,FOSL1,RELA,INPPL1,STAT2,FLT3,ZFP36L1,CSK,AMFR,STAT3,KAT7,MBD1,GDF15,PIK3R2,TICAM1,C5AR1,VCAM1,JUN,THBD,JAG1,CD40,CEBPB,ITGB2,PPARA,BCL11A,SOCS5,STAT4,ANKZF1,USP19,PPARG,TLR6,NFKB1,TLR2,FYN,GRB10,IL6,LYN,TLR4,ABL1,POMT2,TGFBR3,PRKCB,VAMP2,CACNB1,MTOR,ADA,OXTR,SLC6A1,HCN1,CPEB4,PRKN,SLC1A1,ANXA1,GLRA2,TAF1,COL4A1,COL1A1,TGM2,MMP9,IGFBP5,TIMP4,CRHBP,PTN,TIMP1
GO:BP	negative regulation of T cell activation	GO:0050868	0.010014	1.99939	125	603	16	18123	IL4R,LILRB2,LILRB4,CEBPB,SOCS5,CBLB,IL20RB,BCL6,HAVCR2,HLA-DRB1,BTN2A2,LGALS3,LGALS9,ANXA1,MDK,FGL2
GO:BP	lymphocyte mediated immunity	GO:0002449	0.0102036	1.99125	360	603	30	18123	IRF7,CD81,CLCF1,C1R,C1S,BATF,B2M,IL4R,LILRB4,C1QC,C1QB,MR1,CD55,JAG1,CD40,AIRE,IL20RB,BCL6,CFI,HAVCR2,RNF8,HLA-DRB1,C4A,C2,HLA-A,BTN3A2,IL6,LGALS9,KMT5B,CTSC
GO:BP	positive regulation of interferon-gamma production	GO:0032729	0.0102283	1.9902	72	603	12	18123	SLC7A5,IL12RB2,TLR9,TLR3,CD14,HAVCR2,HLA-A,BTN3A2,TLR4,ABL1,LGALS9,EBI3
GO:BP	cell-cell signaling	GO:0007267	0.0108669	1.9639	1735	603	92	18123	ITGB1,RELA,SCN4B,TMEM25,SCN3B,GLI1,ZNF423,SALL1,AMFR,STAT3,C1QTNF1,DTNA,NFATC1,GDF15,PIAS4,LILRB2,MPZL1,ITGB2,FKBP1B,GLI2,LYPD6,STAB1,ZDHHC3,CNTN4,KALRN,KIT,CXCL10,CXCL11,NFKB1,TLR2,SQSTM1,LRFN2,HLA-DRB1,FYN,NR2E1,GRB10,IL6,DGKI,LYN,LYNX1,ABL1,SRGN,SORCS3,SYT1,CHD8,APBA2,PRKCB,CNTNAP4,VAMP2,CACNB1,PSMD12,AP2S1,LIN7B,GRIK3,MTOR,MARK1,PLCB1,CUL3,OXTR,SLC6A1,TBL1XR1,GABRA4,CAMK4,STXBP5,PRKN,KCND2,CA…
GO:BP	integrin-mediated signaling pathway	GO:0007229	0.0113365	1.94552	112	603	15	18123	ITGB1,ITGA5,ITGAL,HCK,ITGB2,ITGA1,ABL1,MYH9,CUL3,ADAM12,ADAMTS18,LAMA3,ADAM15,PTN,TIMP1
GO:BP	MAPK cascade	GO:0000165	0.0116817	1.9325	965	603	59	18123	ZMYND11,SPI1,CD44,CD81,ZDHHC17,FLT3,AJUBA,ZFP36L1,TGFB3,TRAF3,CSK,C1QTNF1,ZNF675,GDF15,PIK3R2,C5AR1,LILRA5,LILRB4,CD40,EMILIN1,IL17RD,TLR9,TLR6,KIT,NFKB1,TLR3,ITGA1,HAVCR2,FGFR4,HLA-DRB1,FYN,GRB10,IL6,LYN,TLR4,ABL1,LGALS9,GBA,THBS1,PSMD12,PLCB1,STK39,CUL3,OXTR,PRKN,IGFBP4,NRTN,FLT3LG,CYR61,S100A12,TIMP3,HYAL2,FGF12,GDNF,HBEGF,VEGFA,PDGFA,HGF,FGF13
GO:BP	negative regulation of macromolecule biosynthetic process	GO:0010558	0.0118248	1.9272	1690	603	90	18123	ZNF25,ZMYND11,ANKRD2,PHF21A,SPI1,TRIM22,IRF7,RELA,ETV6,VDR,BAZ2A,KLF12,ZIC2,AJUBA,ZFP36L1,MEIS2,ZNF423,SALL1,CTCF,NFATC3,ZFHX3,ZMYND15,THRA,STAT3,KAT7,TRIM37,TGIF1,ZNF397,MBD1,ZNF93,ZNF675,ZNF254,GATAD2A,PIAS4,ZNF77,CEBPA,PPP1R13L,LILRB4,ZNF274,JUN,ZFP69,FCN3,MUC1,PRRX1,POU2F1,SMYD2,GZF1,CEBPB,PPARA,PCGF1,BCL11A,GLI2,SP5,BMPR2,SP100,SATB1,PPARG,ZBTB20,ZNF148,BCL6,MSX1,LYAR,NFKB1,NR2F1,SQSTM1,RNF8…
GO:BP	regulation of pri-miRNA transcription by RNA polymerase II	GO:1902893	0.011923	1.92361	50	603	10	18123	SPI1,FOSL1,RELA,NFATC3,STAT3,LILRB4,JUN,PPARA,PPARG,NFIB
GO:BP	negative regulation of response to wounding	GO:1903035	0.0123069	1.90985	99	603	14	18123	C1QTNF1,PLAUR,F3,THBD,THBS1,SERPINE1,CASK,PLAU,MDK,ANXA2,ADAMTS18,SERPINE2,SPP1,PDGFA
GO:BP	negative regulation of biosynthetic process	GO:0009890	0.0128633	1.89065	1791	603	94	18123	ZNF25,ZMYND11,ANKRD2,PHF21A,SPI1,TRIM22,IRF7,RELA,ETV6,VDR,BAZ2A,KLF12,ZIC2,AJUBA,ZFP36L1,MEIS2,ZNF423,SALL1,CTCF,NFATC3,ZFHX3,ZMYND15,THRA,STAT3,KAT7,TRIM37,TGIF1,ZNF397,MBD1,ZNF93,ZNF675,ZNF254,GATAD2A,PIAS4,ZNF77,CEBPA,PPP1R13L,LILRB4,ZNF274,JUN,ZFP69,FCN3,MUC1,PRRX1,POU2F1,SMYD2,GZF1,CEBPB,PPARA,PCGF1,BCL11A,EMILIN1,GLI2,SP5,BMPR2,SP100,SATB1,PPARG,ZBTB20,ZNF148,BCL6,MSX1,LYAR,NFKB1,NR2F1,SQS…
GO:BP	aminoglycan biosynthetic process	GO:0006023	0.014158	1.849	114	603	15	18123	NFKB1,VCAN,SDC2,CHST3,B4GAT1,CHSY1,B4GALT6,HAS1,ST3GAL3,B4GALT5,PXYLP1,UGDH,HS6ST2,BGN,HYAL1
GO:BP	regulation of cell-substrate adhesion	GO:0010810	0.0141668	1.84873	223	603	22	18123	JAG1,EMILIN1,COL8A1,BCL6,ABL1,THBS1,PREX1,SERPINE1,CASK,PLAU,MDK,EFEMP2,COL1A1,CYR61,S100A10,ADAM15,EGFLAM,EDIL3,VEGFA,VWC2,PTN,ANGPT2
GO:BP	response to virus	GO:0009615	0.0141896	1.84803	366	603	30	18123	ZMYND11,TRIM44,TRIM22,IFITM1,IRF7,FOSL1,RELA,BIRC3,RNF26,STAT2,TRAF3,BST2,TICAM1,FCN3,RNASEL,CD40,IL10RB,TLR9,DTX3L,CXCL10,TLR2,TLR3,MICB,IL6,TRIM56,ZC3HAV1,LGALS9,HYAL2,HYAL1,FGL2
GO:BP	pri-miRNA transcription by RNA polymerase II	GO:0061614	0.0143937	1.84183	51	603	10	18123	SPI1,FOSL1,RELA,NFATC3,STAT3,LILRB4,JUN,PPARA,PPARG,NFIB
GO:BP	regulation of T cell activation via T cell receptor contact with antigen bound to MHC molecule on antigen presenting cell	GO:2001188	0.0147718	1.83057	5	603	4	18123	CD81,HAVCR2,LGALS3,LGALS9
GO:BP	myeloid cell homeostasis	GO:0002262	0.0149813	1.82445	159	603	18	18123	SPI1,ZFP36L1,B2M,THRA,STAT3,KAT7,FCAR,PKNOX1,BCL6,LYAR,KIT,IKZF1,IL6,LYN,TGFBR3,ANXA1,P4HTM,VEGFA
GO:BP	negative regulation of leukocyte cell-cell adhesion	GO:1903038	0.0153639	1.8135	144	603	17	18123	IL4R,LILRB2,LILRB4,CEBPB,PPARA,SOCS5,CBLB,IL20RB,BCL6,HAVCR2,HLA-DRB1,BTN2A2,LGALS3,LGALS9,ANXA1,MDK,FGL2
GO:BP	organonitrogen compound metabolic process	GO:1901564	0.0155218	1.80906	6904	603	282	18123	ASB13,SPI1,CD44,TRIM44,TRIM21,TRIM22,CD81,RELA,CLCF1,RBM4B,BIRC3,RNF26,RNF214,C1R,C1S,ITGA5,INHBE,BAZ2A,STAT2,ZDHHC17,FLT3,LMO7,AJUBA,HECTD1,BAZ1A,FKBP3,ZFP36L1,TGFB3,ASB2,TRAF3,B2M,RNF111,CSK,AMFR,CDH5,CTCF,STAT3,NFE2L1,KAT7,WFIKKN2,TRIM37,MTMR4,TRIM47,PIAS2,ZNF675,GDF15,BST2,CD320,TICAM1,PIAS4,PLAUR,CEBPA,C5AR1,LILRB2,LILRA5,LILRB4,ZNF274,TRIM45,VCAM1,F3,IL12RB2,CDKN2C,RHCE,MUC1,ABL2,RNASEL,SMY…
GO:BP	protein autoubiquitination	GO:0051865	0.0158818	1.7991	75	603	12	18123	TRIM21,HECTD1,AMFR,TRIM37,RAD18,DTX3L,RNF4,JADE2,RNF8,CUL3,PRKN,TAF1
GO:BP	positive regulation of interferon-beta production	GO:0032728	0.0159032	1.79851	41	603	9	18123	IRF7,TICAM1,TLR9,ZBTB20,TLR2,TLR3,TRIM56,ZC3HAV1,TLR4
GO:BP	positive regulation of interleukin-12 production	GO:0032735	0.0159032	1.79851	41	603	9	18123	RELA,CD40,TLR9,TLR2,TLR3,TLR4,LGALS9,PLCB1,MDK
GO:BP	negative regulation of cellular macromolecule biosynthetic process	GO:2000113	0.0161926	1.79068	1679	603	89	18123	ZNF25,ZMYND11,ANKRD2,PHF21A,SPI1,TRIM22,IRF7,RELA,ETV6,VDR,BAZ2A,KLF12,ZIC2,AJUBA,ZFP36L1,MEIS2,ZNF423,SALL1,CTCF,NFATC3,ZFHX3,ZMYND15,THRA,STAT3,KAT7,TRIM37,TGIF1,ZNF397,MBD1,ZNF93,ZNF675,ZNF254,GATAD2A,PIAS4,ZNF77,CEBPA,PPP1R13L,LILRB4,ZNF274,JUN,ZFP69,MUC1,PRRX1,POU2F1,SMYD2,GZF1,CEBPB,PPARA,PCGF1,BCL11A,GLI2,SP5,BMPR2,SP100,SATB1,PPARG,ZBTB20,ZNF148,BCL6,MSX1,LYAR,NFKB1,NR2F1,SQSTM1,RNF8,NR2E…
GO:BP	positive regulation of cell death	GO:0010942	0.0162143	1.7901	691	603	46	18123	ITGB1,FANK1,FOSL1,VDR,TGFB3,TNFRSF12A,PIAS4,FCAR,JUN,TNFRSF8,RBCK1,CD40,ITGB2,BARD1,PPARG,KALRN,BCL6,TLR6,MSX1,TLR3,ITGA1,SQSTM1,FYN,IGF2R,IL6,LYN,FGD3,TLR4,ABL1,LGALS9,THBS1,MTOR,PREX1,ANXA1,ARHGEF9,CTSC,CYR61,S100A9,S100A8,TGM2,MMP9,CTSZ,TIMP3,HYAL2,PTN,SRPX
GO:BP	regulation of apoptotic process	GO:0042981	0.0169457	1.77094	1560	603	84	18123	ITGB1,ZMYND11,FANK1,CD44,IRF7,FOSL1,RELA,CLCF1,BIRC3,VDR,ITGA5,FLT3,ZFP36L1,TGFB3,TRAF3,TNFRSF12A,CDH5,THRA,PIAS4,PLAUR,C5AR1,FCAR,JUN,TNFRSF8,MUC1,RBCK1,HCK,CD40,CEBPB,PPARA,GLI2,BARD1,SP100,PPARG,KALRN,BCL6,MSX1,CXCL10,NFKB1,TLR3,ITGA1,SQSTM1,FYN,NR2E1,IGF2R,IL6,LYN,FGD3,TRIM32,ABL1,LGALS3,LGALS9,GBA,ANXA5,CLEC5A,CHD8,THBS1,MTOR,ADA,PREX1,FBXO11,CPEB4,PRKN,SERPINE1,SLC1A1,ANXA1,ARHGEF9,MDK,CTSC…
GO:BP	negative regulation of signal transduction	GO:0009968	0.0174512	1.75817	1394	603	77	18123	ITGB1,ZMYND11,SPI1,CD44,RELA,TMEM25,GLI1,STAT2,AJUBA,TGFB3,CSK,AMFR,WFIKKN2,MTMR4,PIAS2,NFATC1,ZNF675,GDF15,PIK3R2,TICAM1,PIAS4,PLAUR,LILRB4,MUC1,ABL2,PPARA,SOCS5,EMILIN1,GLI2,BMPR2,IL17RD,TLR9,PPARG,CBLB,BCL6,TLR6,ZFYVE28,TLR3,ITGA1,CD14,FYN,GRB10,IL6,LYN,LY96,TLR4,TRIM32,ABL1,LGALS3,TGFBR3,GBA,CHD8,THBS1,CGNL1,PRKCB,PSMD12,MTOR,ADA,LZTR1,CUL3,PRKN,SERPINE1,MDK,TSKU,COL2A1,NTN1,IGFBP4,MMP9,TIMP3…
GO:BP	transmembrane receptor protein tyrosine kinase signaling pathway	GO:0007169	0.0185838	1.73086	759	603	49	18123	RELA,ITGA5,ZDHHC17,FLT3,STAT3,GDF15,PIK3R2,PLAUR,F3,MPZL1,HCK,SOCS5,EMILIN1,ZFAND2B,CBLB,KALRN,FGFRL1,ZFYVE28,KIT,ITGA1,FGFR4,FYN,IGF2R,GRB10,LYN,SDC2,SLA,ABL1,THBS1,PRKCB,AP2S1,PLCB1,WASF1,COL4A1,COL4A2,PGF,IGFBP4,COL1A1,CCBE1,NRTN,ANGPTL1,MMP9,IGFBP5,FGF12,HBEGF,VEGFA,PDGFA,HGF,ANGPT2
GO:BP	positive regulation of macrophage activation	GO:0043032	0.0185946	1.73061	32	603	8	18123	IL4R,CEBPA,IL1RL1,TLR6,HAVCR2,TLR4,THBS1,CTSC
GO:BP	negative regulation of cellular biosynthetic process	GO:0031327	0.0189716	1.7219	1759	603	92	18123	ZNF25,ZMYND11,ANKRD2,PHF21A,SPI1,TRIM22,IRF7,RELA,ETV6,VDR,BAZ2A,KLF12,ZIC2,AJUBA,ZFP36L1,MEIS2,ZNF423,SALL1,CTCF,NFATC3,ZFHX3,ZMYND15,THRA,STAT3,KAT7,TRIM37,TGIF1,ZNF397,MBD1,ZNF93,ZNF675,ZNF254,GATAD2A,PIAS4,ZNF77,CEBPA,PPP1R13L,LILRB4,ZNF274,JUN,ZFP69,FCN3,MUC1,PRRX1,POU2F1,SMYD2,GZF1,CEBPB,PPARA,PCGF1,BCL11A,GLI2,SP5,BMPR2,SP100,SATB1,PPARG,ZBTB20,ZNF148,BCL6,MSX1,LYAR,NFKB1,NR2F1,SQSTM1,RNF8…
GO:BP	regulation of intracellular signal transduction	GO:1902531	0.0194091	1.71199	1883	603	97	18123	ITGB1,ZMYND11,C1QTNF4,SPI1,CD44,TRIM44,TRIM21,TRIM22,CD81,RELA,BIRC3,ZDHHC17,FLT3,AJUBA,TGFB3,TRAF3,CSK,C1QTNF1,ZNF675,GDF15,PIK3R2,BST2,TICAM1,PIAS4,PLAUR,C5AR1,PPP1R13L,LILRA5,LILRB4,F3,MUC1,F11R,ABL2,SMYD2,RBCK1,PHF20,CD40,PPARA,EMILIN1,BARD1,TLR9,KALRN,BCL6,TLR6,MSX1,KIT,TLR2,TLR3,ITGA1,CD14,HAVCR2,FGFR4,SQSTM1,HLA-DRB1,FYN,IL6,DGKI,ZC3HAV1,LYN,FGD3,TLR4,TRIM32,ABL1,PJA1,LGALS9,GBA,GUCY1A2,TH…
GO:BP	programmed cell death	GO:0012501	0.0197075	1.70537	2158	603	108	18123	ITGB1,ZMYND11,FANK1,SPI1,CD44,IRF7,CD5,FOSL1,RELA,CLCF1,BIRC3,ETV6,VDR,ITGA5,FLT3,ZFP36L1,TGFB3,TRAF3,TNFRSF12A,CDH5,THRA,TICAM1,PIAS4,PLAUR,C5AR1,PPP1R13L,FCAR,JUN,TNFRSF8,MUC1,RBCK1,HCK,CD40,CEBPB,ITGB2,PPARA,COLEC11,GLI2,BMPR2,BARD1,SP100,ROBO2,ZDHHC3,PPARG,KALRN,BCL6,MSX1,KIT,CXCL10,NFKB1,TLR2,TLR3,ITGA1,CD14,SQSTM1,FYN,NR2E1,IGF2R,IL6,LYN,LY96,TNFRSF11B,FGD3,TLR4,TRIM32,ABL1,SRGN,TMTC4,LGALS…
GO:BP	positive regulation of immune effector process	GO:0002699	0.0202464	1.69365	228	603	22	18123	SPI1,CD81,CLCF1,B2M,IL4R,SLC7A5,TICAM1,MR1,CD55,CD40,ITGB2,SOCS5,TLR9,KIT,HLA-DRB1,HLA-A,IL6,LYN,TLR4,LGALS9,KMT5B,ANXA1
GO:BP	regulation of coagulation	GO:0050818	0.0210291	1.67718	77	603	12	18123	C1QTNF1,PLAUR,F3,THBD,ANXA5,THBS1,SERPINE1,PLAU,ANXA2,ADAMTS18,SERPINE2,PDGFA
GO:BP	gliogenesis	GO:0042063	0.021907	1.65942	318	603	27	18123	RELA,CLCF1,CSK,STAT3,MBD1,C5AR1,CDKN2C,PPARG,TLR2,VCAN,NR2E1,IL6,LYN,TLR4,ABL1,B4GALT6,GBA,B4GALT5,MTOR,LAMB1,NFIB,ANXA1,MDK,S100A9,S100A8,SERPINE2,PTN
GO:BP	regulation of alpha-beta T cell activation	GO:0046634	0.0221074	1.65546	104	603	14	18123	CD81,IL4R,LILRB4,CD55,SOCS5,CBLB,BCL6,HLA-DRB1,HLA-A,CD83,LGALS9,ADA,ANXA1,EBI3
GO:BP	negative regulation of cell differentiation	GO:0045596	0.0234984	1.62896	701	603	46	18123	ITGB1,ANKRD2,ZFP36L1,MEIS2,B2M,PRTG,IL4R,NFATC3,ZFHX3,STAT3,MBD1,NFATC1,ZNF675,LILRB4,C1QC,JAG1,ZBTB46,PPARA,BCL11A,SOCS5,GLI2,BMPR2,IL17RD,SEMA3F,PPARG,CNTN4,BCL6,MSX1,CXCL10,TLR3,NR2E1,IL6,LYN,TLR4,LHX2,ANXA1,MDK,TSKU,NTN1,MMP9,IGFBP5,SPP1,VEGFA,FGL2,PTN,FGF13
GO:BP	modulation of chemical synaptic transmission	GO:0050804	0.0240157	1.61951	434	603	33	18123	ITGB1,TMEM25,STAT3,LILRB2,ZDHHC3,CNTN4,KIT,SQSTM1,LRFN2,FYN,NR2E1,DGKI,ABL1,SRGN,SORCS3,SYT1,APBA2,PRKCB,CNTNAP4,VAMP2,GRIK3,MTOR,PLCB1,OXTR,SLC6A1,STXBP5,PRKN,SLC1A1,SYP,CASK,NLGN4Y,SERPINE2,PTN
GO:BP	positive regulation of B cell proliferation	GO:0030890	0.024123	1.61757	43	603	9	18123	CD81,CLCF1,CD320,TICAM1,CD40,TLR9,BCL6,TLR4,ADA
GO:BP	tissue development	GO:0009888	0.0244152	1.61234	2093	603	105	18123	ITGB1,SPI1,CD44,RELA,VDR,ITGA5,GLI1,CSRP2,AJUBA,HECTD1,ZFP36L1,TGFB3,ASB2,SALL1,CDH5,THRA,PPP1R13L,F11R,PRRX1,GZF1,JAG1,HCK,CEBPB,ITGB2,AIRE,PPARA,GLI2,BMPR2,ROBO2,IL17RD,USP19,SEMA3F,PPARG,COL8A1,MSX1,CXCL10,PALLD,HLA-DRB1,FKBPL,IKZF1,IL6,CREB3L2,BMP1,MYOM2,ZDHHC21,LHX2,ABL1,SRGN,ATRNL1,LGALS3,CHSY1,ASGR2,TGFBR3,BGN,SETDB2,RBFOX1,PSMD12,AP2S1,MTOR,PLCB1,ADA,SERPINE1,LAMB1,NFIB,ANXA1,ANXA7,MDK,EF…
GO:BP	regulation of trans-synaptic signaling	GO:0099177	0.0251888	1.59879	435	603	33	18123	ITGB1,TMEM25,STAT3,LILRB2,ZDHHC3,CNTN4,KIT,SQSTM1,LRFN2,FYN,NR2E1,DGKI,ABL1,SRGN,SORCS3,SYT1,APBA2,PRKCB,CNTNAP4,VAMP2,GRIK3,MTOR,PLCB1,OXTR,SLC6A1,STXBP5,PRKN,SLC1A1,SYP,CASK,NLGN4Y,SERPINE2,PTN
GO:BP	negative regulation of signaling receptor activity	GO:2000272	0.0257298	1.58956	66	603	11	18123	IL18BP,WFIKKN2,LILRB4,PPARA,SOCS5,LYPD6,PPARG,CBLB,ZFYVE28,LYNX1,CRHBP
GO:BP	regulation of programmed cell death	GO:0043067	0.0266016	1.57509	1603	603	85	18123	ITGB1,ZMYND11,FANK1,CD44,IRF7,FOSL1,RELA,CLCF1,BIRC3,VDR,ITGA5,FLT3,ZFP36L1,TGFB3,TRAF3,TNFRSF12A,CDH5,THRA,PIAS4,PLAUR,C5AR1,FCAR,JUN,TNFRSF8,MUC1,RBCK1,HCK,CD40,CEBPB,PPARA,GLI2,BARD1,SP100,PPARG,KALRN,BCL6,MSX1,KIT,CXCL10,NFKB1,TLR3,ITGA1,SQSTM1,FYN,NR2E1,IGF2R,IL6,LYN,FGD3,TRIM32,ABL1,LGALS3,LGALS9,GBA,ANXA5,CLEC5A,CHD8,THBS1,MTOR,ADA,PREX1,FBXO11,CPEB4,PRKN,SERPINE1,SLC1A1,ANXA1,ARHGEF9,MDK,…
GO:BP	erythrocyte differentiation	GO:0030218	0.0267434	1.57278	120	603	15	18123	SPI1,ZFP36L1,B2M,THRA,STAT3,KAT7,PKNOX1,BCL6,LYAR,KIT,IKZF1,LYN,TGFBR3,P4HTM,VEGFA
GO:BP	response to nitrogen compound	GO:1901698	0.0287799	1.54091	1178	603	67	18123	ITGB1,CD81,FOSL1,RELA,INPPL1,STAT2,FLT3,ZFP36L1,CSK,AMFR,STAT3,KAT7,MBD1,GDF15,PIK3R2,TICAM1,C5AR1,VCAM1,JUN,THBD,JAG1,CD40,CEBPB,ITGB2,PPARA,BCL11A,SOCS5,STAT4,ANKZF1,USP19,PPARG,TLR6,NFKB1,TLR2,TLR3,FYN,GRB10,IL6,LYN,TLR4,ABL1,POMT2,TGFBR3,PRKCB,VAMP2,CACNB1,MTOR,PLCB1,ADA,OXTR,SLC6A1,HCN1,CPEB4,PRKN,SLC1A1,ANXA1,GLRA2,TAF1,COL4A1,COL1A1,TGM2,MMP9,IGFBP5,TIMP4,CRHBP,PTN,TIMP1
GO:BP	positive regulation of neural precursor cell proliferation	GO:2000179	0.0292321	1.53414	55	603	10	18123	GLI1,ZNF423,ZNF335,GLI2,NR2E1,LYN,LHX2,MDK,CTSZ,VEGFA
GO:BP	gland morphogenesis	GO:0022612	0.0296081	1.52859	121	603	15	18123	VDR,GLI1,TGFB3,CEBPB,GLI2,IL6,CUL3,NFIB,MDK,NTN1,TGM2,IGFBP5,PDGFA,HGF,PTN
GO:BP	response to mechanical stimulus	GO:0009612	0.0309535	1.50929	217	603	21	18123	FOSL1,RELA,MEIS2,JUN,TNFRSF8,F11R,TLR5,CD40,PPARG,KIT,CXCL10,NFKB1,TLR3,FYN,TLR4,THBS1,MDK,COL1A1,SERPINE2,PTN,ANGPT2
GO:BP	regulation of molecular function	GO:0065009	0.0311514	1.50652	3191	603	147	18123	ITGB1,NFKB2,FANK1,SPI1,CD44,TRIM21,TRIM22,CD81,FOSL1,RELA,IL18BP,BIRC3,SCN4B,SCN3B,VDR,PLXNC1,FLT3,ZIC2,AJUBA,TGFB3,TRAF3,B2M,CSK,IL32,AMFR,CTCF,STAT3,WFIKKN2,TRIM37,PIAS2,ZNF675,GDF15,PIK3R2,BST2,TICAM1,PIAS4,PLAUR,CEBPA,C5AR1,LILRA5,LILRB4,F3,JUN,CDKN2C,ASAP3,F11R,ABL2,RBCK1,HCK,CD40,ITGB2,PPARA,SOCS5,FKBP1B,LYPD6,SP100,TLR9,PPARG,CBLB,DTX3L,KALRN,BCL6,TLR6,MSX1,ZFYVE28,KIT,CXCL10,NFKB1,TLR2,TL…
GO:BP	regulation of toll-like receptor signaling pathway	GO:0034121	0.0314836	1.50192	80	603	12	18123	IRF7,BIRC3,TICAM1,TLR5,TLR9,TLR6,TLR2,TLR3,CD14,LYN,LY96,TLR4
GO:BP	regulation of peptidyl-tyrosine phosphorylation	GO:0050730	0.0321856	1.49234	270	603	24	18123	CD44,CD81,CLCF1,ITGA5,FLT3,STAT3,LILRA5,LILRB4,CD40,ITGB2,SOCS5,CBLB,ZFYVE28,KIT,FYN,IL6,LYN,ABL1,MTOR,HYAL2,HBEGF,VEGFA,PDGFA,HGF
GO:BP	neutrophil migration	GO:1990266	0.0327417	1.4849	122	603	15	18123	C3AR1,C5AR1,CSF3R,ITGB2,CXCR1,CXCL1,CXCL10,CXCL11,ITGA1,LGALS3,PREX1,MDK,S100A9,S100A8,S100A12
GO:BP	pattern recognition receptor signaling pathway	GO:0002221	0.0332092	1.47874	218	603	21	18123	IRF7,RELA,BIRC3,TRAF3,TICAM1,TLR5,CD40,ITGB2,TLR9,TLR6,TLR2,TLR3,CD14,HAVCR2,ZC3HAV1,LYN,LY96,TLR4,S100A9,CTSS,S100A8
GO:BP	regulation of proteolysis	GO:0030162	0.0356977	1.44736	756	603	48	18123	CD44,TRIM21,BIRC3,HECTD1,TRAF3,STAT3,WFIKKN2,BST2,PLAUR,CEBPA,F3,SOCS5,USP19,PPARG,FGFR4,C4A,FYN,LYN,TRIM32,LGALS9,GBA,THBS1,TLK2,MYH9,PRKN,SERPINE1,SLC1A1,TAF1,SERPINH1,CTSC,SERPINA1,SERPINA3,SERPINA5,ANXA2,CCBE1,CYR61,S100A9,S100A8,MMP9,CTSZ,TIMP3,SERPINE2,COL6A3,TIMP4,VEGFA,SERPINB1,HGF,TIMP1
GO:BP	regulation of myeloid leukocyte differentiation	GO:0002761	0.0361659	1.4417	123	603	15	18123	IRF7,ZFP36L1,ZNF675,LILRB4,CD101,JUN,C1QC,CEBPB,ZBTB46,TLR3,HLA-DRB1,LYN,TLR4,MTOR,CAMK4
GO:BP	chemical synaptic transmission	GO:0007268	0.0361961	1.44134	713	603	46	18123	ITGB1,TMEM25,STAT3,DTNA,LILRB2,ZDHHC3,CNTN4,KIT,SQSTM1,LRFN2,FYN,NR2E1,DGKI,LYNX1,ABL1,SRGN,SORCS3,SYT1,APBA2,PRKCB,CNTNAP4,VAMP2,CACNB1,LIN7B,GRIK3,MTOR,PLCB1,OXTR,SLC6A1,GABRA4,CAMK4,STXBP5,PRKN,KCND2,CADPS2,KCNQ3,SLC1A1,SYP,CASK,GLRA2,NLGN4Y,SERPINE2,FGF12,GDNF,CRHBP,PTN
GO:BP	anterograde trans-synaptic signaling	GO:0098916	0.0361961	1.44134	713	603	46	18123	ITGB1,TMEM25,STAT3,DTNA,LILRB2,ZDHHC3,CNTN4,KIT,SQSTM1,LRFN2,FYN,NR2E1,DGKI,LYNX1,ABL1,SRGN,SORCS3,SYT1,APBA2,PRKCB,CNTNAP4,VAMP2,CACNB1,LIN7B,GRIK3,MTOR,PLCB1,OXTR,SLC6A1,GABRA4,CAMK4,STXBP5,PRKN,KCND2,CADPS2,KCNQ3,SLC1A1,SYP,CASK,GLRA2,NLGN4Y,SERPINE2,FGF12,GDNF,CRHBP,PTN
GO:BP	regulation of biological quality	GO:0065008	0.0366464	1.43597	4116	603	181	18123	ITGB1,PHF21A,SPI1,TRIM44,TRIM21,CD81,SCN4B,TMEM25,SCN3B,C3AR1,VDR,NFE2,PLXNC1,FLT3,ZFP36L1,B2M,CSK,FUS,IL4R,ZNF423,CDH5,SLC7A5,THRA,STAT3,KAT7,C1QTNF1,ZNF675,PIK3R2,PLAUR,CEBPA,C5AR1,PPP1R13L,LILRB2,FCAR,OSCAR,F3,JUN,ZCCHC17,CD52,F11R,ABL2,RNASEL,CD55,THBD,HCK,CD40,CEBPB,JAM2,PKNOX1,ITGB2,PPARA,BCL11A,FKBP1B,BMPR2,BARD1,CXCR1,SP100,ROBO2,TLR9,USP19,SEMA3F,PPARG,CNTN4,ZBTB20,KALRN,IL20RB,BCL6,MSX1…
GO:BP	regulation of inflammatory response	GO:0050727	0.0366962	1.43538	565	603	39	18123	CD81,RELA,BIRC3,CD163,CDH5,CEBPA,LILRA5,HCK,CEBPB,PPARA,SOCS5,IL1RL1,TLR9,PPARG,IL20RB,BCL6,NFKB1,TLR2,TLR3,HLA-DRB1,FYN,IL6,LYN,TLR4,GBA,ADA,MYH9,STK39,SERPINE1,ANXA1,MDK,CTSC,S100A9,S100A8,S100A12,TGM2,MMP9,HYAL2,HGF
GO:BP	regulation of cell death	GO:0010941	0.0373203	1.42806	1740	603	90	18123	ITGB1,ZMYND11,FANK1,CD44,IRF7,FOSL1,RELA,CLCF1,BIRC3,VDR,ITGA5,FLT3,ZFP36L1,TGFB3,TRAF3,TNFRSF12A,CDH5,THRA,STAT3,PIAS4,PLAUR,C5AR1,FCAR,JUN,TNFRSF8,MUC1,RBCK1,HCK,CD40,CEBPB,ITGB2,PPARA,GLI2,BARD1,SP100,PPARG,RAD18,KALRN,BCL6,TLR6,MSX1,KIT,CXCL10,NFKB1,TLR3,ITGA1,SQSTM1,FYN,NR2E1,IGF2R,IL6,LYN,FGD3,TLR4,TRIM32,ABL1,LGALS3,LGALS9,GBA,ANXA5,CLEC5A,CHD8,THBS1,MTOR,ADA,PREX1,FBXO11,CPEB4,PRKN,SERPIN…
GO:BP	intracellular signal transduction	GO:0035556	0.0376075	1.42473	2886	603	135	18123	ITGB1,ASB13,ZMYND11,NFKB2,C1QTNF4,SPI1,CD44,TRIM44,TRIM21,TRIM22,IRF7,CD81,RELA,BIRC3,ZDHHC17,FLT3,AJUBA,ZFP36L1,BATF,TGFB3,ASB2,TRAF3,CSK,NFATC3,KAT7,C1QTNF1,NFATC1,ZNF675,GDF15,PIK3R2,BST2,TICAM1,PIAS4,PLAUR,C5AR1,PPP1R13L,LILRA5,LILRB4,VCAM1,F3,JUN,MUC1,F11R,ABL2,SMYD2,RBCK1,PHF20,CD40,CEBPB,PPARA,SOCS5,FKBP1B,EMILIN1,BARD1,CXCR1,SP100,IL17RD,TLR9,CBLB,KALRN,BCL6,TLR6,MSX1,KIT,CXCL1,NFKB1,TLR2…
GO:BP	response to lipoprotein particle	GO:0055094	0.0380986	1.41909	35	603	8	18123	ITGB1,CD81,TICAM1,ITGB2,SOCS5,PPARG,TLR6,TLR4
GO:BP	connective tissue development	GO:0061448	0.0384008	1.41566	255	603	23	18123	SPI1,CD44,THRA,PRRX1,GLI2,BMPR2,MSX1,CREB3L2,BMP1,CHSY1,BGN,NFIB,MDK,SERPINH1,TSKU,MGP,COL2A1,COL1A1,CYR61,HYAL2,HYAL1,COL27A1,TIMP1
GO:BP	positive regulation of leukocyte chemotaxis	GO:0002690	0.038451	1.41509	95	603	13	18123	SPI1,C3AR1,C5AR1,CXCL10,IL6,LGALS9,THBS1,STK39,SERPINE1,MDK,PGF,VEGFA,PTN
GO:BP	homeostasis of number of cells	GO:0048872	0.0386869	1.41244	273	603	24	18123	SPI1,FLT3,ZFP36L1,B2M,THRA,STAT3,KAT7,FCAR,PKNOX1,IL20RB,BCL6,LYAR,KIT,IKZF1,IL6,LYN,ABL1,LGALS9,TGFBR3,GBA,ADA,ANXA1,P4HTM,VEGFA
GO:BP	N-acetylneuraminate metabolic process	GO:0006054	0.0392196	1.4065	11	603	5	18123	CMAS,AMDHD2,NPL,GNPDA2,GNE
GO:BP	positive regulation of NIK/NF-kappaB signaling	GO:1901224	0.039919	1.39882	69	603	11	18123	C1QTNF4,TRIM44,RELA,RBCK1,TLR9,TLR2,TLR3,CD14,HAVCR2,TLR4,LGALS9
GO:BP	neuron differentiation	GO:0030182	0.0399316	1.39868	1427	603	77	18123	ITGB1,EMX2,OPCML,ZDHHC17,PLXNC1,B2M,PRTG,SALL1,ZFHX3,STAT3,MBD1,VCAM1,PRRX1,ABL2,VSX1,JAG1,ZNF335,CEBPB,BCL11A,FKBP1B,GLI2,BMPR2,ROBO2,SEMA3F,CNTN6,CNTN4,KALRN,BCL6,PALLD,ITGA1,NR2F1,JADE2,FYN,NR2E1,GRB10,IL6,LIMK1,CREB3L2,LYN,SDC2,TRIM32,LHX6,LHX2,PBX3,ABL1,ZDHHC15,B4GALT6,GBA,B4GALT5,UGDH,CAPRIN1,C12ORF57,SYT1,MTOR,MARK1,PREX1,ATP2B2,HCN1,DPYSL3,WASF1,PRKN,LAMB1,NFIB,MDK,TSKU,NTN1,LAMA3,NRTN,S1…
GO:BP	interferon-beta production	GO:0032608	0.0406542	1.39089	57	603	10	18123	IRF7,TRAF3,TICAM1,TLR9,ZBTB20,TLR2,TLR3,TRIM56,ZC3HAV1,TLR4
GO:BP	regulation of interferon-beta production	GO:0032648	0.0406542	1.39089	57	603	10	18123	IRF7,TRAF3,TICAM1,TLR9,ZBTB20,TLR2,TLR3,TRIM56,ZC3HAV1,TLR4
GO:BP	peptidyl-tyrosine phosphorylation	GO:0018108	0.0420892	1.37583	387	603	30	18123	CD44,CD81,CLCF1,ITGA5,FLT3,CSK,STAT3,LILRA5,LILRB4,IL12RB2,ABL2,HCK,CD40,ITGB2,SOCS5,CBLB,ZFYVE28,KIT,FGFR4,FYN,IL6,LYN,SLA,ABL1,MTOR,HYAL2,HBEGF,VEGFA,PDGFA,HGF
GO:BP	positive regulation of apoptotic process	GO:0043065	0.0431428	1.36509	611	603	41	18123	ITGB1,FANK1,FOSL1,VDR,TGFB3,TNFRSF12A,PIAS4,FCAR,JUN,TNFRSF8,RBCK1,CD40,BARD1,PPARG,KALRN,BCL6,MSX1,TLR3,ITGA1,SQSTM1,IGF2R,IL6,LYN,FGD3,ABL1,LGALS9,THBS1,PREX1,ANXA1,ARHGEF9,CTSC,CYR61,S100A9,S100A8,TGM2,MMP9,CTSZ,TIMP3,HYAL2,PTN,SRPX
GO:BP	negative regulation of plasminogen activation	GO:0010757	0.0431445	1.36507	6	603	4	18123	THBS1,SERPINE1,CTSZ,SERPINE2
GO:BP	regulation of blood coagulation	GO:0030193	0.0459584	1.33763	70	603	11	18123	C1QTNF1,PLAUR,F3,THBD,THBS1,SERPINE1,PLAU,ANXA2,ADAMTS18,SERPINE2,PDGFA
GO:BP	negative regulation of wound healing	GO:0061045	0.0462232	1.33514	83	603	12	18123	C1QTNF1,PLAUR,F3,THBD,THBS1,SERPINE1,CASK,PLAU,ANXA2,ADAMTS18,SERPINE2,PDGFA
GO:BP	T cell proliferation	GO:0042098	0.0473206	1.32495	206	603	20	18123	CD81,LILRB2,LILRB4,VCAM1,CD55,CEBPB,FKBP1B,CBLB,IL20RB,HAVCR2,HLA-DRB1,HLA-A,BTN2A2,FYN,IL6,ABL1,LGALS3,LGALS9,ANXA1,EBI3
GO:BP	MyD88-dependent toll-like receptor signaling pathway	GO:0002755	0.0475673	1.32269	36	603	8	18123	IRF7,TLR5,TLR9,TLR6,TLR2,CD14,LY96,TLR4
GO:BP	regulation of platelet activation	GO:0010543	0.0475673	1.32269	36	603	8	18123	C1QTNF1,F11R,THBD,LYN,TLR4,ADAMTS18,SERPINE2,PDGFA
GO:BP	response to tumor necrosis factor	GO:0034612	0.0476394	1.32203	332	603	27	18123	RELA,IL18BP,BIRC3,ZFP36L1,TRAF3,TNFRSF12A,CXCL16,ZNF675,PIAS4,CEBPA,FCAR,VCAM1,TNFRSF8,RBCK1,CD40,NFKB1,CD14,TNFRSF11B,TRIM32,GBA,THBS1,PSMD12,PRKN,COL1A1,HYAL2,HYAL1,CRHBP
GO:BP	trans-synaptic signaling	GO:0099537	0.0479032	1.31964	721	603	46	18123	ITGB1,TMEM25,STAT3,DTNA,LILRB2,ZDHHC3,CNTN4,KIT,SQSTM1,LRFN2,FYN,NR2E1,DGKI,LYNX1,ABL1,SRGN,SORCS3,SYT1,APBA2,PRKCB,CNTNAP4,VAMP2,CACNB1,LIN7B,GRIK3,MTOR,PLCB1,OXTR,SLC6A1,GABRA4,CAMK4,STXBP5,PRKN,KCND2,CADPS2,KCNQ3,SLC1A1,SYP,CASK,GLRA2,NLGN4Y,SERPINE2,FGF12,GDNF,CRHBP,PTN
GO:BP	peptidyl-tyrosine modification	GO:0018212	0.0487684	1.31186	390	603	30	18123	CD44,CD81,CLCF1,ITGA5,FLT3,CSK,STAT3,LILRA5,LILRB4,IL12RB2,ABL2,HCK,CD40,ITGB2,SOCS5,CBLB,ZFYVE28,KIT,FGFR4,FYN,IL6,LYN,SLA,ABL1,MTOR,HYAL2,HBEGF,VEGFA,PDGFA,HGF
GO:CC	extracellular matrix	GO:0031012	4.53e-31	30.3442	562	610	85	18964	INHBE,TGFB3,GDF15,F3,FCN3,C1QC,EMILIN1,COL8A1,TLR3,VCAN,LRRN3,SCARA3,SDC2,TNFRSF11B,ATRNL1,LGALS3,LGALS9,TGFBR3,PODN,ANXA5,BGN,NAV2,THBS1,SERPINE1,LAMB1,ANXA1,CASK,ANXA7,ANXA11,MDK,EFEMP2,CTSF,SERPINH1,CTSC,MGP,COL2A1,COL4A1,COL4A2,SERPINA1,SERPINA3,SERPINA5,ANXA2,THSD4,MFGE8,ADAMTS18,CRISPLD2,NTN1,COL1A1,LAMA3,CCBE1,CYR61,TINAGL1,S100A10,S100A9,CTSS,S100A8,ANGPTL1,TGM2,MMP9,CTSZ,COL18A1,COL6A2,T…
GO:CC	external encapsulating structure	GO:0030312	5.18e-31	30.2855	563	610	85	18964	INHBE,TGFB3,GDF15,F3,FCN3,C1QC,EMILIN1,COL8A1,TLR3,VCAN,LRRN3,SCARA3,SDC2,TNFRSF11B,ATRNL1,LGALS3,LGALS9,TGFBR3,PODN,ANXA5,BGN,NAV2,THBS1,SERPINE1,LAMB1,ANXA1,CASK,ANXA7,ANXA11,MDK,EFEMP2,CTSF,SERPINH1,CTSC,MGP,COL2A1,COL4A1,COL4A2,SERPINA1,SERPINA3,SERPINA5,ANXA2,THSD4,MFGE8,ADAMTS18,CRISPLD2,NTN1,COL1A1,LAMA3,CCBE1,CYR61,TINAGL1,S100A10,S100A9,CTSS,S100A8,ANGPTL1,TGM2,MMP9,CTSZ,COL18A1,COL6A2,T…
GO:CC	collagen-containing extracellular matrix	GO:0062023	1.94e-29	28.7114	421	610	72	18964	INHBE,TGFB3,GDF15,F3,FCN3,C1QC,EMILIN1,COL8A1,VCAN,SCARA3,SDC2,ATRNL1,LGALS3,LGALS9,PODN,ANXA5,BGN,NAV2,THBS1,SERPINE1,LAMB1,ANXA1,CASK,ANXA7,ANXA11,MDK,EFEMP2,CTSF,SERPINH1,CTSC,MGP,COL2A1,COL4A1,COL4A2,SERPINA1,SERPINA3,SERPINA5,ANXA2,THSD4,MFGE8,NTN1,COL1A1,LAMA3,CYR61,TINAGL1,S100A10,S100A9,CTSS,S100A8,ANGPTL1,TGM2,MMP9,CTSZ,COL18A1,COL6A2,TIMP3,SERPINE2,COL6A3,ADAMTS9,CRELD1,EGFLAM,EDIL3,SER…
GO:CC	cell surface	GO:0009986	2.34e-16	15.6306	896	610	84	18964	ITGB1,CD44,CD5,CD163,ITGA5,LMO7,TGFB3,B2M,ITGAL,CDH5,SLC7A5,CD79B,BST2,PLAUR,C5AR1,LILRB2,LILRA5,LILRB4,OSCAR,CD53,VCAM1,F3,IL12RB2,CSF3R,MPZL1,MR1,CD55,CD93,THBD,CD40,JAM2,ITGB2,IL1RL1,BMPR2,CXCR1,ROBO2,RTP1,KIT,CXCL10,ABCG2,TLR2,ITGA1,CD14,HAVCR2,LRFN2,HLA-DRB1,MICB,HLA-A,BTN2A2,BTN3A2,CD83,IGF2R,SDC2,TLR4,IL13RA1,CLEC2B,LGALS3,TGFBR3,CLEC5A,BGN,THBS1,ADA,SLC6A1,KCNQ3,SLC1A1,ANXA1,NLGN4Y,PLAU,S…
GO:CC	cell periphery	GO:0071944	2.73e-10	9.56409	6178	610	282	18964	ITGB1,CD44,IFITM1,CD81,CD5,FOSL1,INPPL1,SCN4B,TMEM25,SCN3B,OPCML,ETV6,CD163,C3AR1,ITGA5,INHBE,STAT2,ZDHHC17,PLXNC1,FLT3,LMO7,AJUBA,TGFB3,TRAF3,B2M,PRTG,CSK,ITGAL,IL4R,TNFRSF12A,CDH5,SLC7A5,CXCL16,LASP1,STAT3,ICAM2,CD79B,C1QTNF1,DTNA,ZNF397,GDF15,BST2,CD320,ICAM3,PLAUR,C5AR1,CD37,SIGLEC9,LILRB2,FCAR,LILRA5,LILRB4,OSCAR,FCGR1B,CD101,CD53,VCAM1,F3,IL12RB2,JUN,CSF3R,FCN3,RHCE,CD52,C1QC,TNFRSF8,MUC1,F…
GO:CC	endomembrane system	GO:0012505	3.72e-10	9.42993	4651	610	227	18964	ITGB1,CD44,TRIM22,IRF7,INPPL1,RNF26,TMEM25,C3AR1,ZDHHC17,FLT3,LMO7,AJUBA,TGFB3,TRAF3,ZFYVE21,B2M,ITGAL,AMFR,CDH5,ANKFY1,NFE2L1,MTMR4,OSBPL1A,GDF15,BST2,CD320,TICAM1,PLAUR,C5AR1,SIGLEC9,LILRB2,FCAR,OSCAR,FCGR1B,CD53,VCAM1,MUC1,FCRLB,SELL,POU2F1,MR1,CD55,CD93,HCK,PHF20,ITGB2,FKBP1B,BMPR2,ZFAND2B,CXCR1,IL17RD,TLR9,ZDHHC3,USP19,COL8A1,DTX3L,ZNF148,BCL6,TLR6,FGFRL1,ZFYVE28,KIT,CXCL1,NFKB1,TLR2,TLR3,IT…
GO:CC	extracellular region	GO:0005576	6.16e-10	9.21039	4564	610	223	18964	ITGB1,C1QTNF4,CD44,CD81,CLCF1,IL18BP,TMEM25,OPCML,CD163,C1S,INHBE,TGFB3,B2M,PRTG,CSK,ITGAL,IL4R,IL32,SLC7A5,CXCL16,ANKFY1,WFIKKN2,MTMR4,CD79B,C1QTNF1,OSBPL1A,GDF15,BST2,ICAM3,PLAUR,PPP1R13L,CD37,LILRB2,FCAR,LILRA5,LILRB4,OSCAR,CD101,TRIM45,CD53,VCAM1,F3,CSF3R,FCN3,CD52,C1QC,C1QB,TNFRSF8,MUC1,F11R,MR1,CFH,CD55,THBD,JAG1,CD40,ITGB2,IL17RA,EMILIN1,COLEC11,IL1RL1,LYPD6,BMPR2,ROBO2,IL17RB,TLR9,SEMA3F,…
GO:CC	secretory granule	GO:0030141	7.22e-10	9.14151	857	610	69	18964	CD44,C3AR1,TGFB3,B2M,ITGAL,BST2,PLAUR,C5AR1,SIGLEC9,LILRB2,FCAR,OSCAR,CD53,SELL,CD55,CD93,ITGB2,CXCR1,KIT,CXCL1,NFKB1,TLR2,ITGA1,CD14,IGF2R,SRGN,LGALS3,NEU1,CLEC5A,SYT1,DYNC1H1,THBS1,VAMP2,PSMD12,MYH9,XRCC6,EXOC3,STXBP5,SERPINE1,ANXA7,PLAU,ANXA11,CTSC,SERPINA1,SERPINA3,SERPINA5,ANXA2,MFGE8,CRISPLD2,COL1A1,S100A11,S100A9,CTSS,S100A8,ADAM15,S100A12,MMP9,CTSZ,TIMP3,SERPINE2,S100P,CRHBP,VEGFA,SERPINB…
GO:CC	secretory vesicle	GO:0099503	3.23e-09	8.49095	1027	610	76	18964	CD44,C3AR1,TGFB3,B2M,ITGAL,BST2,PLAUR,C5AR1,SIGLEC9,LILRB2,FCAR,OSCAR,CD53,SELL,CD55,CD93,ITGB2,CXCR1,KIT,CXCL1,NFKB1,TLR2,ITGA1,CD14,IGF2R,CTTNBP2,DGKI,SRGN,LGALS3,NEU1,CLEC5A,SYT1,DYNC1H1,APBA2,THBS1,VAMP2,PSMD12,MYH9,XRCC6,EXOC3,DPYSL3,STXBP5,SERPINE1,SYP,CLCN4,ANXA7,PLAU,ANXA11,CTSC,SERPINA1,SERPINA3,SERPINA5,ANXA2,MFGE8,CRISPLD2,COL1A1,S100A11,S100A9,CTSS,S100A8,ADAM15,S100A12,MMP9,CTSZ,TIMP…
GO:CC	collagen trimer	GO:0005581	7.15e-09	8.14586	95	610	20	18964	C1QTNF1,FCN3,C1QC,EMILIN1,COLEC11,COL8A1,SCARA3,SERPINH1,COL2A1,COL4A1,COL4A2,COL1A1,CCBE1,COL18A1,COL6A2,COL6A3,COL19A1,COL22A1,COL27A1,TIMP1
GO:CC	extracellular space	GO:0005615	2.22e-08	7.65325	3595	610	181	18964	ITGB1,C1QTNF4,CD44,CD81,CLCF1,IL18BP,C1S,INHBE,TGFB3,B2M,PRTG,CSK,ITGAL,IL4R,IL32,SLC7A5,CXCL16,ANKFY1,WFIKKN2,MTMR4,CD79B,C1QTNF1,OSBPL1A,GDF15,BST2,ICAM3,CD37,LILRB2,LILRB4,OSCAR,CD101,CD53,VCAM1,F3,FCN3,C1QC,TNFRSF8,MUC1,F11R,MR1,CFH,CD55,THBD,CD40,ITGB2,EMILIN1,COLEC11,BMPR2,ROBO2,SEMA3F,COL8A1,KALRN,KIT,CXCL1,CXCL10,CXCL11,CFI,TLR3,ITGA1,VCAN,PPIC,JADE2,CD14,SQSTM1,HLA-DRB1,HLA-DRB5,MICB,C4A…
GO:CC	cell junction	GO:0030054	4.28e-08	7.36844	2107	610	121	18964	ITGB1,CD44,CD81,FOSL1,RELA,SCN4B,ITGA5,CSRP2,ZDHHC17,LMO7,AJUBA,ZFYVE21,B2M,CSK,FUS,CDH5,LASP1,STAT3,DTNA,PLAUR,PPP1R13L,CD53,C1QC,C1QB,ASAP3,F11R,MPZL1,JAG1,HCK,JAM2,ITGB2,BCL11A,IL1RL1,LYPD6,BMPR2,SEMA3F,CNTN6,LPP,FGFRL1,KIT,PALLD,ITGA1,ABLIM3,HAVCR2,FGFR4,LRFN2,C4A,FYN,IGF2R,LIMK1,CTTNBP2,DGKI,LYN,SLA,LYNX1,ABL1,ZDHHC15,SRGN,ANXA5,NEU1,SORCS3,CAPRIN1,TSPAN4,AHNAK,SYT1,APBA2,CGNL1,PRKCB,CNTNAP4…
GO:CC	external side of plasma membrane	GO:0009897	1.68e-07	6.77401	409	610	40	18964	ITGB1,CD5,CD163,B2M,CDH5,SLC7A5,CD79B,VCAM1,F3,IL12RB2,CSF3R,MR1,THBD,CD40,ITGB2,IL1RL1,CXCR1,KIT,CXCL10,ABCG2,ITGA1,CD14,HLA-DRB1,MICB,BTN2A2,BTN3A2,CD83,TLR4,IL13RA1,CLEC2B,TGFBR3,THBS1,ADA,ANXA1,SERPINA5,MFGE8,EBI3,SERPINE2,HYAL2,MUC17
GO:CC	endoplasmic reticulum lumen	GO:0005788	2.33e-07	6.63353	313	610	34	18964	FLT3,B2M,PLAUR,COL8A1,VCAN,C4A,IL6,SDC2,THBS1,LAMB1,P4HA3,SERPINH1,CTSC,COL2A1,COL4A1,COL4A2,SERPINA1,MFGE8,IGFBP4,COL1A1,EBI3,CYR61,CTSZ,COL18A1,COL6A2,IGFBP5,COL6A3,SPP1,MEPE,COL19A1,PDGFA,COL22A1,COL27A1,TIMP1
GO:CC	side of membrane	GO:0098552	3.63e-07	6.43977	622	610	51	18964	ITGB1,CD5,CD163,TRAF3,B2M,CDH5,SLC7A5,CD79B,DTNA,LILRB4,VCAM1,F3,IL12RB2,CSF3R,MR1,THBD,HCK,CD40,ITGB2,IL1RL1,CXCR1,KIT,CXCL10,ABCG2,ITGA1,CD14,HLA-DRB1,HLA-DQA1,HLA-DRB5,MICB,HLA-A,BTN2A2,BTN3A2,CD83,FYN,LYN,SLA,TLR4,IL13RA1,CLEC2B,TGFBR3,THBS1,ADA,MYH9,ANXA1,SERPINA5,MFGE8,EBI3,SERPINE2,HYAL2,MUC17
GO:CC	cytoplasmic vesicle	GO:0031410	4.26e-07	6.37051	2433	610	131	18964	ITGB1,CD44,TRIM21,IRF7,TMEM25,CD163,C3AR1,ZDHHC17,FLT3,TGFB3,TRAF3,ZFYVE21,B2M,ITGAL,ANKFY1,MTMR4,OSBPL1A,BST2,CD320,TICAM1,PLAUR,C5AR1,SIGLEC9,LILRB2,FCAR,OSCAR,FCGR1B,CD53,VCAM1,F11R,SELL,MR1,CD55,CD93,HCK,ITGB2,CXCR1,STAB1,TLR9,DTX3L,TLR6,FGFRL1,ZFYVE28,KIT,CXCL1,NFKB1,TLR2,TLR3,ITGA1,CD14,HAVCR2,FGFR4,SQSTM1,HLA-DRB1,HLA-DQA1,HLA-DRB5,HLA-A,FYN,IGF2R,CTTNBP2,DGKI,LY96,SLA,TLR4,SRGN,CHID1,LGAL…
GO:CC	intracellular vesicle	GO:0097708	4.86e-07	6.31321	2438	610	131	18964	ITGB1,CD44,TRIM21,IRF7,TMEM25,CD163,C3AR1,ZDHHC17,FLT3,TGFB3,TRAF3,ZFYVE21,B2M,ITGAL,ANKFY1,MTMR4,OSBPL1A,BST2,CD320,TICAM1,PLAUR,C5AR1,SIGLEC9,LILRB2,FCAR,OSCAR,FCGR1B,CD53,VCAM1,F11R,SELL,MR1,CD55,CD93,HCK,ITGB2,CXCR1,STAB1,TLR9,DTX3L,TLR6,FGFRL1,ZFYVE28,KIT,CXCL1,NFKB1,TLR2,TLR3,ITGA1,CD14,HAVCR2,FGFR4,SQSTM1,HLA-DRB1,HLA-DQA1,HLA-DRB5,HLA-A,FYN,IGF2R,CTTNBP2,DGKI,LY96,SLA,TLR4,SRGN,CHID1,LGAL…
GO:CC	intrinsic component of plasma membrane	GO:0031226	1.55733e-06	5.80762	1725	610	100	18964	ITGB1,CD44,CD81,CD5,SCN4B,SCN3B,CD163,C3AR1,ITGA5,PLXNC1,FLT3,TRAF3,ITGAL,IL4R,ICAM2,CD79B,C1QTNF1,CD320,ICAM3,PLAUR,C5AR1,CD37,SIGLEC9,LILRB2,FCAR,LILRB4,FCGR1B,CD53,VCAM1,F3,IL12RB2,CSF3R,RHCE,CD52,MUC1,FCRLB,MPZL1,SELL,TLR5,THBD,JAG1,CD40,JAM2,IL10RB,ITGB2,IL17RA,EMILIN1,BMPR2,IL17RB,STAB1,SEMA3F,CNTN6,TLR6,KIT,TLR2,TLR3,ITGA1,CD14,FGFR4,LRFN2,HLA-DRB1,HLA-DQA1,HLA-A,CD83,IGF2R,IL6,LYN,LY96,TL…
GO:CC	intracellular membrane-bounded organelle	GO:0043231	2.32459e-06	5.63365	12046	610	453	18964	ZNF33A,ZNF25,ITGB1,KLF6,ZMYND11,ZNF33B,ANKRD2,NFKB2,EMX2,FANK1,PHF21A,SPI1,CD44,TRIM21,TRIM22,IFITM1,IRF7,ZNF195,FOSL1,RELA,RBM4B,INPPL1,BIRC3,RNF26,TMEM25,PRDM10,ETV6,CD163,C3AR1,DBX2,VDR,NFE2,BAZ2A,GLI1,STAT2,CSRP2,ZDHHC17,FLT3,ELF1,KLF12,LMO7,ZIC2,CHAMP1,AJUBA,BAZ1A,FKBP3,ZFP36L1,BATF,TGFB3,TRAF3,ZFYVE21,MEIS2,B2M,RNF111,ITGAL,FUS,IL4R,ZNF500,ZNF423,SALL1,AMFR,CDH5,CTCF,NFATC3,ZFHX3,ZFP1,SLC7A…
GO:CC	vesicle	GO:0031982	2.76642e-06	5.55808	4058	610	190	18964	ITGB1,CD44,TRIM21,IRF7,CD81,IL18BP,TMEM25,CD163,C3AR1,ZDHHC17,FLT3,TGFB3,TRAF3,ZFYVE21,B2M,CSK,ITGAL,SLC7A5,ANKFY1,MTMR4,CD79B,OSBPL1A,GDF15,BST2,CD320,ICAM3,TICAM1,PLAUR,C5AR1,CD37,SIGLEC9,LILRB2,FCAR,LILRB4,OSCAR,FCGR1B,CD101,CD53,VCAM1,TNFRSF8,MUC1,F11R,SELL,MR1,CFH,CD55,CD93,HCK,CD40,ITGB2,EMILIN1,CXCR1,ROBO2,STAB1,TLR9,DTX3L,KALRN,TLR6,FGFRL1,ZFYVE28,KIT,CXCL1,NFKB1,CFI,TLR2,TLR3,ITGA1,PPIC,…
GO:CC	integral component of plasma membrane	GO:0005887	1.88444e-05	4.72482	1643	610	93	18964	ITGB1,CD44,CD81,CD5,SCN4B,SCN3B,CD163,C3AR1,ITGA5,PLXNC1,FLT3,TRAF3,ITGAL,IL4R,ICAM2,CD79B,C1QTNF1,CD320,ICAM3,PLAUR,C5AR1,CD37,SIGLEC9,LILRB2,FCAR,LILRB4,FCGR1B,CD53,VCAM1,IL12RB2,CSF3R,RHCE,MUC1,FCRLB,MPZL1,SELL,TLR5,THBD,JAG1,CD40,JAM2,IL10RB,ITGB2,IL17RA,EMILIN1,BMPR2,IL17RB,STAB1,SEMA3F,TLR6,KIT,TLR2,TLR3,ITGA1,FGFR4,LRFN2,HLA-DRB1,HLA-DQA1,HLA-A,CD83,IGF2R,IL6,LYN,TLR4,IL13RA1,CLEC1A,CLEC2B…
GO:CC	basement membrane	GO:0005604	2.94159e-05	4.53142	97	610	16	18964	COL8A1,ATRNL1,LAMB1,CASK,EFEMP2,COL2A1,COL4A1,COL4A2,ANXA2,NTN1,LAMA3,COL18A1,EGFLAM,VWC2,PTN,TIMP1
GO:CC	cytoplasmic vesicle lumen	GO:0060205	8.79382e-05	4.05582	324	610	30	18964	TGFB3,B2M,OSCAR,CXCL1,NFKB1,SRGN,NEU1,DYNC1H1,THBS1,PSMD12,ADA,XRCC6,SERPINE1,CTSC,SERPINA1,SERPINA3,ANXA2,CRISPLD2,S100A11,S100A9,S100A8,S100A12,CTSZ,TIMP3,S100P,VEGFA,SERPINB1,PDGFA,HGF,TIMP1
GO:CC	vesicle lumen	GO:0031983	0.000100455	3.99803	326	610	30	18964	TGFB3,B2M,OSCAR,CXCL1,NFKB1,SRGN,NEU1,DYNC1H1,THBS1,PSMD12,ADA,XRCC6,SERPINE1,CTSC,SERPINA1,SERPINA3,ANXA2,CRISPLD2,S100A11,S100A9,S100A8,S100A12,CTSZ,TIMP3,S100P,VEGFA,SERPINB1,PDGFA,HGF,TIMP1
GO:CC	membrane-bounded organelle	GO:0043227	0.000129602	3.88739	13201	610	479	18964	ZNF33A,ZNF25,ITGB1,KLF6,ZMYND11,ZNF33B,ANKRD2,NFKB2,EMX2,FANK1,PHF21A,SPI1,CD44,TRIM21,TRIM22,IFITM1,IRF7,CD81,ZNF195,FOSL1,RELA,RBM4B,IL18BP,INPPL1,BIRC3,RNF26,TMEM25,PRDM10,ETV6,CD163,C3AR1,DBX2,VDR,NFE2,BAZ2A,GLI1,STAT2,CSRP2,ZDHHC17,FLT3,ELF1,KLF12,LMO7,ZIC2,CHAMP1,AJUBA,BAZ1A,FKBP3,ZFP36L1,BATF,TGFB3,TRAF3,ZFYVE21,MEIS2,B2M,RNF111,CSK,ITGAL,FUS,IL4R,ZNF500,ZNF423,SALL1,AMFR,CDH5,CTCF,NFATC3,…
GO:CC	anchoring junction	GO:0070161	0.000166928	3.77747	838	610	55	18964	ITGB1,CD44,CD81,SCN4B,ITGA5,CSRP2,LMO7,AJUBA,ZFYVE21,B2M,CSK,CDH5,LASP1,PLAUR,CD53,ASAP3,F11R,MPZL1,JAG1,HCK,JAM2,ITGB2,IL1RL1,BMPR2,LPP,FGFRL1,KIT,PALLD,ITGA1,FGFR4,IGF2R,LIMK1,LYN,SLA,ANXA5,TSPAN4,AHNAK,CGNL1,LIN7B,CDH22,MYH9,OXTR,CDH9,WASF1,ANXA1,CASK,PLAU,ANXA2,PLXDC1,S100A11,ADAM15,TGM2,FBLN7,VEGFA,FGF13
GO:CC	secretory granule lumen	GO:0034774	0.000218634	3.66028	320	610	29	18964	TGFB3,B2M,OSCAR,CXCL1,NFKB1,SRGN,NEU1,DYNC1H1,THBS1,PSMD12,XRCC6,SERPINE1,CTSC,SERPINA1,SERPINA3,ANXA2,CRISPLD2,S100A11,S100A9,S100A8,S100A12,CTSZ,TIMP3,S100P,VEGFA,SERPINB1,PDGFA,HGF,TIMP1
GO:CC	secretory granule membrane	GO:0030667	0.000321404	3.49295	308	610	28	18964	CD44,C3AR1,ITGAL,BST2,PLAUR,C5AR1,SIGLEC9,LILRB2,FCAR,CD53,SELL,CD55,CD93,ITGB2,CXCR1,TLR2,CD14,IGF2R,LGALS3,CLEC5A,SYT1,VAMP2,EXOC3,STXBP5,ANXA7,PLAU,SERPINA5,MFGE8
GO:CC	organelle	GO:0043226	0.000838804	3.07634	14027	610	499	18964	ZNF33A,ZNF25,ITGB1,KLF6,ZMYND11,ZNF33B,ANKRD2,NFKB2,EMX2,FANK1,PHF21A,SPI1,CD44,TRIM21,TRIM22,IFITM1,IRF7,CD81,ZNF195,FOSL1,RELA,RBM4B,IL18BP,INPPL1,BIRC3,RNF26,TMEM25,MPZL2,SCN3B,PRDM10,ETV6,CD163,C3AR1,DBX2,VDR,NFE2,BAZ2A,GLI1,STAT2,CSRP2,ZDHHC17,FLT3,ELF1,KLF12,LMO7,ZIC2,CHAMP1,AJUBA,BAZ1A,FKBP3,ZFP36L1,BATF,TGFB3,TRAF3,ZFYVE21,MEIS2,B2M,RNF111,CSK,ITGAL,FUS,IL4R,ZNF500,ZNF423,SALL1,AMFR,CDH5,…
GO:CC	receptor complex	GO:0043235	0.00100878	2.9962	522	610	38	18964	ITGB1,CD44,VDR,ITGA5,PLXNC1,FLT3,TRAF3,B2M,ITGAL,IL4R,CD79B,IL12RB2,CSF3R,CD40,IL10RB,ITGB2,EMILIN1,BMPR2,PPARG,TLR6,KIT,TLR2,ITGA1,CD14,FGFR4,IL6,LYN,LY96,TLR4,RXRA,IL13RA1,TGFBR3,GRIK3,GABRA4,STXBP5,PLXDC1,EBI3,VWC2
GO:CC	extracellular exosome	GO:0070062	0.00175976	2.75455	2178	610	107	18964	ITGB1,CD44,CD81,IL18BP,B2M,CSK,ITGAL,SLC7A5,ANKFY1,CD79B,OSBPL1A,GDF15,BST2,ICAM3,CD37,LILRB4,OSCAR,CD101,CD53,VCAM1,TNFRSF8,MUC1,F11R,CFH,CD55,CD40,ITGB2,EMILIN1,ROBO2,KALRN,CFI,ITGA1,PPIC,JADE2,CD14,SQSTM1,HLA-DRB1,HLA-DRB5,C4A,C2,HLA-A,IGF2R,LYN,CHID1,B4GAT1,LGALS3,TGFBR3,GBA,UGDH,ANXA5,NEU1,NANS,BGN,AHNAK,DYNC1H1,THBS1,PRKCB,PSMD12,PLCB1,MYH9,CUL3,ATP2B2,NIPBL,CAMK4,SERPINE1,LAMB1,SLC1A1,ANXA…
GO:CC	bounding membrane of organelle	GO:0098588	0.00229109	2.63996	2165	610	106	18964	ITGB1,CD44,IFITM1,IRF7,CD163,C3AR1,ZDHHC17,FLT3,B2M,ITGAL,SLC7A5,ANKFY1,MTMR4,BST2,CD320,TICAM1,PLAUR,C5AR1,SIGLEC9,LILRB2,FCAR,FCGR1B,CD53,SELL,MR1,CD55,CD93,THBD,ITGB2,FKBP1B,CXCR1,IL17RD,STAB1,TLR9,ZDHHC3,DTX3L,TLR6,ZFYVE28,TLR2,TLR3,TRIM23,CD14,HLA-DRB1,HLA-DQA1,HLA-DRB5,HLA-A,IGF2R,DGKI,SCARA3,LY96,ZDHHC21,TLR4,ZDHHC15,CHST3,B4GAT1,GALNT9,LGALS3,CHSY1,B4GALT6,ST3GAL3,GBA,B4GALT5,ST3GAL5,LMAN…
GO:CC	focal adhesion	GO:0005925	0.00247259	2.60685	420	610	32	18964	ITGB1,CD44,CD81,ITGA5,CSRP2,LMO7,AJUBA,ZFYVE21,B2M,LASP1,PLAUR,ASAP3,MPZL1,HCK,ITGB2,IL1RL1,LPP,PALLD,ITGA1,IGF2R,LIMK1,SLA,ANXA5,TSPAN4,AHNAK,MYH9,WASF1,ANXA1,CASK,PLAU,TGM2,FBLN7
GO:CC	cell-substrate junction	GO:0030055	0.00346784	2.45994	427	610	32	18964	ITGB1,CD44,CD81,ITGA5,CSRP2,LMO7,AJUBA,ZFYVE21,B2M,LASP1,PLAUR,ASAP3,MPZL1,HCK,ITGB2,IL1RL1,LPP,PALLD,ITGA1,IGF2R,LIMK1,SLA,ANXA5,TSPAN4,AHNAK,MYH9,WASF1,ANXA1,CASK,PLAU,TGM2,FBLN7
GO:CC	extracellular vesicle	GO:1903561	0.00569369	2.24461	2263	610	108	18964	ITGB1,CD44,CD81,IL18BP,B2M,CSK,ITGAL,SLC7A5,ANKFY1,CD79B,OSBPL1A,GDF15,BST2,ICAM3,CD37,LILRB4,OSCAR,CD101,CD53,VCAM1,TNFRSF8,MUC1,F11R,CFH,CD55,CD40,ITGB2,EMILIN1,ROBO2,KALRN,CFI,ITGA1,PPIC,JADE2,CD14,SQSTM1,HLA-DRB1,HLA-DRB5,C4A,C2,HLA-A,IGF2R,LYN,CHID1,B4GAT1,LGALS3,TGFBR3,GBA,UGDH,ANXA5,NEU1,NANS,BGN,AHNAK,DYNC1H1,THBS1,PRKCB,PSMD12,PLCB1,MYH9,CUL3,ATP2B2,NIPBL,CAMK4,SERPINE1,LAMB1,SLC1A1,ANXA…
GO:CC	extracellular organelle	GO:0043230	0.00591559	2.228	2265	610	108	18964	ITGB1,CD44,CD81,IL18BP,B2M,CSK,ITGAL,SLC7A5,ANKFY1,CD79B,OSBPL1A,GDF15,BST2,ICAM3,CD37,LILRB4,OSCAR,CD101,CD53,VCAM1,TNFRSF8,MUC1,F11R,CFH,CD55,CD40,ITGB2,EMILIN1,ROBO2,KALRN,CFI,ITGA1,PPIC,JADE2,CD14,SQSTM1,HLA-DRB1,HLA-DRB5,C4A,C2,HLA-A,IGF2R,LYN,CHID1,B4GAT1,LGALS3,TGFBR3,GBA,UGDH,ANXA5,NEU1,NANS,BGN,AHNAK,DYNC1H1,THBS1,PRKCB,PSMD12,PLCB1,MYH9,CUL3,ATP2B2,NIPBL,CAMK4,SERPINE1,LAMB1,SLC1A1,ANXA…
GO:CC	extracellular membrane-bounded organelle	GO:0065010	0.00591559	2.228	2265	610	108	18964	ITGB1,CD44,CD81,IL18BP,B2M,CSK,ITGAL,SLC7A5,ANKFY1,CD79B,OSBPL1A,GDF15,BST2,ICAM3,CD37,LILRB4,OSCAR,CD101,CD53,VCAM1,TNFRSF8,MUC1,F11R,CFH,CD55,CD40,ITGB2,EMILIN1,ROBO2,KALRN,CFI,ITGA1,PPIC,JADE2,CD14,SQSTM1,HLA-DRB1,HLA-DRB5,C4A,C2,HLA-A,IGF2R,LYN,CHID1,B4GAT1,LGALS3,TGFBR3,GBA,UGDH,ANXA5,NEU1,NANS,BGN,AHNAK,DYNC1H1,THBS1,PRKCB,PSMD12,PLCB1,MYH9,CUL3,ATP2B2,NIPBL,CAMK4,SERPINE1,LAMB1,SLC1A1,ANXA…
GO:CC	organelle lumen	GO:0043233	0.006008	2.22127	5579	610	227	18964	KLF6,ZMYND11,ANKRD2,NFKB2,FANK1,PHF21A,SPI1,TRIM21,TRIM22,IRF7,FOSL1,RELA,RBM4B,INPPL1,BIRC3,ETV6,VDR,NFE2,BAZ2A,GLI1,STAT2,FLT3,ELF1,KLF12,LMO7,ZIC2,CHAMP1,AJUBA,BAZ1A,BATF,TGFB3,B2M,RNF111,FUS,IL4R,ZNF500,ZNF423,SALL1,CDH5,CTCF,NFATC3,ZFHX3,THRA,STAT3,NFE2L1,KAT7,TRIM37,CD79B,TGIF1,DTNA,ZNF397,PIAS2,MBD1,NFATC1,GATAD2A,PIAS4,PLAUR,CEBPA,PPP1R13L,ZNF432,OSCAR,ZNF274,TRIM45,JUN,ZCCHC17,ASAP3,MUC1…
GO:CC	intracellular organelle lumen	GO:0070013	0.006008	2.22127	5579	610	227	18964	KLF6,ZMYND11,ANKRD2,NFKB2,FANK1,PHF21A,SPI1,TRIM21,TRIM22,IRF7,FOSL1,RELA,RBM4B,INPPL1,BIRC3,ETV6,VDR,NFE2,BAZ2A,GLI1,STAT2,FLT3,ELF1,KLF12,LMO7,ZIC2,CHAMP1,AJUBA,BAZ1A,BATF,TGFB3,B2M,RNF111,FUS,IL4R,ZNF500,ZNF423,SALL1,CDH5,CTCF,NFATC3,ZFHX3,THRA,STAT3,NFE2L1,KAT7,TRIM37,CD79B,TGIF1,DTNA,ZNF397,PIAS2,MBD1,NFATC1,GATAD2A,PIAS4,PLAUR,CEBPA,PPP1R13L,ZNF432,OSCAR,ZNF274,TRIM45,JUN,ZCCHC17,ASAP3,MUC1…
GO:CC	membrane-enclosed lumen	GO:0031974	0.006008	2.22127	5579	610	227	18964	KLF6,ZMYND11,ANKRD2,NFKB2,FANK1,PHF21A,SPI1,TRIM21,TRIM22,IRF7,FOSL1,RELA,RBM4B,INPPL1,BIRC3,ETV6,VDR,NFE2,BAZ2A,GLI1,STAT2,FLT3,ELF1,KLF12,LMO7,ZIC2,CHAMP1,AJUBA,BAZ1A,BATF,TGFB3,B2M,RNF111,FUS,IL4R,ZNF500,ZNF423,SALL1,CDH5,CTCF,NFATC3,ZFHX3,THRA,STAT3,NFE2L1,KAT7,TRIM37,CD79B,TGIF1,DTNA,ZNF397,PIAS2,MBD1,NFATC1,GATAD2A,PIAS4,PLAUR,CEBPA,PPP1R13L,ZNF432,OSCAR,ZNF274,TRIM45,JUN,ZCCHC17,ASAP3,MUC1…
GO:CC	vesicle membrane	GO:0012506	0.00630865	2.20006	1183	610	65	18964	ITGB1,CD44,IRF7,CD163,C3AR1,ZDHHC17,FLT3,B2M,ITGAL,ANKFY1,MTMR4,BST2,CD320,TICAM1,PLAUR,C5AR1,SIGLEC9,LILRB2,FCAR,FCGR1B,CD53,SELL,MR1,CD55,CD93,ITGB2,CXCR1,STAB1,TLR9,DTX3L,TLR6,ZFYVE28,TLR2,TLR3,CD14,HLA-DRB1,HLA-DQA1,HLA-DRB5,HLA-A,IGF2R,DGKI,LY96,TLR4,LGALS3,CLEC5A,GALNTL5,SYT1,VAMP2,AP2S1,LZTR1,SLC9A9,EXOC3,SNX14,STXBP5,CADPS2,SLC1A1,ANXA1,SYP,CLCN4,ANXA7,PLAU,SERPINA5,ANXA2,MFGE8,HBEGF
GO:CC	chromatin	GO:0000785	0.00695068	2.15797	1235	610	67	18964	KLF6,ANKRD2,NFKB2,EMX2,FANK1,SPI1,IRF7,FOSL1,RELA,PRDM10,ETV6,DBX2,VDR,NFE2,BAZ2A,STAT2,ELF1,KLF12,BAZ1A,BATF,MEIS2,SALL1,NFATC3,ZFHX3,THRA,STAT3,NFE2L1,TGIF1,MBD1,NFATC1,GATAD2A,CEBPA,TRIM45,JUN,MUC1,PRRX1,POU2F1,VSX1,CEBPB,ZBTB46,PKNOX1,PPARA,SP5,STAT4,SATB1,PPARG,MSX1,NFKB1,NR2E1,IKZF1,TRIM56,CREB3L2,CEBPD,LHX6,LHX2,ZBTB43,PBX3,PRRX2,RXRA,RHOXF1,NFIX,NFIA,PLCB1,NIPBL,NFIB,TAF1,TGM2
GO:CC	protein complex involved in cell adhesion	GO:0098636	0.00712167	2.14742	37	610	8	18964	ITGB1,ITGA5,ITGAL,JAM2,ITGB2,EMILIN1,ITGA1,LYN
GO:CC	Golgi apparatus	GO:0005794	0.0092629	2.03325	1593	610	81	18964	CD44,TRIM22,INPPL1,ZDHHC17,AJUBA,B2M,AMFR,GDF15,BST2,VCAM1,MUC1,MR1,CD55,HCK,IL17RD,TLR9,ZDHHC3,ZNF148,BCL6,TLR6,FGFRL1,TLR2,TLR3,TRIM23,VCAN,CD14,FGFR4,HLA-DRB1,HLA-DQA1,HLA-DRB5,HLA-A,IGF2R,SCARA3,BMP1,LYN,SDC2,ZDHHC21,FGD3,TLR4,ZDHHC15,CHST3,SRGN,CHID1,B4GAT1,GALNT9,CHSY1,B4GALT6,ST3GAL3,GBA,B4GALT5,ST3GAL5,LMAN2L,GALNT13,PXYLP1,GALNT10,SLC35B3,GALNTL5,ST6GALNAC4,GBGT1,HS6ST2,BGN,SYT1,RBFOX1,V…
GO:CC	synapse	GO:0045202	0.0101549	1.99332	1348	610	71	18964	ITGB1,FOSL1,RELA,ZDHHC17,FUS,STAT3,DTNA,C1QC,C1QB,BCL11A,LYPD6,BMPR2,SEMA3F,CNTN6,PALLD,ABLIM3,LRFN2,C4A,FYN,CTTNBP2,DGKI,LYN,SLA,LYNX1,ABL1,ZDHHC15,SRGN,SORCS3,CAPRIN1,SYT1,APBA2,PRKCB,CNTNAP4,VAMP2,CACNB1,LIN7B,GRIK3,MTOR,PLCB1,MYH9,SLC6A1,ATP2B2,GABRA4,CDH9,EXOC3,CAMK4,DPYSL3,CPEB4,WASF1,STXBP5,PRKN,KCND2,CADPS2,KCNQ3,SLC1A1,ANXA1,SYP,CASK,CNKSR2,GLRA2,FRMPD4,CLCN4,ARHGEF9,NLGN4Y,SERPINE2,FGF1…
GO:CC	platelet alpha granule	GO:0031091	0.0117535	1.92983	90	610	12	18964	TGFB3,SRGN,THBS1,SERPINE1,SERPINA1,SERPINA3,SERPINA5,SERPINE2,VEGFA,PDGFA,HGF,TIMP1
GO:CC	intracellular organelle	GO:0043229	0.0137485	1.86174	13117	610	466	18964	ZNF33A,ZNF25,ITGB1,KLF6,ZMYND11,ZNF33B,ANKRD2,NFKB2,EMX2,FANK1,PHF21A,SPI1,CD44,TRIM21,TRIM22,IFITM1,IRF7,ZNF195,FOSL1,RELA,RBM4B,INPPL1,BIRC3,RNF26,TMEM25,MPZL2,SCN3B,PRDM10,ETV6,CD163,C3AR1,DBX2,VDR,NFE2,BAZ2A,GLI1,STAT2,CSRP2,ZDHHC17,FLT3,ELF1,KLF12,LMO7,ZIC2,CHAMP1,AJUBA,BAZ1A,FKBP3,ZFP36L1,BATF,TGFB3,TRAF3,ZFYVE21,MEIS2,B2M,RNF111,ITGAL,FUS,IL4R,ZNF500,ZNF423,SALL1,AMFR,CDH5,CTCF,NFATC3,ZFHX…
GO:CC	complex of collagen trimers	GO:0098644	0.0149247	1.8261	21	610	6	18964	COL8A1,COL2A1,COL4A1,COL4A2,COL1A1,COL27A1
GO:CC	platelet alpha granule lumen	GO:0031093	0.0176312	1.75372	66	610	10	18964	TGFB3,SRGN,THBS1,SERPINE1,SERPINA1,SERPINA3,VEGFA,PDGFA,HGF,TIMP1
GO:CC	specific granule	GO:0042581	0.019934	1.7004	158	610	16	18964	C3AR1,B2M,ITGAL,PLAUR,FCAR,OSCAR,CD53,CD93,ITGB2,CXCL1,NFKB1,NEU1,CLEC5A,PLAU,ANXA11,CTSZ
GO:CC	integrin complex	GO:0008305	0.0221061	1.65549	32	610	7	18964	ITGB1,ITGA5,ITGAL,ITGB2,EMILIN1,ITGA1,LYN
GO:CC	extrinsic component of plasma membrane	GO:0019897	0.0246854	1.60756	178	610	17	18964	CDH5,DTNA,HCK,FYN,DGKI,LYN,SLA,CDH22,CDH9,STXBP5,ANXA1,CNKSR2,ST14,ANXA2,MFGE8,S100A10,SERPINE2
GO:CC	MHC protein complex	GO:0042611	0.0340941	1.46732	24	610	6	18964	B2M,MR1,HLA-DRB1,HLA-DQA1,HLA-DRB5,HLA-A
GO:CC	endoplasmic reticulum	GO:0005783	0.0361478	1.44192	1995	610	94	18964	RNF26,FLT3,B2M,AMFR,NFE2L1,CD320,PLAUR,VCAM1,FCRLB,POU2F1,MR1,FKBP1B,ZFAND2B,TLR9,ZDHHC3,USP19,COL8A1,TLR3,VCAN,FGFR4,SQSTM1,HLA-DRB1,HLA-DQA1,HLA-DRB5,C4A,HLA-A,FYN,IL6,CREB3L2,SCARA3,SDC2,LYNX1,ZDHHC21,ZDHHC15,ALG9,TMTC4,PIGH,POMT2,ASGR2,PIGS,EXTL2,PIGK,GBA,LMAN2L,POMGNT2,SRD5A3,SLC35B3,DOLK,THBS1,SEZ6L2,DMPK,SCP2,MTOR,CPEB4,SYNCRIP,PRKN,LAMB1,SLC1A1,CLCN4,ANXA7,P4HA3,SERPINH1,CTSC,COL2A1,COL4A…
KEGG	Complement and coagulation cascades	KEGG:04610	8.31e-08	7.08018	85	324	19	8000	C1R,C1S,C3AR1,PLAUR,C5AR1,F3,C1QC,C1QB,CFH,CD55,THBD,ITGB2,CFI,C4A,C2,SERPINE1,PLAU,SERPINA1,SERPINA5
KEGG	Toll-like receptor signaling pathway	KEGG:04620	3.44e-07	6.46385	102	324	20	8000	IRF7,RELA,TRAF3,PIK3R2,TICAM1,JUN,TLR5,CD40,TLR9,TLR6,CXCL10,CXCL11,NFKB1,TLR2,TLR3,CD14,IL6,LY96,TLR4,SPP1
KEGG	Pertussis	KEGG:05133	6.57e-07	6.18244	76	324	17	8000	ITGB1,RELA,C1R,C1S,ITGA5,TICAM1,JUN,C1QC,C1QB,ITGB2,NFKB1,CD14,C4A,C2,IL6,LY96,TLR4
KEGG	Herpes simplex virus 1 infection	KEGG:05168	9.53e-07	6.02089	494	324	48	8000	ZNF33A,ZNF25,ZNF33B,IRF7,ZNF195,RELA,BIRC3,ITGA5,STAT2,TRAF3,B2M,ZFP1,ZNF519,ZNF682,ZNF93,ZNF675,ZNF254,PIK3R2,BST2,ZNF333,ZNF699,TICAM1,ZNF77,ZNF30,ZNF780A,ZNF225,ZNF222,ZNF226,ZNF432,ZNF331,ZNF324B,ZFP69,POU2F1,RNASEL,ZNF514,SP100,TLR9,ZNF621,NFKB1,TLR2,TLR3,HLA-DRB1,HLA-DRB5,HLA-A,IL6,ZNF425,ZNF510,MTOR
KEGG	Inflammatory bowel disease	KEGG:05321	1.67541e-06	5.77588	62	324	15	8000	RELA,TGFB3,IL4R,STAT3,NFATC1,IL12RB2,JUN,TLR5,STAT4,NFKB1,TLR2,HLA-DRB1,HLA-DRB5,IL6,TLR4
KEGG	Malaria	KEGG:05144	4.72026e-06	5.32603	49	324	13	8000	CD81,TGFB3,ITGAL,VCAM1,CD40,ITGB2,TLR9,TLR2,IL6,SDC2,TLR4,THBS1,HGF
KEGG	B cell receptor signaling pathway	KEGG:04662	8.30499e-06	5.08066	79	324	16	8000	IFITM1,CD81,RELA,INPPL1,NFATC3,CD79B,NFATC1,PIK3R2,LILRB2,LILRA5,LILRB4,LILRB1,JUN,NFKB1,LYN,PRKCB
KEGG	AGE-RAGE signaling pathway in diabetic complications	KEGG:04933	8.64992e-06	5.06299	100	324	18	8000	RELA,TGFB3,STAT3,NFATC1,PIK3R2,VCAM1,F3,JUN,THBD,NFKB1,IL6,PRKCB,PLCB1,SERPINE1,COL4A1,COL4A2,COL1A1,VEGFA
KEGG	Amoebiasis	KEGG:05146	5.45653e-05	4.26308	101	324	17	8000	RELA,TGFB3,PIK3R2,ITGB2,CXCL1,NFKB1,TLR2,CD14,IL6,TLR4,PRKCB,PLCB1,LAMB1,COL4A1,COL4A2,COL1A1,LAMA3
KEGG	Osteoclast differentiation	KEGG:04380	6.0055e-05	4.22145	125	324	19	8000	NFKB2,SPI1,FOSL1,RELA,STAT2,NFATC1,PIK3R2,LILRB2,LILRA5,LILRB4,OSCAR,LILRB1,JUN,PPARG,NFKB1,SQSTM1,FYN,TNFRSF11B,CAMK4
KEGG	Lipid and atherosclerosis	KEGG:05417	0.000170415	3.76849	214	324	25	8000	IRF7,RELA,TRAF3,NFATC3,STAT3,NFATC1,PIK3R2,TICAM1,VCAM1,JUN,POU2F1,CD40,PPARG,TLR6,CXCL1,NFKB1,TLR2,CD14,IL6,LYN,LY96,TLR4,RXRA,PLCB1,MMP9
KEGG	Staphylococcus aureus infection	KEGG:05150	0.000188687	3.72426	87	324	15	8000	C1R,C1S,C3AR1,ITGAL,C5AR1,FCAR,C1QC,C1QB,CFH,ITGB2,CFI,HLA-DRB1,HLA-DRB5,C4A,C2
KEGG	NF-kappa B signaling pathway	KEGG:04064	0.000312713	3.50485	102	324	16	8000	NFKB2,RELA,BIRC3,TRAF3,TICAM1,PIAS4,VCAM1,CD40,CXCL1,NFKB1,CD14,LYN,LY96,TLR4,PRKCB,PLAU
KEGG	Kaposi sarcoma-associated herpesvirus infection	KEGG:05167	0.000320543	3.49411	193	324	23	8000	IRF7,RELA,STAT2,TRAF3,NFATC3,STAT3,NFATC1,PIK3R2,TICAM1,JUN,HCK,CXCL1,NFKB1,TLR3,MICB,HLA-A,IL6,LYN,CLEC2B,MTOR,PREX1,VEGFA,ANGPT2
KEGG	IL-17 signaling pathway	KEGG:04657	0.000390724	3.40813	92	324	15	8000	FOSL1,RELA,TRAF3,JUN,CEBPB,IL17RA,IL17RB,IL17RE,CXCL1,CXCL10,NFKB1,IL6,S100A9,S100A8,MMP9
KEGG	PI3K-Akt signaling pathway	KEGG:04151	0.000577446	3.23849	353	324	33	8000	ITGB1,RELA,ITGA5,FLT3,IL4R,PIK3R2,CSF3R,KIT,NFKB1,TLR2,ITGA1,FGFR4,IL6,CREB3L2,TLR4,RXRA,THBS1,MTOR,LAMB1,COL2A1,COL4A1,COL4A2,PGF,COL1A1,LAMA3,FLT3LG,COL6A2,COL6A3,SPP1,VEGFA,PDGFA,HGF,ANGPT2
KEGG	Hematopoietic cell lineage	KEGG:04640	0.000589485	3.22953	95	324	15	8000	CD44,CD5,ITGA5,FLT3,IL4R,CD37,CSF3R,CD55,KIT,ITGA1,CD14,HLA-DRB1,HLA-DRB5,IL6,FLT3LG
KEGG	Hepatitis B	KEGG:05161	0.000841408	3.07499	162	324	20	8000	IRF7,RELA,STAT2,TGFB3,TRAF3,NFATC3,STAT3,NFATC1,PIK3R2,TICAM1,JUN,STAT4,NFKB1,TLR2,TLR3,IL6,CREB3L2,TLR4,PRKCB,MMP9
KEGG	ECM-receptor interaction	KEGG:04512	0.00111034	2.95454	88	324	14	8000	ITGB1,CD44,ITGA5,ITGA1,THBS1,LAMB1,COL2A1,COL4A1,COL4A2,COL1A1,LAMA3,COL6A2,COL6A3,SPP1
KEGG	Chagas disease	KEGG:05142	0.00127446	2.89467	101	324	15	8000	RELA,TGFB3,PIK3R2,TICAM1,JUN,C1QC,C1QB,TLR9,TLR6,NFKB1,TLR2,IL6,TLR4,PLCB1,SERPINE1
KEGG	Focal adhesion	KEGG:04510	0.00193285	2.7138	200	324	22	8000	ITGB1,BIRC3,ITGA5,PIK3R2,JUN,ITGA1,FYN,THBS1,PRKCB,LAMB1,COL2A1,COL4A1,COL4A2,PGF,COL1A1,LAMA3,COL6A2,COL6A3,SPP1,VEGFA,PDGFA,HGF
KEGG	Cell adhesion molecules	KEGG:04514	0.00245333	2.61024	146	324	18	8000	ITGB1,ITGAL,CDH5,ICAM2,ICAM3,VCAM1,F11R,MPZL1,SELL,CD40,JAM2,ITGB2,VCAN,HLA-DRB1,HLA-DRB5,HLA-A,SDC2,NLGN4Y
KEGG	Toxoplasmosis	KEGG:05145	0.00324202	2.48918	109	324	15	8000	ITGB1,RELA,BIRC3,TGFB3,STAT3,CD40,IL10RB,NFKB1,TLR2,HLA-DRB1,HLA-DRB5,LY96,TLR4,LAMB1,LAMA3
KEGG	Pathways in cancer	KEGG:05200	0.00414727	2.38224	529	324	41	8000	ITGB1,NFKB2,SPI1,RELA,BIRC3,GLI1,STAT2,FLT3,TGFB3,TRAF3,IL4R,STAT3,PIK3R2,CEBPA,IL12RB2,JUN,CSF3R,JAG1,GLI2,STAT4,PPARG,KIT,NFKB1,FGFR4,IL6,ABL1,RXRA,IL13RA1,PRKCB,MTOR,PLCB1,LAMB1,COL4A1,COL4A2,PGF,LAMA3,FLT3LG,MMP9,VEGFA,PDGFA,HGF
KEGG	Epstein-Barr virus infection	KEGG:05169	0.00518717	2.28507	198	324	21	8000	NFKB2,CD44,IRF7,RELA,STAT2,TRAF3,B2M,ITGAL,STAT3,PIK3R2,JUN,CD40,CXCL10,NFKB1,TLR2,HLA-DRB1,HLA-DRB5,HLA-A,IL6,LYN,PSMD12
KEGG	Cytokine-cytokine receptor interaction	KEGG:04060	0.0055348	2.2569	293	324	27	8000	CLCF1,INHBE,TGFB3,IL4R,TNFRSF12A,IL32,CXCL16,GDF15,IL12RB2,CSF3R,TNFRSF8,CD40,IL10RB,IL17RA,IL1RL1,BMPR2,CXCR1,IL17RB,IL17RE,IL20RB,CXCL1,CXCL10,CXCL11,IL6,TNFRSF11B,IL13RA1,EBI3
KEGG	PD-L1 expression and PD-1 checkpoint pathway in cancer	KEGG:05235	0.00584444	2.23326	89	324	13	8000	RELA,BATF,NFATC3,STAT3,NFATC1,PIK3R2,TICAM1,JUN,TLR9,NFKB1,TLR2,TLR4,MTOR
KEGG	Viral myocarditis	KEGG:05416	0.00756571	2.12115	56	324	10	8000	ITGAL,ABL2,CD55,CD40,ITGB2,HLA-DRB1,HLA-DRB5,HLA-A,FYN,ABL1
KEGG	Legionellosis	KEGG:05134	0.00885122	2.053	57	324	10	8000	NFKB2,RELA,TLR5,ITGB2,CXCL1,NFKB1,TLR2,CD14,IL6,TLR4
KEGG	Transcriptional misregulation in cancer	KEGG:05202	0.0094037	2.0267	191	324	20	8000	SPI1,RELA,BIRC3,ETV6,FLT3,FUS,CEBPA,CDKN2C,CD40,CEBPB,PPARG,BCL6,NFKB1,CD14,IL6,PBX3,RXRA,PLAU,MMP9,PDGFA
KEGG	Leishmaniasis	KEGG:05140	0.0145006	1.83861	72	324	11	8000	ITGB1,RELA,TGFB3,JUN,ITGB2,NFKB1,TLR2,HLA-DRB1,HLA-DRB5,TLR4,PRKCB
KEGG	TNF signaling pathway	KEGG:04668	0.0172253	1.76383	112	324	14	8000	RELA,BIRC3,TRAF3,PIK3R2,VCAM1,JUN,JAG1,CEBPB,CXCL1,CXCL10,NFKB1,IL6,CREB3L2,MMP9
KEGG	Coronavirus disease - COVID-19	KEGG:05171	0.0172541	1.76311	231	324	22	8000	RELA,C1R,C1S,C3AR1,STAT2,TRAF3,STAT3,PIK3R2,C5AR1,JUN,C1QC,C1QB,CXCL10,NFKB1,TLR2,TLR3,C4A,C2,IL6,TLR4,PRKCB,HBEGF
KEGG	Human T-cell leukemia virus 1 infection	KEGG:05166	0.0182192	1.73947	216	324	21	8000	NFKB2,SPI1,FOSL1,RELA,TGFB3,B2M,ITGAL,NFATC3,NFATC1,PIK3R2,JUN,CDKN2C,CD40,ITGB2,MSX1,NFKB1,HLA-DRB1,HLA-DRB5,HLA-A,IL6,CREB3L2
KEGG	Protein digestion and absorption	KEGG:04974	0.0267096	1.57333	103	324	13	8000	COL8A1,SLC1A1,COL2A1,COL4A1,COL4A2,COL1A1,COL18A1,COL6A2,COL6A3,COL19A1,COL22A1,PRSS3,COL27A1
KEGG	Phagosome	KEGG:04145	0.0306961	1.51292	147	324	16	8000	ITGB1,C1R,ITGA5,FCAR,ITGB2,COLEC11,TLR6,TLR2,CD14,HLA-DRB1,HLA-DRB5,HLA-A,TLR4,DYNC1H1,THBS1,CTSS
KEGG	Acute myeloid leukemia	KEGG:05221	0.0354942	1.44984	67	324	10	8000	SPI1,RELA,FLT3,STAT3,PIK3R2,CEBPA,KIT,NFKB1,CD14,MTOR
REAC	Immune System	REAC:R-HSA-168256	2.42e-20	19.6156	2038	438	171	10622	ITGB1,ASB13,NFKB2,CD44,TRIM21,TRIM22,IFITM1,IRF7,CD81,RELA,CLCF1,IL18BP,INPPL1,BIRC3,C1S,C3AR1,STAT2,FLT3,LMO7,HECTD1,BATF,ASB2,TRAF3,B2M,RNF111,CSK,ITGAL,IL4R,TNFRSF12A,IL32,NFATC3,STAT3,TRIM37,ICAM2,CD79B,OSBPL1A,NFATC1,PIK3R2,BST2,ICAM3,TICAM1,PLAUR,C5AR1,SIGLEC9,LILRB2,FCAR,LILRA5,LILRB4,OSCAR,FCGR1B,CD101,TRIM45,CD53,VCAM1,IL12RB2,JUN,CSF3R,FCN3,C1QC,TNFRSF8,MUC1,SELL,POU2F1,ABL2,RNASEL,CFH,…
REAC	Cytokine Signaling in Immune system	REAC:R-HSA-1280215	8.13e-14	13.0897	696	438	78	10622	ITGB1,NFKB2,CD44,TRIM21,TRIM22,IFITM1,IRF7,RELA,CLCF1,IL18BP,INPPL1,BIRC3,STAT2,FLT3,BATF,TRAF3,B2M,CSK,IL4R,TNFRSF12A,IL32,STAT3,PIK3R2,BST2,FCGR1B,TRIM45,VCAM1,IL12RB2,JUN,CSF3R,TNFRSF8,MUC1,POU2F1,ABL2,RNASEL,HCK,IL10RB,ITGB2,IL17RA,SOCS5,IL1RL1,STAT4,SP100,IL17RB,IL17RE,IL20RB,BCL6,CXCL1,CXCL10,NFKB1,HAVCR2,SQSTM1,HLA-DRB1,HLA-DQA1,HLA-DRB5,HLA-A,TRIM26,FYN,GRB10,IL6,CEBPD,LYN,TNFRSF11B,SLA,I…
REAC	Extracellular matrix organization	REAC:R-HSA-1474244	5.14e-13	12.2891	298	438	47	10622	ITGB1,CD44,ITGA5,TGFB3,ITGAL,ICAM2,ICAM3,VCAM1,F11R,JAM2,ITGB2,EMILIN1,COL8A1,ITGA1,VCAN,BMP1,SDC2,BGN,THBS1,SERPINE1,LAMB1,CASK,ADAM12,EFEMP2,P4HA3,SERPINH1,COL2A1,COL4A1,COL4A2,ADAMTS18,COL1A1,LAMA3,PLOD1,CTSS,ADAM15,MMP9,COL18A1,COL6A2,COL6A3,ADAMTS9,PLOD2,SPP1,COL19A1,PDGFA,COL22A1,COL27A1,TIMP1
REAC	Integrin cell surface interactions	REAC:R-HSA-216083	7.82e-09	8.10701	84	438	21	10622	ITGB1,CD44,ITGA5,ITGAL,ICAM2,ICAM3,VCAM1,F11R,JAM2,ITGB2,COL8A1,ITGA1,THBS1,COL2A1,COL4A1,COL4A2,COL1A1,COL18A1,COL6A2,COL6A3,SPP1
REAC	Diseases associated with the TLR signaling cascade	REAC:R-HSA-5602358	1.83e-08	7.73699	24	438	12	10622	NFKB2,RELA,TRAF3,TICAM1,TLR5,TLR6,NFKB1,TLR2,TLR3,CD14,LY96,TLR4
REAC	Diseases of Immune System	REAC:R-HSA-5260271	1.83e-08	7.73699	24	438	12	10622	NFKB2,RELA,TRAF3,TICAM1,TLR5,TLR6,NFKB1,TLR2,TLR3,CD14,LY96,TLR4
REAC	Signaling by Interleukins	REAC:R-HSA-449147	3.54e-08	7.45089	459	438	51	10622	ITGB1,NFKB2,RELA,CLCF1,IL18BP,INPPL1,STAT2,BATF,IL4R,IL32,STAT3,PIK3R2,VCAM1,IL12RB2,JUN,CSF3R,MUC1,POU2F1,HCK,IL10RB,ITGB2,IL17RA,SOCS5,IL1RL1,STAT4,IL17RB,IL17RE,IL20RB,BCL6,CXCL1,CXCL10,NFKB1,HAVCR2,SQSTM1,FYN,IL6,CEBPD,LYN,IL13RA1,LGALS9,VAMP2,PSMD12,ANXA1,MAOA,ANXA2,EBI3,S100A12,MMP9,VEGFA,HGF,TIMP1
REAC	Collagen formation	REAC:R-HSA-1474290	1.33192e-06	5.87552	89	438	19	10622	COL8A1,BMP1,P4HA3,SERPINH1,COL2A1,COL4A1,COL4A2,COL1A1,LAMA3,PLOD1,CTSS,MMP9,COL18A1,COL6A2,COL6A3,PLOD2,COL19A1,COL22A1,COL27A1
REAC	Adaptive Immune System	REAC:R-HSA-1280218	2.75004e-06	5.56066	799	438	68	10622	ITGB1,ASB13,TRIM21,IFITM1,CD81,RELA,LMO7,HECTD1,ASB2,B2M,RNF111,CSK,ITGAL,NFATC3,TRIM37,ICAM2,CD79B,OSBPL1A,NFATC1,PIK3R2,ICAM3,SIGLEC9,LILRB2,LILRA5,LILRB4,OSCAR,FCGR1B,CD101,VCAM1,SELL,RBCK1,RNF114,ITGB2,CBLB,DZIP3,DTX3L,TLR6,RNF4,NFKB1,TLR2,CD14,HLA-DRB1,HLA-DQA1,HLA-DRB5,MICB,HLA-A,BTN2A2,BTN3A2,FYN,LYN,LY96,TLR4,TRIM32,PJA1,CLEC2B,DYNC1H1,PRKCB,PSMD12,AP2S1,MTOR,FBXO11,CUL3,PRKN,CTSF,CTSC,CO…
REAC	Innate Immune System	REAC:R-HSA-168249	3.86933e-06	5.41236	1090	438	84	10622	NFKB2,CD44,TRIM21,IRF7,CD81,RELA,BIRC3,C1S,C3AR1,TRAF3,B2M,ITGAL,NFATC3,ICAM2,NFATC1,PIK3R2,BST2,ICAM3,TICAM1,PLAUR,C5AR1,SIGLEC9,LILRB2,FCAR,OSCAR,CD53,JUN,FCN3,C1QC,MUC1,SELL,CFH,CD55,TLR5,CD93,HCK,ITGB2,COLEC11,CXCR1,TLR9,TLR6,CXCL1,NFKB1,CFI,TLR2,TLR3,CD14,C4A,C2,FYN,IGF2R,LIMK1,TRIM56,LYN,LY96,TLR4,TRIM32,ABL1,LGALS3,NEU1,CLEC5A,DYNC1H1,PSMD12,MYH9,XRCC6,WASF1,PLAU,CTSC,SERPINA1,SERPINA3,ANX…
REAC	Collagen biosynthesis and modifying enzymes	REAC:R-HSA-1650814	4.3959e-06	5.35695	67	438	16	10622	COL8A1,BMP1,P4HA3,SERPINH1,COL2A1,COL4A1,COL4A2,COL1A1,PLOD1,COL18A1,COL6A2,COL6A3,PLOD2,COL19A1,COL22A1,COL27A1
REAC	Interleukin-4 and Interleukin-13 signaling	REAC:R-HSA-6785807	5.09162e-05	4.29314	110	438	19	10622	ITGB1,BATF,IL4R,STAT3,VCAM1,MUC1,POU2F1,ITGB2,SOCS5,BCL6,IL6,CEBPD,IL13RA1,ANXA1,MAOA,MMP9,VEGFA,HGF,TIMP1
REAC	Neutrophil degranulation	REAC:R-HSA-6798695	7.31e-05	4.13608	476	438	45	10622	CD44,C3AR1,B2M,ITGAL,BST2,PLAUR,C5AR1,SIGLEC9,LILRB2,FCAR,OSCAR,CD53,SELL,CD55,CD93,ITGB2,CXCR1,CXCL1,NFKB1,TLR2,CD14,IGF2R,LGALS3,NEU1,CLEC5A,DYNC1H1,PSMD12,XRCC6,PLAU,CTSC,SERPINA1,SERPINA3,ANXA2,CRISPLD2,S100A11,S100A9,CTSS,S100A8,S100A12,MMP9,CTSZ,S100P,SERPINB1,FGL2,PRSS3
REAC	Assembly of collagen fibrils and other multimeric structures	REAC:R-HSA-2022090	0.000374162	3.42694	60	438	13	10622	COL8A1,BMP1,COL2A1,COL4A1,COL4A2,COL1A1,LAMA3,CTSS,MMP9,COL18A1,COL6A2,COL6A3,COL27A1
REAC	Toll-like Receptor Cascades	REAC:R-HSA-168898	0.000537224	3.26984	152	438	21	10622	NFKB2,IRF7,RELA,BIRC3,TRAF3,TICAM1,JUN,TLR5,ITGB2,TLR9,TLR6,NFKB1,TLR2,TLR3,CD14,LY96,TLR4,S100A9,CTSS,S100A8,S100A12
REAC	Degradation of the extracellular matrix	REAC:R-HSA-1474228	0.000567871	3.24575	140	438	20	10622	CD44,COL8A1,BMP1,LAMB1,COL2A1,COL4A1,COL4A2,ADAMTS18,COL1A1,LAMA3,CTSS,ADAM15,MMP9,COL18A1,COL6A2,COL6A3,ADAMTS9,SPP1,COL19A1,TIMP1
REAC	Collagen chain trimerization	REAC:R-HSA-8948216	0.000589911	3.22921	44	438	11	10622	COL8A1,COL2A1,COL4A1,COL4A2,COL1A1,COL18A1,COL6A2,COL6A3,COL19A1,COL22A1,COL27A1
REAC	O-linked glycosylation	REAC:R-HSA-5173105	0.000931996	3.03059	108	438	17	10622	MUC1,B4GAT1,GALNT9,POMT2,B4GALT6,ST3GAL3,B4GALT5,GALNT13,POMGNT2,GALNT10,GALNTL5,ST6GALNAC4,THBS1,THSD4,ADAMTS18,ADAMTS9,MUC17
REAC	Diseases of glycosylation	REAC:R-HSA-3781865	0.00229604	2.63902	140	438	19	10622	MUC1,VCAN,SDC2,CHST3,B4GAT1,ALG9,POMT2,CHSY1,ST3GAL3,SRD5A3,NEU1,GNE,DOLK,BGN,THBS1,THSD4,ADAMTS18,ADAMTS9,MUC17
REAC	Regulation of TLR by endogenous ligand	REAC:R-HSA-5686938	0.00322775	2.4911	19	438	7	10622	TLR6,TLR2,CD14,LY96,TLR4,S100A9,S100A8
REAC	Dissolution of Fibrin Clot	REAC:R-HSA-75205	0.00324967	2.48816	13	438	6	10622	PLAUR,SERPINE1,PLAU,ANXA2,S100A10,SERPINE2
REAC	Synthesis of substrates in N-glycan biosythesis	REAC:R-HSA-446219	0.00417698	2.37914	63	438	12	10622	CMAS,AMDHD2,ST3GAL3,NPL,PMM1,ST3GAL5,SRD5A3,NEU1,GNE,NANS,DOLK,ST6GALNAC4
REAC	ECM proteoglycans	REAC:R-HSA-3000178	0.00521444	2.28279	75	438	13	10622	ITGB1,TGFB3,VCAN,BGN,SERPINE1,LAMB1,COL2A1,COL4A1,COL4A2,COL1A1,LAMA3,COL6A2,COL6A3
REAC	Interferon gamma signaling	REAC:R-HSA-877300	0.0058411	2.23351	87	438	14	10622	CD44,TRIM21,TRIM22,IRF7,B2M,FCGR1B,TRIM45,VCAM1,SP100,HLA-DRB1,HLA-DQA1,HLA-DRB5,HLA-A,TRIM26
REAC	Biosynthesis of the N-glycan precursor (dolichol lipid-linked oligosaccharide, LLO) and transfer to a nascent protein	REAC:R-HSA-446193	0.0081141	2.09076	78	438	13	10622	ALG9,CMAS,AMDHD2,ST3GAL3,NPL,PMM1,ST3GAL5,SRD5A3,NEU1,GNE,NANS,DOLK,ST6GALNAC4
REAC	Non-integrin membrane-ECM interactions	REAC:R-HSA-3000171	0.0103944	1.9832	58	438	11	10622	ITGB1,SDC2,THBS1,LAMB1,CASK,COL2A1,COL4A1,COL4A2,COL1A1,LAMA3,PDGFA
REAC	MyD88 deficiency (TLR2/4)	REAC:R-HSA-5602498	0.0126183	1.899	10	438	5	10622	TLR6,TLR2,CD14,LY96,TLR4
REAC	Activation of IRF3/IRF7 mediated by TBK1/IKK epsilon	REAC:R-HSA-936964	0.0136411	1.86515	16	438	6	10622	IRF7,TRAF3,TICAM1,CD14,LY96,TLR4
REAC	FLT3 signaling through SRC family kinases	REAC:R-HSA-9706374	0.0204329	1.68967	6	438	4	10622	FLT3,HCK,FYN,FLT3LG
REAC	IRAK4 deficiency (TLR2/4)	REAC:R-HSA-5603041	0.0223511	1.6507	11	438	5	10622	TLR6,TLR2,CD14,LY96,TLR4
REAC	Sialic acid metabolism	REAC:R-HSA-4085001	0.0223566	1.65059	33	438	8	10622	CMAS,ST3GAL3,NPL,ST3GAL5,NEU1,GNE,NANS,ST6GALNAC4
REAC	Immunoregulatory interactions between a Lymphoid and a non-Lymphoid cell	REAC:R-HSA-198933	0.0283181	1.54794	181	438	20	10622	ITGB1,IFITM1,CD81,B2M,ITGAL,ICAM2,ICAM3,SIGLEC9,LILRB2,LILRA5,LILRB4,OSCAR,VCAM1,SELL,ITGB2,MICB,HLA-A,CLEC2B,COL2A1,COL1A1
REAC	TRAF3 deficiency - HSE	REAC:R-HSA-5602571	0.0355377	1.44931	3	438	3	10622	TRAF3,TICAM1,TLR3
REAC	FLT3 Signaling	REAC:R-HSA-9607240	0.0437028	1.35949	36	438	8	10622	FLT3,CSK,ABL2,HCK,FYN,GRB10,SLA,FLT3LG
REAC	DEx/H-box helicases activate type I IFN and inflammatory cytokines production	REAC:R-HSA-3134963	0.0461219	1.33609	7	438	4	10622	NFKB2,IRF7,RELA,NFKB1
WP	Complement and Coagulation Cascades	WP:WP558	1.65e-08	7.78195	59	310	17	7562	C1R,C1S,C3AR1,PLAUR,C5AR1,F3,C1QC,C1QB,CFH,CD55,THBD,CFI,C2,SERPINE1,PLAU,SERPINA1,SERPINA5
WP	Toll-like Receptor Signaling related to MyD88	WP:WP3858	3.32e-07	6.47924	32	310	12	7562	NFKB2,IRF7,RELA,TRAF3,TICAM1,TLR5,TLR9,TLR6,NFKB1,TLR2,TLR3,TLR4
WP	Regulation of toll-like receptor signaling pathway	WP:WP1449	6.29e-07	6.2013	145	310	24	7562	ZMYND11,NFKB2,IRF7,RELA,TRAF3,PIK3R2,TICAM1,JUN,TLR5,RBCK1,CD40,TLR9,TLR6,CXCL10,CXCL11,NFKB1,TLR2,TLR3,CD14,SQSTM1,IL6,LY96,TLR4,SPP1
WP	Toll-like Receptor Signaling Pathway	WP:WP75	9.19e-07	6.0368	104	310	20	7562	IRF7,RELA,TRAF3,PIK3R2,TICAM1,JUN,TLR5,CD40,TLR9,TLR6,CXCL10,CXCL11,NFKB1,TLR2,TLR3,CD14,IL6,LY96,TLR4,SPP1
WP	Human Complement System	WP:WP2806	2.31837e-06	5.63482	99	310	19	7562	C1R,C1S,C3AR1,ICAM2,PLAUR,C5AR1,SELL,CFH,CD55,CD93,CD40,ITGB2,CFI,TLR2,C4A,C2,THBS1,LAMB1,SPP1
WP	RANKL/RANK (Receptor activator of NFKB (ligand)) Signaling Pathway	WP:WP2018	3.71042e-05	4.43058	55	310	13	7562	NFKB2,SPI1,RELA,TRAF3,NFATC1,PIK3R2,VCAM1,JUN,NFKB1,SQSTM1,LYN,TNFRSF11B,MTOR
WP	IL17 signaling pathway	WP:WP2112	5.64069e-05	4.24867	32	310	10	7562	RELA,TRAF3,STAT3,CEBPB,IL17RA,IL17RD,IL17RB,IL17RE,NFKB1,CEBPD
WP	PI3K-Akt Signaling Pathway	WP:WP4172	8.55941e-05	4.06756	345	310	35	7562	ITGB1,RELA,ITGA5,FLT3,IL4R,PIK3R2,CSF3R,KIT,NFKB1,TLR2,ITGA1,FGFR4,IL6,CREB3L2,TLR4,THBS1,MTOR,LAMB1,COL2A1,COL4A1,COL4A2,PGF,FGF11,COL1A1,LAMA3,FLT3LG,COL6A2,COL6A3,FGF12,SPP1,VEGFA,PDGFA,HGF,ANGPT2,FGF13
WP	Cancer immunotherapy by PD-1 blockade	WP:WP4585	0.000351101	3.45457	23	310	8	7562	BATF,NFATC3,STAT3,NFATC1,JUN,NFKB1,HLA-DRB1,HLA-A
WP	Type I Interferon Induction and Signaling During SARS-CoV-2 Infection	WP:WP4868	0.000430294	3.36623	39	310	10	7562	IRF7,STAT2,TRAF3,JUN,TLR9,TLR6,NFKB1,TLR2,TLR3,TLR4
WP	Hepatitis B infection	WP:WP4666	0.00070686	3.15067	154	310	20	7562	IRF7,RELA,STAT2,TGFB3,TRAF3,NFATC3,STAT3,NFATC1,PIK3R2,TICAM1,JUN,STAT4,NFKB1,TLR2,TLR3,IL6,CREB3L2,TLR4,PRKCB,MMP9
WP	Fibrin Complement Receptor 3 Signaling Pathway	WP:WP4136	0.000892533	3.04938	42	310	10	7562	TICAM1,ITGB2,CBLB,CXCL10,NFKB1,TLR3,CD14,IL6,LY96,TLR4
WP	Simplified Depiction of MYD88 Distinct Input-Output Pathway	WP:WP3877	0.00100813	2.99648	19	310	7	7562	JUN,TLR5,TLR9,TLR6,NFKB1,TLR2,TLR4
WP	Viral Acute Myocarditis	WP:WP4298	0.00171411	2.76596	87	310	14	7562	NFKB2,ITGAL,STAT3,TICAM1,ABL2,CD55,TLR5,ITGB2,TLR3,FYN,IL6,TLR4,ABL1,MMP9
WP	ApoE and miR-146 in inflammation and atherosclerosis	WP:WP3926	0.00207661	2.68265	9	310	5	7562	NFKB2,SPI1,RELA,TLR2,TLR4
WP	Gastrin Signaling Pathway	WP:WP4659	0.00244549	2.61163	114	310	16	7562	ITGB1,CD44,RELA,BIRC3,STAT3,PIK3R2,JUN,JAG1,PPARG,KIT,NFKB1,FYN,MTOR,SERPINE1,ANXA2,VEGFA
WP	Thymic Stromal LymphoPoietin (TSLP) Signaling Pathway	WP:WP2203	0.00261695	2.5822	47	310	10	7562	NFKB2,RELA,STAT3,HCK,STAT4,NFKB1,FYN,IL6,LYN,MTOR
WP	Complement Activation	WP:WP545	0.00306747	2.51322	22	310	7	7562	C1R,C1S,C1QC,C1QB,CD55,C4A,C2
WP	Ebola Virus Pathway on Host	WP:WP4217	0.00342844	2.4649	130	310	17	7562	ITGB1,NFKB2,IRF7,RELA,ITGA5,ICAM2,PIK3R2,BST2,ICAM3,NFKB1,ITGA1,HAVCR2,HLA-DRB1,HLA-DRB5,HLA-A,TLR4,MFGE8
WP	Non-genomic actions of 1,25 dihydroxyvitamin D3	WP:WP4341	0.00384172	2.41547	70	310	12	7562	NFKB2,VDR,STAT2,JUN,CD40,NFKB1,TLR2,IL6,TLR4,RXRA,PRKCB,PLCB1
WP	Focal Adhesion	WP:WP306	0.00385772	2.41367	201	310	22	7562	ITGB1,BIRC3,ITGA5,PIK3R2,JUN,HCK,ITGA1,FYN,THBS1,PRKCB,LAMB1,COL2A1,COL4A1,COL4A2,PGF,COL1A1,LAMA3,COL6A2,SPP1,VEGFA,PDGFA,HGF
WP	Oxidative Damage	WP:WP3941	0.00538309	2.26897	41	310	9	7562	C1R,C1S,C3AR1,TRAF3,C5AR1,C1QC,C1QB,NFKB1,C2
WP	TNF related weak inducer of apoptosis (TWEAK) Signaling Pathway	WP:WP2036	0.00660778	2.17994	42	310	9	7562	NFKB2,RELA,BIRC3,TRAF3,TNFRSF12A,JUN,NFKB1,IL6,MMP9
WP	Vitamin D Receptor Pathway	WP:WP2877	0.00861842	2.06457	182	310	20	7562	VDR,CEBPA,CDKN2C,THBD,CD40,COLEC11,IL1RL1,SATB1,BCL6,CD14,HLA-DRB1,TNFRSF11B,RXRA,LGALS9,S100A9,S100A8,TIMP3,IGFBP5,SPP1,SERPINB1
WP	Focal Adhesion-PI3K-Akt-mTOR-signaling pathway	WP:WP3932	0.0102034	1.99126	309	310	28	7562	ITGB1,ITGA5,ITGAL,IL4R,PIK3R2,CSF3R,ITGB2,KIT,FGFR4,CREB3L2,THBS1,MTOR,LAMB1,COL2A1,COL4A1,COL4A2,PGF,FGF11,COL1A1,LAMA3,COL6A2,FGF12,SPP1,VEGFA,PDGFA,HGF,ANGPT2,FGF13
WP	Photodynamic therapy-induced NF-kB survival signaling	WP:WP3617	0.0109543	1.96042	35	310	8	7562	NFKB2,RELA,BIRC3,VCAM1,NFKB1,IL6,MMP9,VEGFA
WP	Prion disease pathway	WP:WP3995	0.0167279	1.77656	37	310	8	7562	SPI1,BATF,CTCF,STAT3,BCL11A,NFKB1,FYN,RXRA
WP	Osteopontin Signaling	WP:WP1434	0.018511	1.73257	13	310	5	7562	RELA,NFKB1,PLAU,MMP9,SPP1
WP	Senescence and Autophagy in Cancer	WP:WP615	0.0203525	1.69138	108	310	14	7562	CD44,IRF7,JUN,RNASEL,CEBPB,CXCL1,SQSTM1,IL6,THBS1,MTOR,SERPINE1,PLAU,COL1A1,IGFBP5
WP	Glucocorticoid Receptor Pathway	WP:WP2880	0.0219434	1.6587	71	310	11	7562	NFKB2,BIRC3,ZIC2,JUN,THBD,RXRA,SRGN,TGFBR3,CPEB4,MFGE8,S100P
WP	Hepatitis C and Hepatocellular Carcinoma	WP:WP3646	0.0278113	1.55578	50	310	9	7562	CD44,BIRC3,STAT3,JUN,CXCR1,NFKB1,IL6,COL4A2,VEGFA
WP	Vitamin D in inflammatory diseases	WP:WP4482	0.0325432	1.48754	22	310	6	7562	RELA,VDR,NFATC1,NFKB1,IL6,RXRA
WP	Transcription factor regulation in adipogenesis	WP:WP3599	0.0325432	1.48754	22	310	6	7562	CEBPA,CEBPB,PPARG,IL6,CEBPD,RXRA
WP	Allograft Rejection	WP:WP2328	0.0382755	1.41708	88	310	12	7562	C1QC,C1QB,CD55,CD40,CXCL11,HLA-DRB1,HLA-DRB5,C4A,C2,HLA-A,GDNF,VEGFA
WP	Macrophage markers	WP:WP4146	0.0498979	1.30192	9	310	4	7562	CD163,F3,CD14,CD83
WP	Role of Altered Glycolysation of MUC1 in Tumour Microenvironment	WP:WP4480	0.0498979	1.30192	9	310	4	7562	RELA,MUC1,NFKB1,IL6
TF	Factor: WT1; motif: NNGGGNGGGSGN	TF:M07436	0.000219486	3.65859	6227	621	256	19917	ITGB1,ASB13,KLF6,ZMYND11,NFKB2,EMX2,PHF21A,IGSF22,CD81,FOSL1,RELA,CLCF1,IL18BP,INPPL1,SCN4B,TMEM25,RNF214,PRDM10,OPCML,ETV6,DBX2,ITGA5,INHBE,GLI1,CSRP2,BTBD11,FLT3,LMO7,ZIC2,AJUBA,BAZ1A,ZFP36L1,TGFB3,ZFYVE21,MEIS2,B2M,PRTG,CSK,IL4R,TNFRSF12A,SALL1,AMFR,NFATC3,SLC7A5,ZNF287,ZNF18,CXCL16,LASP1,THRA,TRIM47,TGIF1,DTNA,ZNF532,NFATC1,ICAM3,PIAS4,SHD,ZNF507,OSCAR,ZNF628,ZNF324B,TRIM45,IL12RB2,JUN,RHCE,C…
TF	Factor: MOVO-B; motif: GNGGGGG; match class: 1	TF:M01104_1	0.000723188	3.14075	5650	621	234	19917	ZNF33A,ITGB1,ASB13,KLF6,ZMYND11,NFKB2,FANK1,PHF21A,C1QTNF4,TRIM44,CD81,RELA,CLCF1,INPPL1,SCN4B,TMEM25,RNF214,SCN3B,PRDM10,OPCML,ETV6,ITGA5,NFE2,GLI1,CSRP2,PLXNC1,BTBD11,LMO7,ZIC2,CHAMP1,AJUBA,HECTD1,BAZ1A,ZFP36L1,TRAF3,ZFYVE21,MEIS2,PRTG,TNFRSF12A,ZNF500,SALL1,AMFR,NFATC3,ZNF18,LASP1,THRA,NFE2L1,TGIF1,DTNA,PIAS2,NFATC1,GATAD2A,PIAS4,SHD,CEBPA,ZNF507,ZNF574,ZNF428,ZNF432,OSCAR,ZNF628,ZNF324B,ZNF32…
TF	Factor: ETF; motif: CCCCGCCCCYN; match class: 1	TF:M07039_1	0.00144961	2.83875	13735	621	483	19917	ZNF33A,ITGB1,ASB13,KLF6,ZMYND11,ANKRD2,NFKB2,EMX2,FANK1,PHF21A,C1QTNF4,CD44,TRIM44,IGSF22,IFITM1,IRF7,CD81,ZNF195,CD5,FOSL1,RELA,CLCF1,RBM4B,IL18BP,INPPL1,BIRC3,RNF26,SCN4B,TMEM25,RNF214,SCN3B,PRDM10,OPCML,ETV6,C1R,C1S,DBX2,VDR,ITGA5,NFE2,INHBE,BAZ2A,GLI1,STAT2,CSRP2,ZDHHC17,BTBD11,FLT3,KLF12,LMO7,ZIC2,CHAMP1,AJUBA,HECTD1,BAZ1A,FKBP3,ZFP36L1,BATF,TGFB3,TRAF3,ZFYVE21,MEIS2,B2M,PRTG,RNF111,CSK,FUS,…
TF	Factor: BTEB3; motif: BNRNGGGAGGNGT	TF:M01865	0.00193417	2.7135	9976	621	371	19917	ZNF33A,ITGB1,KLF6,ZMYND11,ZNF33B,NFKB2,EMX2,PHF21A,C1QTNF4,TRIM44,IGSF22,TRIM21,IFITM1,IRF7,CD81,FOSL1,RELA,CLCF1,INPPL1,BIRC3,SCN4B,TMEM25,RNF214,SCN3B,PRDM10,ETV6,C1R,DBX2,VDR,ITGA5,BAZ2A,GLI1,STAT2,ZDHHC17,PLXNC1,BTBD11,KLF12,LMO7,ZIC2,CHAMP1,AJUBA,HECTD1,BAZ1A,ZFP36L1,BATF,TGFB3,ASB2,TRAF3,ZFYVE21,MEIS2,B2M,PRTG,ITGAL,FUS,IL4R,ZNF423,AMFR,CDH5,ZFHX3,ZNF287,CXCL16,ANKFY1,LASP1,THRA,STAT3,TRIM3…
TF	Factor: TFII-I; motif: RGAGGKAGG	TF:M00706	0.00307628	2.51197	5748	621	234	19917	ZMYND11,NFKB2,EMX2,PHF21A,C1QTNF4,SPI1,CD44,TRIM21,IRF7,CD81,CD5,FOSL1,RELA,CLCF1,RNF26,SCN4B,OPCML,C1R,DBX2,VDR,ITGA5,BAZ2A,GLI1,CSRP2,ZDHHC17,PLXNC1,BTBD11,ZIC2,AJUBA,ZFP36L1,TGFB3,TRAF3,MEIS2,ITGAL,FUS,TNFRSF12A,ZFHX3,LASP1,THRA,STAT3,WFIKKN2,TRIM37,MTMR4,ICAM2,C1QTNF1,TGIF1,ZNF397,NFATC1,GATAD2A,TICAM1,SHD,ZNF507,ZNF574,ZNF780A,ZNF222,ZNF576,C5AR1,PPP1R13L,CD37,SIGLEC9,LILRB2,LILRA5,ZNF274,F3…
TF	Factor: GKLF; motif: CCTCCYN; match class: 1	TF:M01835_1	0.00333002	2.47755	10214	621	377	19917	ZNF25,ZMYND11,NFKB2,EMX2,FANK1,PHF21A,C1QTNF4,SPI1,TRIM44,IGSF22,TRIM21,TRIM22,IFITM1,IRF7,CD81,ZNF195,CD5,FOSL1,RELA,CLCF1,IL18BP,RNF26,SCN4B,MPZL2,ETV6,C1R,C1S,DBX2,VDR,ITGA5,NFE2,INHBE,BAZ2A,GLI1,CSRP2,ZDHHC17,PLXNC1,BTBD11,KLF12,LMO7,ZIC2,ZFP36L1,BATF,TGFB3,ASB2,TRAF3,ZFYVE21,MEIS2,PRTG,RNF111,ITGAL,FUS,IL32,SALL1,CDH5,ZFHX3,SLC7A5,ZNF18,LASP1,THRA,STAT3,NFE2L1,WFIKKN2,TRIM37,ANKFN1,MTMR4,ICA…
TF	Factor: ETF; motif: CCCCGCCCCYN	TF:M07039	0.00370734	2.43094	16527	621	557	19917	ZNF33A,ZNF25,ITGB1,ASB13,KLF6,ZMYND11,ZNF33B,ANKRD2,NFKB2,EMX2,FANK1,PHF21A,C1QTNF4,SPI1,CD44,TRIM44,IGSF22,TRIM21,TRIM22,IFITM1,IRF7,CD81,ZNF195,CD5,FOSL1,RELA,CLCF1,RBM4B,IL18BP,INPPL1,BIRC3,RNF26,SCN4B,TMEM25,RNF214,SCN3B,PRDM10,OPCML,ETV6,C1R,C1S,DBX2,VDR,ITGA5,NFE2,INHBE,BAZ2A,GLI1,STAT2,CSRP2,ZDHHC17,PLXNC1,BTBD11,FLT3,ELF1,KLF12,LMO7,ZIC2,CHAMP1,AJUBA,HECTD1,BAZ1A,FKBP3,ZFP36L1,BATF,TGFB3,…
TF	Factor: Sp1; motif: NGGGGCGGGGN; match class: 1	TF:M07395_1	0.00454037	2.34291	6376	621	254	19917	ITGB1,ASB13,ZMYND11,NFKB2,FANK1,PHF21A,CD44,TRIM44,IRF7,CD81,ZNF195,FOSL1,RELA,CLCF1,RBM4B,INPPL1,SCN4B,TMEM25,SCN3B,OPCML,ETV6,NFE2,GLI1,CSRP2,ZDHHC17,BTBD11,LMO7,CHAMP1,AJUBA,FKBP3,ZFP36L1,TRAF3,ZFYVE21,PRTG,FUS,IL4R,TNFRSF12A,SALL1,AMFR,NFATC3,ZFHX3,SLC7A5,ZMYND15,LASP1,THRA,NFE2L1,TRIM37,MTMR4,TRIM47,TGIF1,OSBPL1A,DTNA,PIAS2,NFATC1,GATAD2A,PIK3R2,ZNF333,ZNF699,PIAS4,SHD,ZNF77,ZNF507,ZNF574,PP…
TF	Factor: GKLF; motif: NNNRGGNGNGGSN; match class: 1	TF:M07289_1	0.0053677	2.27021	10645	621	389	19917	ITGB1,ASB13,KLF6,ZMYND11,ANKRD2,NFKB2,EMX2,FANK1,PHF21A,C1QTNF4,SPI1,IGSF22,CD81,CD5,FOSL1,RELA,CLCF1,IL18BP,INPPL1,RNF26,SCN4B,TMEM25,RNF214,SCN3B,PRDM10,OPCML,ETV6,DBX2,VDR,ITGA5,NFE2,INHBE,BAZ2A,GLI1,STAT2,CSRP2,ZDHHC17,BTBD11,FLT3,LMO7,ZIC2,CHAMP1,AJUBA,HECTD1,BAZ1A,ZFP36L1,TGFB3,ZFYVE21,MEIS2,B2M,PRTG,RNF111,CSK,FUS,IL4R,TNFRSF12A,SALL1,AMFR,NFATC3,SLC7A5,CXCL16,ZMYND15,LASP1,THRA,STAT3,NFE2…
TF	Factor: KROX; motif: CCCGCCCCCRCCCC; match class: 1	TF:M00982_1	0.0144885	1.83898	3531	621	154	19917	ITGB1,PHF21A,CD81,FOSL1,CLCF1,INPPL1,TMEM25,RNF214,ETV6,DBX2,ITGA5,NFE2,GLI1,BTBD11,LMO7,ZIC2,AJUBA,ZFP36L1,TRAF3,ZFYVE21,MEIS2,PRTG,TNFRSF12A,NFATC3,ZFHX3,ZFP1,SLC7A5,ANKFY1,LASP1,THRA,TGIF1,OSBPL1A,PIAS2,ZNF532,NFATC1,ZNF682,PIK3R2,ZNF333,PIAS4,SHD,CEBPA,PPP1R13L,ZNF628,ZNF324B,ZNF274,F3,JUN,ASAP3,MUC1,POU2F1,ABL2,GZF1,RBCK1,HCK,PHF20,CEBPB,JAM2,PKNOX1,PHF21B,SOCS5,CLIP4,SOWAHC,SP5,ZFAND2B,IL17…
TF	Factor: GKLF; motif: NNRRGRRNGNSNNN	TF:M07040	0.0154785	1.81027	12809	621	451	19917	ITGB1,KLF6,ZMYND11,ANKRD2,NFKB2,EMX2,FANK1,PHF21A,C1QTNF4,SPI1,IGSF22,TRIM21,IFITM1,IRF7,CD81,ZNF195,CD5,FOSL1,RELA,CLCF1,RBM4B,IL18BP,INPPL1,BIRC3,RNF26,SCN4B,TMEM25,RNF214,SCN3B,OPCML,ETV6,C1R,DBX2,ITGA5,NFE2,BAZ2A,GLI1,STAT2,CSRP2,ZDHHC17,PLXNC1,BTBD11,FLT3,ELF1,LMO7,ZIC2,CHAMP1,AJUBA,HECTD1,BAZ1A,ZFP36L1,TGFB3,ASB2,TRAF3,MEIS2,PRTG,RNF111,CSK,ITGAL,FUS,IL4R,TNFRSF12A,IL32,ZNF423,SALL1,AMFR,CD…
TF	Factor: AP-2gamma; motif: GCCYNNGGS	TF:M00470	0.0165759	1.78052	9473	621	350	19917	ZNF33A,ITGB1,ASB13,KLF6,ZMYND11,ANKRD2,NFKB2,FANK1,PHF21A,SPI1,CD44,TRIM44,TRIM21,IFITM1,IRF7,CD81,ZNF195,FOSL1,IL18BP,INPPL1,BIRC3,SCN4B,TMEM25,MPZL2,RNF214,SCN3B,PRDM10,OPCML,ETV6,DBX2,VDR,ITGA5,NFE2,BAZ2A,STAT2,CSRP2,ZDHHC17,PLXNC1,BTBD11,FLT3,LMO7,ZIC2,CHAMP1,AJUBA,HECTD1,BAZ1A,TGFB3,TRAF3,ZFYVE21,MEIS2,PRTG,CSK,ITGAL,FUS,TNFRSF12A,ZNF500,IL32,ZNF423,SALL1,AMFR,NFATC3,SLC7A5,ZMYND15,LASP1,THR…
TF	Factor: Egr-1; motif: GCGGGGGCGG; match class: 1	TF:M01873_1	0.026205	1.58162	2678	621	122	19917	ITGB1,KLF6,NFKB2,PHF21A,CD81,CLCF1,INPPL1,ETV6,NFE2,ZIC2,HECTD1,TRAF3,ZFYVE21,PRTG,TNFRSF12A,NFATC3,SLC7A5,LASP1,THRA,KAT7,TGIF1,PIAS2,NFATC1,ZNF682,GATAD2A,PIK3R2,CEBPA,ZNF324B,ZNF274,MUC1,POU2F1,ABL2,HCK,CEBPB,PKNOX1,IL17RA,PHF21B,CLIP4,SOWAHC,SP5,BARD1,IL17RD,SATB1,PPARG,CNTN4,ABTB1,ABLIM2,FGFRL1,RNF4,ZFYVE28,NFKB1,JADE2,FGFR4,SQSTM1,CD83,IGF2R,IKZF1,ANKMY2,LIMK1,CTTNBP2,SCARA3,ZNF395,BMP1,CEB…
TF	Factor: AP-2; motif: SNNNCCNCAGGCN	TF:M00915	0.0293741	1.53204	9683	621	355	19917	ITGB1,KLF6,ZMYND11,ZNF33B,FANK1,PHF21A,C1QTNF4,CD44,IGSF22,TRIM22,IFITM1,CD81,ZNF195,FOSL1,RELA,CLCF1,RBM4B,IL18BP,INPPL1,TMEM25,RNF214,SCN3B,PRDM10,OPCML,DBX2,VDR,NFE2,BAZ2A,GLI1,ZDHHC17,PLXNC1,BTBD11,FLT3,LMO7,ZIC2,CHAMP1,AJUBA,HECTD1,BAZ1A,TGFB3,TRAF3,ZFYVE21,PRTG,TNFRSF12A,ZNF500,IL32,ZNF423,SALL1,AMFR,CDH5,NFATC3,ZFHX3,ZFP1,SLC7A5,ZNF287,ZNF18,ZMYND15,LASP1,THRA,STAT3,NFE2L1,TRIM37,MTMR4,CD7…
TF	Factor: GKLF; motif: NNRRGRRNGNSNNN; match class: 1	TF:M07040_1	0.031107	1.50714	8225	621	309	19917	KLF6,ZMYND11,ANKRD2,NFKB2,EMX2,PHF21A,C1QTNF4,IGSF22,TRIM21,CD5,FOSL1,RELA,CLCF1,IL18BP,INPPL1,SCN4B,TMEM25,RNF214,SCN3B,OPCML,ETV6,C1R,DBX2,ITGA5,NFE2,BAZ2A,GLI1,STAT2,ZDHHC17,PLXNC1,FLT3,LMO7,ZIC2,AJUBA,HECTD1,ZFP36L1,TGFB3,MEIS2,PRTG,RNF111,ITGAL,SALL1,AMFR,CDH5,NFATC3,ZFHX3,LASP1,THRA,STAT3,NFE2L1,MTMR4,CD79B,TGIF1,ZNF397,PIAS2,MBD1,ZNF532,NFATC1,GDF15,ZNF333,CD320,ZNF625,TICAM1,PIAS4,SHD,CEB…
TF	Factor: IRF-1; motif: NAAANNGAAASTGAAASNRN	TF:M09956	0.0341042	1.46719	322	621	26	19917	TRIM21,IL18BP,ETV6,B2M,NFATC1,BST2,F3,RNASEL,RBCK1,ZBTB20,DTX3L,JADE2,HAVCR2,HLA-DRB1,HLA-DRB5,HLA-A,TRIM26,ZFAND1,ZNF462,PJA1,CLEC2B,NPL,MDK,FLT3LG,CTSS,HGF
TF	Factor: WT1; motif: CGCCCCCNCN; match class: 1	TF:M02036_1	0.0387877	1.41131	5308	621	213	19917	ITGB1,KLF6,PHF21A,TRIM44,CD81,FOSL1,RELA,CLCF1,RBM4B,INPPL1,TMEM25,RNF214,SCN3B,ETV6,DBX2,ITGA5,NFE2,GLI1,CSRP2,ZDHHC17,PLXNC1,BTBD11,LMO7,ZIC2,HECTD1,ZFP36L1,TRAF3,ZFYVE21,PRTG,FUS,TNFRSF12A,AMFR,NFATC3,ZFP1,SLC7A5,ZMYND15,ANKFY1,LASP1,THRA,KAT7,TRIM37,TGIF1,ZNF532,NFATC1,ZNF682,PIK3R2,ZNF333,PIAS4,SHD,CEBPA,ZNF428,ZNF432,ZNF628,ZNF324B,ZNF274,TRIM45,F3,JUN,ZFP69,ASAP3,TNFRSF8,MUC1,MPZL1,POU2F1,…
TF	Factor: MAZ; motif: GGGGGAGGGGGNGRGRRRGNRG	TF:M09984	0.0465128	1.33243	9627	621	352	19917	ITGB1,KLF6,ZMYND11,NFKB2,EMX2,FANK1,PHF21A,C1QTNF4,SPI1,CD44,TRIM44,IGSF22,TRIM21,IRF7,CD81,CD5,FOSL1,RELA,CLCF1,INPPL1,SCN4B,TMEM25,RNF214,SCN3B,OPCML,ETV6,C1R,C1S,DBX2,ITGA5,INHBE,BAZ2A,GLI1,STAT2,ZDHHC17,PLXNC1,BTBD11,FLT3,ELF1,LMO7,ZIC2,AJUBA,HECTD1,ZFP36L1,TGFB3,ASB2,TRAF3,ZFYVE21,MEIS2,B2M,PRTG,RNF111,CSK,ITGAL,TNFRSF12A,IL32,SALL1,AMFR,CDH5,NFATC3,ZFHX3,ZFP1,SLC7A5,ZNF287,ZNF18,ZMYND15,ANK…
MIRNA	hsa-miR-21-5p	MIRNA:hsa-miR-21-5p	0.00211311	2.67508	607	544	46	14823	HECTD1,RNF111,STAT3,TGIF1,OSBPL1A,ZNF532,MUC1,JAG1,PHF20,CEBPB,PKNOX1,PPARA,SOCS5,CLIP4,SOWAHC,BMPR2,SATB1,ZBTB20,DTX3L,BCL6,FGFRL1,CXCL10,NFKB1,PALLD,TLR3,ANKRD46,TNFRSF11B,TLR4,TGFBR3,GNE,CAPRIN1,NFIA,FBXO11,OXTR,TBL1XR1,NIPBL,STXBP5,DDHD2,NFIB,TAF1,COL4A1,MMP9,TIMP3,FGF12,EDIL3,VEGFA
CORUM	ITGA5-ITGB1-ADAM15 complex	CORUM:2384	0.049423	1.30607	3	154	3	3627	ITGB1,ITGA5,ADAM15
CORUM	ITGA5-ITGB1-CAL4A3 complex	CORUM:2853	0.049423	1.30607	3	154	3	3627	ITGB1,ITGA5,COL18A1
CORUM	ITGA5-ITGB1-SPP1 complex	CORUM:3112	0.049423	1.30607	3	154	3	3627	ITGB1,ITGA5,SPP1
CORUM	IGF2R-PLAUR-PLAU complex	CORUM:7109	0.049423	1.30607	3	154	3	3627	PLAUR,IGF2R,PLAU
CORUM	ITGA1-ITGB1-COL6A3 complex	CORUM:2434	0.049423	1.30607	3	154	3	3627	ITGB1,ITGA1,COL6A3
HP	Poor wound healing	HP:0001058	0.00725076	2.13962	22	217	8	4511	C1R,CFH,ITGB2,CFI,GBA,SERPINE1,COL1A1,PLOD1
CPDB database Functional Enrichment Analysis
p-value	q-value	pathway	source	external_id	members_input_overlap	members_input_overlap_geneids	size	effective_size
3.83326e-27	6.20605e-24	Immune System	Reactome	R-HSA-168256	ASB13; IL1RL1; FBXO11; MUC17; B2M; HECTD1; FCGR1B; S100A11; S100A12; MICB; ASB2; ABL2; IL12RB2; RNF114; RNF111; RELA; RNASEL; C4A; FCAR; CRISPLD2; IFITM1; MUC1; CTSC; TRIM21; TRIM22; HLA-DRB5; PJA1; CLCF1; CSF3R; LY96; CTSS; CXCL1; DZIP3; GRB10; CLEC2B; C1QC; C1QB; TLR2; TLR3; C5AR1; TLR6; TLR4; COLEC11; RNF4; TLR9; NFATC1; IL20RB; FUS; IL10RB; NEU1; TRIM32; HLA-A; TRIM37; ANXA2; LMO7; TNFRSF12A;…	929; 3127; 4591; 2204; 83716; 126014; 10346; 3689; 6041; 684; 53833; 3385; 54778; 8722; 78989; 3965; 2534; 55905; 3597; 8519; 54106; 720; 148022; 23643; 3984; 713; 10333; 6286; 6279; 2521; 4790; 6737; 4772; 9976; 11118; 22918; 3688; 6773; 2919; 10148; 2547; 3384; 84868; 6402; 27180; 22954; 9655; 5071; 80263; 1445; 5296; 2323; 5329; 3082; 3665; 4982; 9173; 3075; 7097; 960; 4775; 4582; 140453; 4318…	1828	1827
1.56987e-17	1.27081e-14	Extracellular matrix organization	Reactome	R-HSA-1474244	TGFB3; TIMP1; ITGA1; VCAN; ITGA5; BGN; P4HA3; ADAM12; ITGB2; ADAM15; LAMB1; ADAMTS18; COL2A1; SERPINE1; COL1A1; PLOD2; PLOD1; ADAMTS9; CASK; THBS1; COL27A1; ICAM3; ICAM2; ITGAL; ITGB1; PDGFA; COL8A1; LAMA3; JAM2; COL18A1; CD44; EFEMP2; COL19A1; COL4A2; COL4A1; CTSS; COL6A3; F11R; BMP1; SDC2; COL22A1; SPP1; MMP9; SERPINH1; COL6A2; VCAM1	871; 8573; 1292; 7076; 80781; 283208; 3384; 649; 30008; 3672; 5351; 7057; 1277; 1295; 8038; 5054; 1282; 58494; 4318; 169044; 1284; 3909; 6696; 3678; 3912; 5154; 3689; 8751; 7412; 1520; 5352; 3683; 85301; 1280; 1293; 633; 1310; 1462; 7043; 50848; 6383; 960; 56999; 3385; 170692; 3688	287	287
6.25761e-17	3.37702e-14	Cytokine Signaling in Immune system	Reactome	R-HSA-1280215	IL20RB; IL1RL1; IL10RB; JUN; HLA-A; NFKB2; BIRC3; B2M; TRAF3; FCGR1B; ABL2; IL18BP; FLT3; FUS; STAT4; STAT3; STAT2; INPPL1; TNFRSF12A; IL12RB2; FYN; TRIM21; TNFRSF8; PIK3R2; NFKB1; RELA; RNASEL; IFITM1; LYN; IL4R; CSK; CD44; TRIM26; HLA-DRB1; CD40; TRIM22; HLA-DRB5; LGALS9; FLT3LG; VCAM1; TNFRSF11B; HGF; HCK; TRIM45; CSF3R; SLA; SOCS5; SQSTM1; IL13RA1; IRF7; GRB10; CLCF1; EBI3; IL6; BST2; IL32; H…	10068; 684; 2323; 8519; 3127; 6672; 3665; 4982; 9173; 3117; 80263; 10346; 3566; 8878; 6041; 53833; 960; 943; 1441; 3965; 2534; 2887; 3597; 330; 3055; 3123; 51330; 3105; 5970; 6774; 23529; 9235; 7726; 3725; 6503; 3588; 2521; 4790; 958; 6737; 2322; 3082; 3569; 3636; 4067; 6773; 7412; 10148; 3595; 27; 567; 84868; 2210; 9655; 6775; 7187; 1445; 5296; 4791	471	471
6.4894e-16	2.62658e-13	Beta1 integrin cell surface interactions	PID	integrin1_pathway	TGM2; PLAUR; ITGA5; LAMB1; COL2A1; MDK; CD81; THBS1; ITGA1; ITGB1; LAMA3; JAM2; COL18A1; PLAU; VEGFA; VCAM1; COL4A1; CD14; SPP1; COL1A1; COL6A3; COL6A2	1280; 975; 929; 3672; 7057; 1277; 7412; 7052; 3909; 1293; 6696; 1282; 80781; 3678; 5329; 3912; 4192; 58494; 1292; 7422; 5328; 3688	66	66
1.38961e-12	4.49957e-10	Innate Immune System	Reactome	R-HSA-168249	MUC17; B2M; C5AR1; S100A11; S100A12; RELA; C4A; FCAR; CRISPLD2; MUC1; CTSC; TRIM21; CTSZ; LY96; CTSS; CXCL1; C1QC; C1QB; TLR2; TLR3; TLR6; TLR4; BST2; TLR9; NFATC1; NFATC3; FUS; TRIM32; HLA-A; TRAF3; XRCC6; TRIM56; LILRB2; OSCAR; JUN; ITGB2; PIK3R2; FCN3; TICAM1; TLR5; IRF7; CD93; PSMD12; CD14; ITGAL; ICAM3; SERPINB1; ABL1; IGF2R; CLEC5A; CD81; S100A9; S100A8; NFKB1; NFKB2; ICAM2; C2; LGALS3; LYN…	929; 126014; 684; 5329; 5646; 6402; 54106; 717; 1992; 4758; 714; 3075; 3482; 12; 23601; 960; 4775; 3385; 719; 78989; 2534; 3689; 3958; 10288; 6283; 140453; 330; 4318; 1075; 720; 23643; 302; 148022; 3984; 713; 7100; 8936; 3105; 5970; 1778; 3725; 3577; 6279; 5718; 81844; 2521; 3665; 4790; 10875; 1604; 6737; 10333; 5328; 4582; 6280; 25; 4772; 716; 1520; 715; 22918; 4067; 728; 2919; 2547; 2204; 963; …	1065	1064
1.95167e-11	5.26625e-09	Complement and Coagulation Cascades	Wikipathways	WP558	SERPINA1; F3; SERPINA5; CFH; CFI; C3AR1; CD55; C1QC; C1QB; PLAU; C5AR1; C1R; PLAUR; C1S; C2; THBD; SERPINE1	3426; 5054; 7056; 5328; 2152; 719; 717; 716; 714; 713; 3075; 5104; 5329; 5265; 715; 1604; 728	59	59
1.64852e-10	3.81279e-08	Complement and coagulation cascades - Homo sapiens (human)	KEGG	path:hsa04610	SERPINA1; C3AR1; SERPINA5; CFH; CFI; PLAUR; CD55; C1QC; C1QB; PLAU; C5AR1; F3; ITGB2; C2; C1S; C1R; THBD; SERPINE1; C4A	7056; 5265; 3075; 1604; 3426; 5054; 5104; 713; 714; 715; 716; 717; 5328; 5329; 719; 2152; 728; 3689; 720	85	85
2.48228e-10	5.02351e-08	Herpes simplex virus 1 infection - Homo sapiens (human)	KEGG	path:hsa05168	ZNF699; ZNF195; ZNF333; ZNF331; HLA-A; BIRC3; ZNF254; ZNF621; ITGA5; IL6; B2M; ZNF33A; ZNF30; POU2F1; ZNF780A; ZNF77; TICAM1; HLA-DRB1; STAT2; ZFP1; ZNF519; PIK3R2; ZFP69; ZNF432; NFKB1; ZNF510; RNASEL; ZNF514; ZNF222; TRAF3; ZNF225; ZNF226; ZNF682; ZNF93; HLA-DRB5; ZNF25; MTOR; RELA; ZNF324B; ZNF675; IRF7; TLR2; TLR3; ZNF425; ZNF33B; BST2; TLR9; HLA-DQA1; SP100	81931; 374879; 55422; 330; 22869; 2475; 162239; 84449; 6672; 148022; 567; 285268; 219749; 6773; 684; 4790; 54106; 162655; 84874; 7097; 7098; 91120; 7187; 3105; 3117; 3123; 3127; 58492; 5296; 9534; 5451; 171392; 7581; 7582; 155054; 9668; 388569; 3569; 7673; 7748; 3665; 7768; 7769; 3678; 339559; 284323; 5970; 6041; 90075	498	498
3.81491e-10	6.86259e-08	Toll-like Receptor Signaling related to MyD88	Wikipathways	WP3858	TICAM1; TRAF3; IRF7; TLR2; TLR3; TLR6; TLR4; TLR5; NFKB1; NFKB2; TLR9; RELA	10333; 7099; 7097; 4790; 7098; 3665; 7100; 148022; 54106; 4791; 5970; 7187	31	31
5.06498e-10	8.20021e-08	Regulation of toll-like receptor signaling pathway	Wikipathways	WP1449	TLR6; ZMYND11; TLR2; TICAM1; LY96; JUN; PIK3R2; NFKB1; NFKB2; TRAF3; RBCK1; CD40; CXCL11; CXCL10; RELA; SQSTM1; IRF7; IL6; TLR3; CD14; SPP1; TLR4; TLR5; TLR9	8878; 3569; 929; 10616; 3665; 10333; 148022; 7097; 7098; 7099; 23643; 3725; 6696; 5296; 958; 6373; 3627; 7100; 54106; 4790; 4791; 5970; 10771; 7187	145	145
5.73499e-10	8.44086e-08	Collagen formation	Reactome	R-HSA-1474290	MMP9; COL8A1; COL22A1; BMP1; CTSS; COL18A1; PLOD1; PLOD2; COL19A1; P4HA3; COL27A1; LAMA3; COL4A2; COL4A1; COL1A1; SERPINH1; COL6A2; COL2A1; COL6A3	871; 1292; 85301; 283208; 649; 5351; 1277; 1282; 1295; 4318; 169044; 80781; 1284; 3909; 5352; 1280; 1293; 1310; 1520	91	91
6.68179e-10	9.01484e-08	Endogenous TLR signaling	PID	toll_endogenous_pathway	TICAM1; VCAN; BGN; TLR2; TLR3; CD14; S100A9; S100A8; TLR4; LY96; TLR6	929; 7099; 1462; 6280; 148022; 7098; 23643; 6279; 7097; 633; 10333	26	26
7.88849e-10	9.82421e-08	Toll-like Receptor Signaling Pathway	Wikipathways	WP75	TICAM1; CXCL11; IRF7; SPP1; TLR5; JUN; CD40; IL6; TLR3; CD14; NFKB1; TLR6; PIK3R2; TLR4; CXCL10; LY96; TLR2; RELA; TLR9; TRAF3	3569; 929; 3665; 10333; 148022; 5970; 7097; 7098; 7099; 23643; 3725; 6696; 5296; 958; 3627; 7100; 54106; 4790; 6373; 7187	103	103
9.43993e-10	1.09166e-07	Toll-like receptor signaling pathway - Homo sapiens (human)	KEGG	path:hsa04620	TICAM1; TRAF3; IRF7; TLR3; TLR5; JUN; CD40; TLR2; TLR6; CD14; CXCL11; SPP1; PIK3R2; TLR4; NFKB1; LY96; CXCL10; RELA; TLR9; IL6	7187; 6696; 3627; 148022; 3665; 23643; 10333; 3725; 5296; 4790; 5970; 54106; 6373; 929; 7097; 7098; 7099; 7100; 958; 3569	104	104
1.01614e-09	1.09675e-07	Inflammatory bowel disease - Homo sapiens (human)	KEGG	path:hsa05321	NFATC1; TGFB3; STAT3; IL4R; HLA-DRB1; JUN; HLA-DRB5; TLR2; IL12RB2; STAT4; TLR4; TLR5; NFKB1; RELA; HLA-DQA1; IL6	3595; 3725; 7043; 3117; 3123; 4790; 3127; 7097; 7099; 7100; 5970; 4772; 3566; 3569; 6774; 6775	65	65
1.29665e-09	1.31205e-07	Integrin cell surface interactions	Reactome	R-HSA-216083	ITGB1; ITGB2; ICAM2; JAM2; ICAM3; COL18A1; CD44; ITGA5; THBS1; ITGAL; COL4A2; COL4A1; ITGA1; SPP1; F11R; VCAM1	3683; 80781; 7057; 1284; 7412; 50848; 6696; 960; 3672; 3385; 3678; 1282; 3689; 3384; 58494; 3688	66	66
1.51001e-09	1.43806e-07	Pertussis - Homo sapiens (human)	KEGG	path:hsa05133	ITGB1; TICAM1; ITGB2; C1QC; JUN; ITGA5; C1QB; IL6; LY96; CD14; C4A; TLR4; C1R; C1S; NFKB1; RELA; C2	3725; 3569; 3678; 4790; 7099; 148022; 929; 713; 714; 715; 716; 717; 720; 23643; 3688; 3689; 5970	76	76
1.64674e-09	1.48115e-07	Collagen biosynthesis and modifying enzymes	Reactome	R-HSA-1650814	COL8A1; PLOD1; BMP1; COL18A1; COL22A1; COL19A1; P4HA3; COL27A1; PLOD2; COL4A2; COL4A1; COL1A1; SERPINH1; COL6A2; COL2A1; COL6A3	169044; 85301; 1280; 5351; 80781; 871; 1284; 1310; 1277; 1292; 1295; 283208; 1293; 1282; 649; 5352	67	67
3.17662e-09	2.70681e-07	Neutrophil degranulation	Reactome	R-HSA-6798695	CD53; CD55; PLAUR; HLA-A; S100P; LGALS3; PRSS3; ITGB2; MMP9; S100A11; IGF2R; S100A12; XRCC6; CLEC5A; B2M; SERPINA3; LILRB2; OSCAR; CXCR1; S100A9; S100A8; FGL2; NFKB1; FCAR; CRISPLD2; ANXA2; SELL; SERPINA1; CD44; CTSC; PLAU; CTSZ; DYNC1H1; SERPINB1; CTSS; CXCL1; C3AR1; CD93; PSMD12; TLR2; CD14; C5AR1; ITGAL; SIGLEC9; BST2; NEU1	929; 7097; 126014; 684; 5329; 5646; 2204; 1992; 4758; 83716; 12; 3689; 23601; 6283; 960; 719; 10288; 4318; 1075; 302; 3105; 1778; 6286; 3577; 6279; 5718; 4790; 10875; 1604; 3958; 5328; 6280; 3482; 1520; 22918; 728; 2919; 2547; 6282; 963; 567; 6402; 27180; 1522; 3683; 5265	487	486
4.14764e-09	3.35751e-07	Adaptive Immune System	Reactome	R-HSA-1280218	DTX3L; NFATC1; ASB13; BTN3A2; TRIM32; HLA-A; FBXO11; TRIM37; PRKN; HECTD1; B2M; NFATC3; FCGR1B; BTN2A2; CD79B; MICB; ASB2; AP2S1; LILRB4; LILRB2; LILRB1; CD81; OSCAR; FYN; ITGB2; PIK3R2; RNF114; ICAM3; ICAM2; RNF111; PJA1; NFKB1; RELA; CUL3; ITGB1; CBLB; IFITM1; HLA-DRB1; CSK; CTSC; CD40; CTSF; HLA-DRB5; PRKCB; MTOR; VCAM1; CTSS; LYN; SELL; DZIP3; TRIM21; CLEC2B; LMO7; ITGAL; SIGLEC9; RBCK1; RNF4…	8519; 11006; 6047; 3127; 4591; 126014; 79754; 868; 6402; 3123; 4775; 3385; 54778; 8722; 5071; 2534; 3689; 55905; 10288; 2475; 64219; 1075; 8452; 10616; 5579; 974; 5970; 4008; 3117; 25831; 4790; 958; 4277; 6737; 9666; 151636; 3105; 4772; 10385; 1520; 9976; 11118; 3688; 4067; 7412; 1175; 3384; 567; 51676; 10859; 353514; 27180; 2210; 80204; 22954; 975; 3683; 1445; 5296	719	719
9.71554e-09	7.49022e-07	Toll-like Receptor Cascades	Reactome	R-HSA-168898	TICAM1; TRAF3; IRF7; FUS; CTSS; BIRC3; JUN; TLR2; TLR3; CD14; ITGB2; S100A9; S100A8; TLR4; TLR5; LY96; NFKB1; RELA; TLR9; TLR6; NFKB2	929; 3725; 6279; 2521; 7099; 4790; 54106; 3665; 148022; 6280; 7098; 23643; 7097; 7187; 3689; 7100; 10333; 330; 1520; 5970; 4791	130	130
1.54904e-08	1.13995e-06	Signaling by Interleukins	Reactome	R-HSA-449147	IL20RB; FUS; IL10RB; FYN; NFKB2; IL18BP; IL1RL1; STAT4; STAT3; INPPL1; IL12RB2; JUN; PIK3R2; NFKB1; LYN; IL4R; LGALS9; IL32; CSF3R; HGF; HCK; RELA; SOCS5; SQSTM1; IL13RA1; CLCF1; IL6; EBI3; HAVCR2	10068; 4067; 2534; 1441; 3725; 3588; 3965; 10148; 3055; 3595; 2521; 3597; 84868; 4790; 9173; 3569; 9655; 3082; 3566; 9235; 6775; 8878; 23529; 5970; 53833; 5296; 6774; 3636; 4791	240	240
1.86895e-08	1.31558e-06	Malaria - Homo sapiens (human)	KEGG	path:hsa05144	IL6; TGFB3; CD81; SDC2; CD40; THBS1; TLR2; ITGB2; ITGAL; VCAM1; TLR4; HGF; TLR9	7043; 3082; 7057; 7097; 7099; 958; 975; 54106; 3689; 6383; 3683; 3569; 7412	50	50
1.95855e-08	1.32121e-06	AGE-RAGE signaling pathway in diabetic complications - Homo sapiens (human)	KEGG	path:hsa04933	NFATC1; COL4A2; F3; STAT3; PLCB1; PRKCB; JUN; SERPINE1; IL6; TGFB3; VEGFA; PIK3R2; COL4A1; COL1A1; NFKB1; RELA; THBD; VCAM1	2152; 6774; 3725; 4772; 5296; 4790; 23236; 7412; 1277; 7422; 1282; 1284; 5970; 7043; 7056; 5054; 5579; 3569	100	100
2.54458e-08	1.64787e-06	B cell receptor signaling pathway - Homo sapiens (human)	KEGG	path:hsa04662	NFATC1; IFITM1; NFATC3; LILRB2; INPPL1; CD81; PRKCB; JUN; LILRB4; PIK3R2; NFKB1; RELA; LILRA5; CD79B; LYN; LILRB1	3725; 3636; 4772; 4775; 5296; 4790; 8519; 5579; 974; 5970; 4067; 975; 10288; 353514; 10859; 11006	82	80
3.06684e-08	1.9097e-06	PI3K-Akt signaling pathway	Wikipathways	WP4172	COL4A1; ITGA1; ITGA5; IL6; LAMB1; COL2A1; FLT3; PGF; TLR2; THBS1; PIK3R2; FGF13; NFKB1; RELA; MTOR; ITGB1; PDGFA; LAMA3; IL4R; ANGPT2; VEGFA; COL4A2; CSF3R; FGF12; HGF; FGFR4; FGF11; KIT; CREB3L2; SPP1; TLR4; COL1A1; FLT3LG; COL6A3; COL6A2	2323; 7057; 285; 3569; 5228; 3566; 2257; 2256; 2475; 5154; 3678; 3672; 2264; 64764; 3815; 2258; 1277; 7422; 4790; 5970; 7099; 7097; 3082; 3688; 6696; 5296; 3909; 1441; 1292; 1293; 3912; 2322; 1284; 1280; 1282	340	339
3.82992e-08	2.29653e-06	Complement system	Wikipathways	WP2806	SELL; CFH; CD55; C3AR1; CFI; CD93; THBS1; TLR2; LAMB1; C5AR1; SPP1; ICAM2; PLAUR; C1S; C2; CD40; C4A	7057; 719; 717; 716; 22918; 3384; 5329; 7097; 3075; 6402; 720; 6696; 728; 1604; 958; 3912; 3426	93	93
5.12766e-08	2.96489e-06	Validated transcriptional targets of AP1 family members Fra1 and Fra2	PID	fra_pathway	NFATC1; LAMA3; PLAUR; MMP9; JUN; PLAU; IL6; MGP; FOSL1; NFATC3; THBD	3725; 8061; 4256; 4772; 3909; 7056; 4775; 4318; 5329; 5328; 3569	37	37
6.46294e-08	3.60811e-06	RANKL-RANK signaling pathway	Wikipathways	WP2018	RELA; NFATC1; SPI1; SQSTM1; JUN; TRAF3; MTOR; PIK3R2; TNFRSF11B; NFKB1; LYN; NFKB2; VCAM1	2475; 5296; 6688; 4067; 7412; 4982; 4772; 3725; 4790; 4791; 5970; 8878; 7187	55	55
1.23706e-07	6.676e-06	IL17 signaling pathway	Wikipathways	WP2112	CEBPB; RELA; STAT3; CEBPD; TRAF3; NFKB1; IL17RE; IL17RD; IL17RB; IL17RA	55540; 132014; 1051; 54756; 23765; 1052; 4790; 6774; 5970; 7187	32	32
1.35415e-07	7.07213e-06	Amoebiasis - Homo sapiens (human)	KEGG	path:hsa05146	CXCL1; PLCB1; ITGB2; TLR4; PRKCB; TLR2; IL6; CD14; LAMA3; PIK3R2; COL4A1; COL1A1; LAMB1; NFKB1; RELA; TGFB3; COL4A2	3689; 5296; 4790; 23236; 1277; 1282; 1284; 3909; 3912; 5970; 2919; 7043; 929; 7097; 7099; 5579; 3569	102	101
1.73868e-07	8.79664e-06	Osteoclast differentiation - Homo sapiens (human)	KEGG	path:hsa04380	NFATC1; SPI1; LILRB2; LILRB1; SQSTM1; OSCAR; FYN; JUN; CAMK4; PPARG; LILRB4; FOSL1; PIK3R2; TNFRSF11B; NFKB1; NFKB2; LILRA5; RELA; STAT2	6688; 5468; 10288; 126014; 4791; 10859; 6773; 3725; 4772; 8878; 5296; 4790; 353514; 11006; 814; 5970; 4982; 8061; 2534	128	127
2.69896e-07	1.32413e-05	Staphylococcus aureus infection - Homo sapiens (human)	KEGG	path:hsa05150	FCAR; ITGB2; CFH; CFI; C3AR1; HLA-DRB1; C1QC; C1QB; HLA-DRB5; C5AR1; ITGAL; C4A; C2; C1S; C1R; HLA-DQA1	3075; 3117; 3123; 3127; 3683; 3689; 2204; 713; 714; 715; 716; 717; 719; 720; 728; 3426	96	94
3.18836e-07	1.49992e-05	toll-like receptor pathway	BioCarta	tollpathway	JUN; TLR2; TLR3; CD14; TLR6; TLR4; PPARA; LY96; RELA; TLR9	929; 7099; 3725; 7098; 23643; 5970; 54106; 7097; 5465; 10333	35	35
3.24256e-07	1.49992e-05	Lipid and atherosclerosis - Homo sapiens (human)	KEGG	path:hsa05417	NFATC1; NFATC3; IL6; TICAM1; STAT3; JUN; PIK3R2; NFKB1; LYN; PLCB1; TRAF3; RXRA; CD40; PPARG; VCAM1; LY96; RELA; CXCL1; IRF7; TLR2; CD14; TLR6; TLR4; MMP9; POU2F1	148022; 23643; 10333; 6256; 6774; 3725; 4772; 5296; 4790; 23236; 4318; 7412; 7187; 4067; 5468; 2919; 929; 7097; 7099; 958; 5451; 3665; 4775; 5970; 3569	215	215
3.64531e-07	1.63938e-05	Collagen chain trimerization	Reactome	R-HSA-8948216	COL8A1; COL18A1; COL22A1; COL19A1; COL27A1; COL4A2; COL4A1; COL1A1; COL6A3; COL6A2; COL2A1	169044; 1280; 1293; 1284; 1310; 1277; 1292; 80781; 85301; 1295; 1282	44	44
4.86983e-07	2.13088e-05	Hematopoietic cell lineage - Homo sapiens (human)	KEGG	path:hsa04640	FLT3; IL4R; CD55; CD37; ITGA1; HLA-DRB1; ITGA5; HLA-DRB5; IL6; CD5; CD14; FLT3LG; CSF3R; CD44; KIT; HLA-DQA1	3117; 3123; 3127; 1604; 3672; 3678; 3815; 2322; 2323; 921; 1441; 951; 960; 929; 3566; 3569	99	98
5.80957e-07	2.47518e-05	Integrin	INOH	None	ITGB1; COL8A1; ITGB2; COL18A1; ITGA1; VCAN; FYN; ITGA5; BGN; COL19A1; CD44; ITGAL; COL4A2; COL4A1; COL1A1; COL6A2; COL2A1; SDC2	1292; 2534; 3672; 1277; 1282; 1295; 80781; 1284; 3678; 3689; 3683; 1280; 633; 1310; 1462; 6383; 960; 3688	124	124
6.21747e-07	2.53881e-05	Kaposi sarcoma-associated herpesvirus infection - Homo sapiens (human)	KEGG	path:hsa05167	NFATC1; NFATC3; HLA-A; MICB; TICAM1; STAT3; STAT2; PREX1; JUN; PIK3R2; ANGPT2; NFKB1; RELA; TRAF3; VEGFA; HCK; LYN; CXCL1; IRF7; CLEC2B; IL6; TLR3; MTOR	7187; 3105; 148022; 3665; 285; 6773; 6774; 3725; 4772; 4775; 5296; 4277; 4790; 57580; 9976; 7422; 5970; 4067; 2919; 3569; 2475; 7098; 3055	193	193
6.27255e-07	2.53881e-05	Toll Like Receptor 4 (TLR4) Cascade	Reactome	R-HSA-166016	TICAM1; TRAF3; IRF7; FUS; BIRC3; JUN; TLR2; TLR6; CD14; ITGB2; S100A9; S100A8; TLR4; LY96; NFKB1; RELA; NFKB2	929; 3725; 6279; 2521; 7099; 4790; 3665; 148022; 6280; 23643; 7097; 7187; 3689; 10333; 330; 5970; 4791	112	112
6.96637e-07	2.75087e-05	Hepatitis B infection	Wikipathways	WP4666	TLR2; TGFB3; IRF7; STAT2; TICAM1; PRKCB; JUN; NFKB1; CREB3L2; IL6; TLR3; STAT4; NFATC3; PIK3R2; TLR4; MMP9; NFATC1; STAT3; RELA; TRAF3	3725; 7043; 3569; 3665; 7097; 148022; 5579; 6774; 6775; 6773; 5970; 7098; 7099; 5296; 64764; 4775; 4772; 4318; 4790; 7187	152	152
7.26954e-07	2.80224e-05	Regulation of TLR by endogenous ligand	Reactome	R-HSA-5686938	TLR2; CD14; TLR6; S100A8; TLR4; LY96; S100A9	929; 7099; 6279; 7097; 23643; 10333; 6280	16	16
7.70915e-07	2.8426e-05	PI3K-Akt signaling pathway - Homo sapiens (human)	KEGG	path:hsa04151	CSF3R; ITGA1; ITGA5; IL6; LAMB1; COL2A1; FLT3; PGF; TLR2; THBS1; PIK3R2; ANGPT2; NFKB1; RELA; ITGB1; PDGFA; LAMA3; IL4R; RXRA; MTOR; COL4A2; COL4A1; HGF; FGFR4; VEGFA; KIT; CREB3L2; SPP1; TLR4; COL1A1; FLT3LG; COL6A3; COL6A2	6256; 2264; 2322; 2323; 285; 2475; 6696; 4790; 7057; 7097; 7099; 3082; 5154; 5228; 5296; 64764; 1277; 1280; 1282; 1284; 1292; 1293; 1441; 3566; 3569; 3672; 3678; 3688; 7422; 3815; 3909; 3912; 5970	354	353
7.72542e-07	2.8426e-05	Acute viral myocarditis	Wikipathways	WP4298	TICAM1; ITGB2; STAT3; CD55; TLR5; FYN; IL6; TLR3; ITGAL; TLR4; MMP9; ABL1; NFKB2; ABL2	4791; 25; 7098; 7099; 4318; 27; 7100; 148022; 3683; 3689; 6774; 3569; 1604; 2534	78	78
9.20022e-07	3.21225e-05	O-linked glycosylation	Reactome	R-HSA-5173105	ST3GAL3; GALNTL5; ST6GALNAC4; GALNT13; GALNT10; POMGNT2; MUC1; ADAMTS9; THBS1; B4GAT1; GALNT9; MUC17; ADAMTS18; POMT2; B4GALT5; THSD4; B4GALT6	114805; 4582; 170692; 6487; 11041; 140453; 7057; 29954; 79875; 27090; 50614; 9331; 56999; 84892; 9334; 55568; 168391	115	115
9.248e-07	3.21225e-05	Activation of IRF3/IRF7 mediated by TBK1/IKK epsilon	Reactome	R-HSA-936964	TICAM1; TRAF3; IRF7; CD14; TLR4; LY96	929; 7099; 23643; 7187; 3665; 148022	11	11
9.32524e-07	3.21225e-05	Axon guidance	Reactome	R-HSA-422475	COL4A1; ITGA1; LIMK1; ITGA5; LAMB1; CNTN6; ABL1; ABL2; LHX2; CACNB1; MYH9; FYN; KALRN; LYN; SCN4B; NRTN; ITGB1; DPYSL3; KCNQ3; COL4A2; ABLIM3; ABLIM2; NELL2; PLXNC1; AP2S1; GRB10; SDC2; ROBO2; GDNF; NTN1; COL6A3; COL6A2; SCN3B	6330; 1282; 3672; 782; 4902; 1292; 2534; 2887; 22885; 3984; 84448; 6383; 3678; 9423; 55800; 8997; 10154; 3786; 1809; 25; 4627; 1293; 4753; 9355; 3688; 4067; 1175; 6092; 27; 1284; 27255; 3912; 2668	356	356
9.74591e-07	3.28721e-05	NF-kappa B signaling pathway - Homo sapiens (human)	KEGG	path:hsa04064	CXCL1; TICAM1; TRAF3; TLR4; PRKCB; BIRC3; CD40; PLAU; CD14; VCAM1; PIAS4; LY96; NFKB1; NFKB2; LYN; RELA	7187; 148022; 4791; 23643; 4790; 5328; 330; 5970; 2919; 51588; 929; 7412; 7099; 958; 5579; 4067	104	103
1.18181e-06	3.90479e-05	Ebola Virus Pathway on Host	Wikipathways	WP4217	ITGB1; RELA; IRF7; MFGE8; ITGA1; HLA-A; HLA-DRB1; ITGA5; HLA-DRB5; ICAM3; ICAM2; TLR4; BST2; NFKB1; NFKB2; HLA-DQA1; HAVCR2; PIK3R2	3123; 3127; 84868; 3678; 3672; 3384; 3665; 7099; 3688; 3117; 5296; 4240; 3385; 4790; 4791; 5970; 3105; 684	130	130
1.49719e-06	4.84791e-05	IL-17 signaling pathway - Homo sapiens (human)	KEGG	path:hsa04657	CXCL1; CEBPB; TRAF3; FOSL1; IL17RE; MMP9; JUN; IL6; S100A9; S100A8; NFKB1; CXCL10; RELA; IL17RB; IL17RA	7187; 1051; 3627; 6279; 6280; 3725; 4790; 23765; 4318; 55540; 5970; 2919; 8061; 132014; 3569	94	94
1.90741e-06	5.89566e-05	Cancer immunotherapy by PD-1 blockade	Wikipathways	WP4585	BATF; NFATC3; STAT3; NFATC1; HLA-A; HLA-DRB1; JUN; NFKB1	10538; 3105; 4775; 4772; 3725; 4790; 6774; 3123	25	25
1.92688e-06	5.89566e-05	Cell adhesion molecules - Homo sapiens (human)	KEGG	path:hsa04514	ITGB1; SELL; ITGB2; JAM2; MPZL1; SDC2; HLA-A; HLA-DRB1; VCAN; CD40; HLA-DRB5; ITGAL; ICAM2; NLGN4Y; ICAM3; CDH5; HLA-DQA1; F11R; VCAM1	3105; 3117; 3123; 3127; 3683; 3688; 3689; 958; 58494; 50848; 6383; 6402; 22829; 3384; 3385; 9019; 1462; 7412; 1003	149	148
1.93002e-06	5.89566e-05	Hepatitis B - Homo sapiens (human)	KEGG	path:hsa05161	TICAM1; STAT4; IRF7; STAT2; NFATC1; TLR2; MMP9; JUN; CREB3L2; IL6; TLR3; PRKCB; TRAF3; NFATC3; PIK3R2; TLR4; NFKB1; STAT3; RELA; TGFB3	7187; 148022; 3665; 6773; 6774; 6775; 3725; 4772; 4775; 5296; 3569; 4790; 4318; 64764; 5970; 7043; 7097; 7098; 7099; 5579	162	162
2.47811e-06	7.42973e-05	Synthesis of substrates in N-glycan biosythesis	Reactome	R-HSA-446219	DOLK; NPL; PMM1; ST3GAL3; ST3GAL5; CMAS; AMDHD2; GNE; SRD5A3; NANS; ST6GALNAC4; NEU1	55907; 80896; 22845; 8869; 27090; 54187; 6487; 10020; 5372; 79644; 51005; 4758	63	63
3.04885e-06	8.9747e-05	Toxoplasmosis - Homo sapiens (human)	KEGG	path:hsa05145	ITGB1; TGFB3; STAT3; IL10RB; HLA-DRB1; BIRC3; CD40; HLA-DRB5; TLR2; LAMB1; LAMA3; TLR4; LY96; NFKB1; RELA; HLA-DQA1	3588; 3117; 3123; 3127; 23643; 3688; 6774; 4790; 330; 7043; 3909; 3912; 5970; 7097; 7099; 958	112	112
3.20329e-06	9.26094e-05	Beta3 integrin cell surface interactions	PID	integrin3_pathway	PLAUR; EDIL3; PLAU; THBS1; SPP1; COL4A1; COL1A1; LAMB1; VEGFA; F11R	7057; 1277; 50848; 7422; 6696; 1282; 5329; 3912; 10085; 5328	44	44
3.47018e-06	9.85653e-05	ECM-receptor interaction - Homo sapiens (human)	KEGG	path:hsa04512	ITGB1; CD44; LAMA3; ITGA1; ITGA5; THBS1; SPP1; COL4A2; COL4A1; COL1A1; LAMB1; COL6A3; COL6A2; COL2A1	6696; 3672; 3678; 3688; 1277; 1280; 1282; 1284; 1292; 1293; 3909; 3912; 7057; 960	88	88
3.53833e-06	9.87683e-05	Focal Adhesion	Wikipathways	WP306	ITGA1; BIRC3; ITGA5; LAMB1; COL2A1; PGF; FYN; THBS1; PIK3R2; ITGB1; PDGFA; LAMA3; PRKCB; JUN; VEGFA; COL4A2; COL4A1; HGF; HCK; SPP1; COL1A1; COL6A2	7057; 5228; 330; 5154; 3678; 3672; 5579; 7422; 3082; 3725; 3688; 6696; 5296; 3909; 1292; 3912; 1277; 3055; 1284; 1280; 1282; 2534	198	198
3.69434e-06	0.000101375	Nervous system development	Reactome	R-HSA-9675108	COL4A1; ITGA1; LIMK1; ITGA5; LAMB1; CNTN6; ABL1; ABL2; LHX2; CACNB1; MYH9; FYN; KALRN; LYN; SCN4B; NRTN; ITGB1; DPYSL3; KCNQ3; COL4A2; ABLIM3; ABLIM2; NELL2; PLXNC1; AP2S1; GRB10; SDC2; ROBO2; GDNF; NTN1; COL6A3; COL6A2; SCN3B	6330; 1282; 3672; 782; 4902; 1292; 2534; 2887; 22885; 3984; 84448; 6383; 3678; 9423; 55800; 8997; 10154; 3786; 1809; 25; 4627; 1293; 4753; 9355; 3688; 4067; 1175; 6092; 27; 1284; 27255; 3912; 2668	379	379
3.84424e-06	0.000102323	Vitamin D Receptor Pathway	Wikipathways	WP2877	CDKN2C; CEBPA; VDR; TIMP3; IL1RL1; COLEC11; SPP1; HLA-DRB1; LGALS9; RXRA; CD40; CD14; SATB1; S100A8; TNFRSF11B; IGFBP5; SERPINB1; S100A9; THBD; BCL6; HLA-DQA1	3123; 7056; 4982; 3488; 9173; 929; 6256; 6304; 6279; 7421; 6280; 1031; 1992; 3965; 6696; 604; 958; 7078; 1050; 3117; 78989	184	184
3.86227e-06	0.000102323	Gastrin signaling pathway	Wikipathways	WP4659	ITGB1; ANXA2; STAT3; JUN; FYN; BIRC3; NFKB1; KIT; PPARG; VEGFA; PIK3R2; CD44; MTOR; RELA; JAG1; SERPINE1	3688; 2475; 3815; 302; 6774; 7422; 5970; 330; 182; 3725; 960; 5296; 5054; 5468; 4790; 2534	114	114
3.91848e-06	0.000102323	Biosynthesis of the N-glycan precursor (dolichol lipid-linked oligosaccharide, LLO) and transfer to a nascent protein	Reactome	R-HSA-446193	DOLK; ST3GAL3; PMM1; ST3GAL5; NPL; CMAS; AMDHD2; ALG9; GNE; SRD5A3; NANS; ST6GALNAC4; NEU1	55907; 22845; 8869; 54187; 80896; 6487; 27090; 10020; 5372; 79644; 51005; 79796; 4758	77	77
4.29316e-06	0.000110327	Chagas disease - Homo sapiens (human)	KEGG	path:hsa05142	TICAM1; TGFB3; PLCB1; C1QC; JUN; C1QB; TLR2; IL6; TLR6; PIK3R2; TLR4; NFKB1; RELA; TLR9; SERPINE1	148022; 10333; 3725; 5296; 4790; 23236; 713; 714; 7043; 5970; 54106; 7097; 7099; 5054; 3569	102	102
4.53252e-06	0.000112895	Focal adhesion - Homo sapiens (human)	KEGG	path:hsa04510	ITGA1; BIRC3; ITGA5; LAMB1; COL2A1; PGF; FYN; THBS1; PIK3R2; ITGB1; PDGFA; LAMA3; PRKCB; JUN; VEGFA; COL4A2; COL4A1; HGF; SPP1; COL1A1; COL6A3; COL6A2	3082; 5154; 6696; 2534; 3672; 3678; 3688; 5228; 3725; 5296; 1277; 7422; 1280; 1282; 1284; 1292; 1293; 3909; 3912; 7057; 330; 5579	201	201
4.53252e-06	0.000112895	Epstein-Barr virus infection - Homo sapiens (human)	KEGG	path:hsa05169	HLA-A; NFKB2; B2M; IL6; STAT3; STAT2; JUN; PIK3R2; NFKB1; RELA; TRAF3; CD44; HLA-DRB1; CD40; HLA-DRB5; CXCL10; LYN; IRF7; PSMD12; TLR2; ITGAL; HLA-DQA1	7187; 3105; 3627; 3117; 3123; 3127; 3665; 5718; 3683; 6773; 6774; 567; 3725; 5296; 4790; 4791; 4067; 5970; 7097; 958; 960; 3569	202	201
5.20656e-06	0.000127719	Pathways in cancer - Homo sapiens (human)	KEGG	path:hsa05200	TGFB3; CSF3R; PDGFA; BIRC3; LAMB1; LAMA3; ABL1; FLT3; PGF; CEBPA; SPI1; STAT3; STAT2; IL12RB2; JUN; GLI2; GLI1; PIK3R2; NFKB1; NFKB2; JAG1; ITGB1; PLCB1; TRAF3; IL4R; PRKCB; RXRA; PPARG; STAT4; FLT3LG; COL4A2; COL4A1; HGF; FGFR4; RELA; IL13RA1; VEGFA; KIT; IL6; MMP9; MTOR	25; 2736; 182; 2264; 4318; 2322; 2323; 330; 2475; 6688; 6773; 6774; 2735; 4790; 4791; 23236; 7043; 3082; 7187; 1050; 5154; 5228; 5296; 7422; 1282; 1284; 5468; 6256; 1441; 5579; 3566; 3569; 3595; 3597; 3688; 3725; 6775; 3815; 3909; 3912; 5970	531	531
5.72604e-06	0.000138365	Non-genomic actions of 1,25 dihydroxyvitamin D3	Wikipathways	WP4341	PLCB1; VDR; STAT2; PRKCB; JUN; CD40; RXRA; TLR2; IL6; TLR4; NFKB1; NFKB2	7097; 7099; 958; 3725; 4791; 4790; 23236; 5579; 3569; 6773; 7421; 6256	68	68
6.0565e-06	0.000142108	Thymic Stromal LymphoPoietin (TSLP) Signaling Pathway	Wikipathways	WP2203	RELA; STAT4; STAT3; FYN; IL6; MTOR; NFKB1; HCK; LYN; NFKB2	2475; 4067; 3055; 4790; 4791; 3569; 6774; 6775; 5970; 2534	47	47
6.0565e-06	0.000142108	Assembly of collagen fibrils and other multimeric structures	Reactome	R-HSA-2022090	COL8A1; LAMA3; BMP1; COL18A1; COL4A2; COL4A1; MMP9; COL6A3; CTSS; COL6A2	80781; 1520; 1292; 3909; 1282; 1293; 1295; 4318; 1284; 649	47	47
6.26723e-06	0.000144952	Focal Adhesion-PI3K-Akt-mTOR-signaling pathway	Wikipathways	WP3932	COL4A1; ITGA5; LAMA3; LAMB1; COL2A1; PGF; THBS1; PIK3R2; FGF13; SPP1; FGF11; ITGB1; PDGFA; ITGB2; IL4R; ANGPT2; VEGFA; COL4A2; CSF3R; FGF12; HGF; FGFR4; KIT; CREB3L2; ITGAL; COL1A1; MTOR; COL6A2	7057; 285; 5228; 2258; 3566; 2257; 2256; 2475; 5154; 3678; 2264; 64764; 3815; 1277; 7422; 3082; 3689; 3688; 3683; 6696; 5296; 3909; 1441; 1292; 3912; 1284; 1280; 1282	302	302
6.65084e-06	0.000151658	Beta2 integrin cell surface interactions	PID	integrin2_pathway	ITGB2; PLAUR; PLAU; ICAM3; VCAM1; ITGAL; F11R; ICAM2	3683; 7412; 50848; 3385; 5329; 3689; 3384; 5328	29	29
7.20108e-06	0.000161924	ApoE and miR-146 in inflammation and atherosclerosis	Wikipathways	WP3926	TLR2; RELA; SPI1; NFKB2; TLR4	7097; 7099; 6688; 5970; 4791	9	9
7.82733e-06	0.000173595	KitReceptor	NetPath	Pathway_KitReceptor	CBLB; STAT3; JUN; PRKCB; FYN; KIT; MTOR; PIK3R2; ABL1; HCK; LYN; RELA	3725; 3815; 4067; 3055; 2534; 5970; 25; 6774; 5296; 5579; 2475; 868	70	70
8.09217e-06	0.000177043	Viral myocarditis - Homo sapiens (human)	KEGG	path:hsa05416	ITGB2; CD55; HLA-A; HLA-DRB1; FYN; CD40; HLA-DRB5; ITGAL; ABL1; ABL2; HLA-DQA1	3689; 3117; 25; 27; 3105; 3123; 3127; 1604; 3683; 2534; 958	60	59
8.94723e-06	0.000193141	Complement Activation	Wikipathways	WP545	CD55; C1QC; C1QB; C4A; C1R; C1S; C2	717; 716; 715; 714; 713; 1604; 720	22	22
9.1776e-06	0.000195507	Generic Transcription Pathway	Reactome	R-HSA-212436	ZNF699; PPP1R13L; VDR; ZNF333; ASH2L; ZNF500; NR2F1; ZNF75D; CAMK4; ZFP1; ABL1; ZNF254; ZNF195; ZNF18; ZNF30; ELF1; THRA; ZNF77; CEBPB; RNF111; COL1A1; ITGAL; ZNF625; ZNF331; JUN; ZNF621; THBS1; GLI2; ZNF519; NFE2; ZFP69; ZNF432; ZNF287; RELA; JAG1; ZNF514; ZNF510; ZNF222; ZNF225; ZNF226; BARD1; ZNF682; PRKCB; RXRA; ITGA5; ZNF324B; PPARG; SPI1; VEGFA; NR2E1; SMYD2; PPARA; LGALS3; ZNF274; PHF20; T…	57336; 7626; 7581; 388569; 155054; 7768; 51230; 9070; 8812; 285268; 580; 3569; 5468; 7101; 9668; 5465; 54815; 90589; 604; 2475; 1051; 7422; 7057; 182; 1997; 162655; 171392; 54715; 5579; 91120; 7421; 90075; 5970; 7769; 4778; 3725; 7673; 374879; 84874; 6256; 162239; 84449; 4790; 1277; 7748; 3958; 7582; 55422; 814; 339559; 25; 7050; 22869; 7025; 10782; 6907; 2736; 6872; 6688; 7566; 3815; 54778; 2604…	1178	1177
9.87436e-06	0.000207618	Interferon gamma signaling	Reactome	R-HSA-877300	IRF7; HLA-A; CD44; TRIM26; HLA-DRB1; FCGR1B; TRIM21; TRIM22; HLA-DRB5; B2M; VCAM1; TRIM45; HLA-DQA1; SP100	7726; 7412; 3117; 567; 6672; 3665; 2210; 3127; 3123; 6737; 80263; 10346; 3105; 960	96	96
1.08864e-05	0.000221237	JAK STAT MolecularVariation 2	INOH	None	IL13RA1; STAT4; STAT3; STAT2; IL10RB; IL12RB2; CXCR1; CSF3R; IL17RA; IL4R	6773; 1441; 3597; 3577; 6775; 3595; 3566; 6774; 3588; 23765	50	50
1.0932e-05	0.000221237	Oxidative Damage	Wikipathways	WP3941	TRAF3; C3AR1; C1QC; C1QB; C5AR1; NFKB1; C2; C1S; C1R	714; 719; 717; 716; 715; 713; 4790; 728; 7187	40	40
1.0932e-05	0.000221237	Fibrin Complement Receptor 3 Signaling Pathway	Wikipathways	WP4136	TICAM1; ITGB2; IL6; TLR3; CD14; TLR4; CXCL10; LY96; NFKB1	7099; 7098; 23643; 3627; 4790; 3689; 148022; 3569; 929	40	40
1.16165e-05	0.000232186	Cytokine-cytokine receptor interaction - Homo sapiens (human)	KEGG	path:hsa04060	IL20RB; IL1RL1; IL10RB; TGFB3; TNFRSF12A; IL12RB2; CXCR1; TNFRSF8; INHBE; GDF15; IL4R; CD40; CLCF1; IL32; TNFRSF11B; CXCL11; CXCL10; CSF3R; CXCL16; CXCL1; IL13RA1; IL17RB; IL6; BMPR2; IL17RE; EBI3; IL17RA	3588; 3595; 3597; 9173; 943; 3627; 53833; 9235; 4982; 659; 23765; 6373; 55540; 3577; 83729; 9518; 58191; 2919; 7043; 51330; 1441; 10148; 3569; 132014; 958; 23529; 3566	295	295
1.35573e-05	0.00026445	Gastrin	NetPath	Pathway_Gastrin	ITGB1; ANXA2; STAT3; JUN; KIT; PPARG; PIK3R2; NFKB1; RELA	302; 3725; 3815; 5468; 4790; 5970; 5296; 6774; 3688	41	41
1.35573e-05	0.00026445	TNF related weak inducer of apoptosis (TWEAK) Signaling Pathway	Wikipathways	WP2036	TRAF3; JUN; BIRC3; IL6; MMP9; NFKB1; NFKB2; TNFRSF12A; RELA	3725; 4318; 330; 4790; 4791; 5970; 3569; 51330; 7187	41	41
1.79573e-05	0.000346106	Human T-cell leukemia virus 1 infection - Homo sapiens (human)	KEGG	path:hsa05166	NFATC1; NFATC3; HLA-A; B2M; TGFB3; IL6; SPI1; JUN; FOSL1; PIK3R2; MSX1; RELA; CDKN2C; ITGB2; HLA-DRB1; CD40; HLA-DRB5; NFKB1; NFKB2; CREB3L2; ITGAL; HLA-DQA1	1031; 6688; 3105; 3117; 3123; 567; 3683; 3689; 3725; 4772; 4775; 4790; 4791; 3127; 5296; 5970; 64764; 8061; 7043; 4487; 958; 3569	219	219
1.86984e-05	0.000351848	Leishmaniasis - Homo sapiens (human)	KEGG	path:hsa05140	ITGB1; TGFB3; HLA-DRB1; JUN; PRKCB; HLA-DRB5; TLR2; ITGB2; TLR4; NFKB1; RELA; HLA-DQA1	7043; 3725; 3117; 3123; 4790; 3127; 7099; 5579; 5970; 7097; 3688; 3689	77	76
1.89072e-05	0.000351848	Prion disease pathway	Wikipathways	WP3995	BATF; SPI1; STAT3; FYN; BCL11A; RXRA; NFKB1; CTCF	10538; 10664; 6688; 4790; 6774; 53335; 6256; 2534	33	33
1.89072e-05	0.000351848	Sialic acid metabolism	Reactome	R-HSA-4085001	ST3GAL3; NPL; ST3GAL5; CMAS; GNE; NANS; ST6GALNAC4; NEU1	55907; 80896; 8869; 6487; 27090; 10020; 54187; 4758	33	33
2.00876e-05	0.000369197	PD-L1 expression and PD-1 checkpoint pathway in cancer - Homo sapiens (human)	KEGG	path:hsa05235	TICAM1; NFATC3; STAT3; NFATC1; JUN; TLR2; MTOR; PIK3R2; TLR4; BATF; NFKB1; RELA; TLR9	148022; 6774; 3725; 4772; 4775; 5296; 4790; 10538; 5970; 54106; 2475; 7097; 7099	89	89
2.04453e-05	0.000369197	Syndecan-1-mediated signaling events	PID	syndecan_1_pathway	MMP9; CASK; COL4A1; COL1A1; HGF; COL6A3; COL6A2; COL2A1; FGFR4	1280; 3082; 1293; 2264; 8573; 1277; 1292; 1282; 4318	43	43
2.05236e-05	0.000369197	Simplified Depiction of MYD88 Distinct Input-Output Pathway	Wikipathways	WP3877	TLR2; TLR6; TLR4; TLR5; NFKB1; TLR9	7097; 10333; 4790; 7099; 7100; 54106	17	17
2.29195e-05	0.000407766	Alpha9 beta1 integrin signaling events	PID	integrin_a9b1_pathway	ITGB1; TGM2; ADAM12; VEGFA; VCAM1; SPP1; ADAM15	7412; 7052; 8038; 6696; 8751; 7422; 3688	25	25
2.35737e-05	0.000414846	Transcriptional misregulation in cancer - Homo sapiens (human)	KEGG	path:hsa05202	RELA; CEBPB; CEBPA; SPI1; FUS; CDKN2C; ETV6; BIRC3; RXRA; PLAU; PBX3; IL6; PPARG; CD14; MMP9; NFKB1; PDGFA; BCL6; FLT3; CD40	1050; 1051; 6688; 5154; 604; 1031; 2120; 4790; 5328; 4318; 2322; 5090; 330; 5970; 5468; 6256; 929; 3569; 958; 2521	192	191
2.394e-05	0.000416761	Alpha4 beta1 integrin signaling events	PID	integrin_a4b1_pathway	ITGB1; MDK; JAM2; CD81; THBS1; CD14; SPP1; VCAM1	975; 929; 7057; 7412; 6696; 4192; 58494; 3688	34	34
2.4838e-05	0.000427795	Negative regulation of FLT3	Reactome	R-HSA-9706369	ABL2; FLT3LG; SLA; CSK; FLT3	27; 6503; 2322; 2323; 1445	11	11
2.70897e-05	0.000461665	Interferon Signaling	Reactome	R-HSA-913531	IFITM1; IRF7; STAT2; HLA-A; CD44; TRIM26; HLA-DRB1; FCGR1B; TRIM21; TRIM22; HLA-DRB5; B2M; VCAM1; BST2; TRIM45; HLA-DQA1; RNASEL; SP100	6773; 7726; 7412; 3117; 684; 8519; 3127; 6672; 6737; 2210; 567; 3123; 3665; 80263; 10346; 3105; 6041; 960	162	162
3.00486e-05	0.000506757	Photodynamic therapy-induced NF-kB survival signaling	Wikipathways	WP3617	BIRC3; IL6; VEGFA; VCAM1; MMP9; NFKB1; NFKB2; RELA	330; 7412; 4318; 4790; 4791; 3569; 7422; 5970	35	35
3.0988e-05	0.000515664	FGF signaling pathway	PID	fgf_pathway	STAT3; PLAUR; SDC2; JUN; PLAU; SPP1; MMP9; HGF; FGFR4; IL17RD	2264; 6383; 6696; 3725; 4318; 3082; 5329; 6774; 54756; 5328	56	56
3.12138e-05	0.000515664	Senescence and Autophagy in Cancer	Wikipathways	WP615	CXCL1; SQSTM1; IRF7; CEBPB; SERPINE1; CD44; COL1A1; JUN; PLAU; THBS1; IL6; MTOR; IGFBP5; RNASEL	7057; 2919; 8878; 3569; 2475; 3665; 5328; 6041; 3725; 960; 3488; 5054; 1051; 1277	106	106
3.24547e-05	0.000530749	Allograft Rejection	Wikipathways	WP2328	CD55; HLA-A; HLA-DRB1; C1QC; C1QB; HLA-DRB5; VEGFA; GDNF; CXCL11; C2; CD40; HLA-DQA1; C4A	3123; 3127; 717; 714; 713; 2668; 7422; 6373; 720; 1604; 958; 3105; 3117	93	93
3.51407e-05	0.000568928	Post-translational protein modification	Reactome	R-HSA-597592	DOLK; CD52; ALG9; IGFBP4; MFGE8; CD55; PLAUR; HLA-A; RAD18; VCAN; PRKN; VDR; CNTN4; GNE; LAMB1; ADAMTS18; THRA; PMM1; MEPE; TRAF3; ASB2; SERPINA1; ST6GALNAC4; ST3GAL3; TIMP1; B4GALT6; ADAMTS9; THBS1; CMAS; AMDHD2; C4A; SRD5A3; MBD1; NANS; B4GALT5; MUC1; CUL3; GALNTL5; POMGNT2; PIGK; PIAS4; ST3GAL5; BARD1; PIGH; BIRC3; THSD4; CTSC; RXRA; ASB13; PPARG; CTSZ; PIGS; GALNT9; SATB1; IGFBP5; MUC17; USP1…	4240; 51005; 79644; 330; 56999; 720; 6256; 10869; 79875; 1462; 6304; 5468; 3488; 286053; 9655; 5071; 5329; 580; 5372; 6696; 4582; 7076; 140453; 1075; 27090; 22845; 10026; 55907; 6383; 5718; 79796; 51588; 7421; 94005; 7187; 3912; 5265; 8869; 6672; 56955; 3569; 4758; 168391; 56852; 170692; 29954; 8452; 3105; 55568; 1778; 152330; 114805; 54187; 80896; 10020; 9334; 9331; 5283; 3487; 11041; 51676; 152…	1425	1425
3.63685e-05	0.000582976	Legionellosis - Homo sapiens (human)	KEGG	path:hsa05134	CXCL1; IL6; ITGB2; TLR2; CD14; TLR4; TLR5; NFKB1; NFKB2; RELA	929; 4790; 4791; 7100; 7099; 7097; 3689; 2919; 5970; 3569	57	57
3.80767e-05	0.000604374	Phagosome - Homo sapiens (human)	KEGG	path:hsa04145	ITGB1; FCAR; ITGB2; TLR4; CTSS; HLA-A; HLA-DRB1; ITGA5; HLA-DRB5; TLR2; CD14; TLR6; DYNC1H1; COLEC11; C1R; THBS1; HLA-DQA1	3105; 3117; 78989; 3123; 3127; 7097; 3678; 3688; 3689; 2204; 715; 1778; 929; 7057; 7099; 10333; 1520	152	151
4.09664e-05	0.000643928	Coronavirus disease - COVID-19 - Homo sapiens (human)	KEGG	path:hsa05171	C5AR1; TLR2; STAT3; STAT2; JUN; HBEGF; PIK3R2; NFKB1; RELA; C4A; TRAF3; PRKCB; C2; CXCL10; C3AR1; C1QC; C1QB; IL6; TLR3; TLR4; C1S; C1R	7187; 6773; 6774; 3725; 7097; 5296; 4790; 715; 713; 714; 716; 717; 719; 720; 3627; 1839; 5970; 728; 3569; 7098; 7099; 5579	232	231
4.20292e-05	0.000654282	Signaling by Receptor Tyrosine Kinases	Reactome	R-HSA-9006934	FGFRL1; FUS; ADAM12; FLT3; PGF; AP2S1; STAT3; WASF1; FYN; THBS1; HBEGF; FOSL1; PIK3R2; MTOR; LYN; CDH5; ITGB1; PDGFA; CSK; PRKCB; F3; VEGFA; COL4A2; COL4A1; HGF; FGFR4; MEMO1; COL6A2; GRB10; KIT; SPP1; MMP9; FLT3LG; COL6A3; TLR9	2323; 3082; 6696; 5154; 5228; 8061; 1292; 2534; 2475; 2887; 7422; 7057; 1282; 54106; 4318; 5579; 8936; 6774; 2264; 1839; 2521; 2322; 1003; 1293; 3688; 4067; 51072; 1175; 3815; 8038; 1284; 1445; 53834; 5296; 2152	464	464
4.98066e-05	0.00076797	Glucocorticoid Receptor Pathway	Wikipathways	WP2880	TGFBR3; MFGE8; CPEB4; BIRC3; S100P; RXRA; JUN; ZIC2; SRGN; THBD; NFKB2	330; 4240; 80315; 7049; 6286; 7056; 5552; 3725; 4791; 6256; 7546	71	71
5.13148e-05	0.000783761	SUMOylation of intracellular receptors	Reactome	R-HSA-4090294	VDR; RXRA; THRA; PIAS2; PPARG; PIAS4; PPARA	9063; 51588; 5468; 6256; 7421; 7067; 5465	28	28
5.69644e-05	0.000861919	DEx/H-box helicases activate type I IFN and inflammatory cytokines production	Reactome	R-HSA-3134963	NFKB1; RELA; IRF7; NFKB2	5970; 3665; 4790; 4791	7	7
5.80517e-05	0.000870238	TNF signaling pathway - Homo sapiens (human)	KEGG	path:hsa04668	CXCL1; CEBPB; TRAF3; BIRC3; MMP9; JUN; CREB3L2; IL6; PIK3R2; NFKB1; CXCL10; RELA; JAG1; VCAM1	7187; 1051; 3627; 182; 2919; 3725; 5296; 4790; 4318; 7412; 64764; 330; 5970; 3569	112	112
6.5095e-05	0.00096687	Osteopontin Signaling	Wikipathways	WP1434	NFKB1; RELA; SPP1; PLAU; MMP9	4318; 6696; 5970; 4790; 5328	13	13
7.15257e-05	0.00105273	IL-18 signaling pathway	Wikipathways	WP4754	TGM2; TIMP3; TIMP1; NFKB2; BIRC3; B2M; IL18BP; CEBPB; COL1A1; CD81; CD83; JUN; NFKB1; RELA; PRKCB; VEGFA; TNFRSF11B; PHF20; CXCL16; APBA2; IL6; SPP1; MMP9; PPP1R13L	10068; 7052; 4982; 9308; 321; 3569; 975; 7422; 5970; 330; 4791; 567; 3725; 51230; 10848; 6696; 1051; 7078; 7076; 58191; 5579; 4318; 1277; 4790	274	274
7.43793e-05	0.00108487	BCR	NetPath	Pathway_BCR	CBLB; IFITM1; NFATC3; STAT3; CD81; JUN; PRKCB; FYN; CD5; PIK3R2; HCK; LYN; BCL6; CD79B; RELA	4067; 3725; 604; 921; 2534; 8519; 3055; 868; 975; 5579; 974; 5970; 4775; 5296; 6774	129	129
8.35836e-05	0.00120823	Cytosolic sensors of pathogen-associated DNA	Reactome	R-HSA-1834949	IRF7; TRIM32; TRIM21; NFKB1; RELA; TRIM56; NFKB2; XRCC6	4790; 5970; 2547; 81844; 3665; 6737; 22954; 4791	40	40
8.84254e-05	0.00126691	Integrins in angiogenesis	PID	avb3_integrin_pathway	MFGE8; EDIL3; SPP1; COL4A1; COL1A1; VEGFA; COL6A3; COL6A2; COL2A1; F11R	1280; 1293; 1277; 50848; 1292; 4240; 6696; 1282; 7422; 10085	63	63
9.29711e-05	0.00132035	TRIF(TICAM1)-mediated TLR4 signaling	Reactome	R-HSA-937061	TICAM1; TRAF3; IRF7; FUS; JUN; BIRC3; CD14; TLR4; LY96; NFKB1; RELA; NFKB2	929; 3725; 2521; 7099; 330; 4790; 3665; 148022; 23643; 7187; 5970; 4791	89	89
9.59435e-05	0.00135072	Protein digestion and absorption - Homo sapiens (human)	KEGG	path:hsa04974	COL8A1; COL18A1; COL22A1; COL19A1; SLC1A1; PRSS3; COL4A2; COL4A1; COL1A1; COL6A3; COL6A2; COL2A1; COL27A1	5646; 169044; 1277; 1280; 1282; 1284; 1292; 1293; 1295; 1310; 85301; 6505; 80781	103	103
9.82195e-05	0.00137084	classical complement pathway	BioCarta	classicpathway	C1S; C2; C1QC; C1QB; C1R	716; 717; 714; 715; 713	14	14
0.000103603	0.00141607	amb2 Integrin signaling	PID	amb2_neutrophils_pathway	ITGB2; JAM2; PLAU; IL6; MMP9; NFKB1; HCK	4790; 3055; 4318; 3689; 58494; 5328; 3569	31	31
0.000103781	0.00141607	MyD88-independent TLR4 cascade	Reactome	R-HSA-166166	TICAM1; TRAF3; IRF7; FUS; JUN; BIRC3; CD14; TLR4; LY96; NFKB1; RELA; NFKB2	929; 3725; 2521; 7099; 330; 4790; 3665; 148022; 23643; 7187; 5970; 4791	90	90
0.000105834	0.00141607	Transcription factor regulation in adipogenesis	Wikipathways	WP3599	CEBPB; CEBPA; CEBPD; RXRA; IL6; PPARG	1050; 1051; 1052; 5468; 3569; 6256	22	22
0.000105834	0.00141607	Vitamin D in inflammatory diseases	Wikipathways	WP4482	NFATC1; VDR; RXRA; IL6; NFKB1; RELA	4772; 4790; 3569; 7421; 5970; 6256	22	22
0.000105834	0.00141607	Extracellular vesicles in the crosstalk of cardiac cells	Wikipathways	WP4300	STAT3; CD81; IL6; SPP1; TLR4; MMP9	7099; 4318; 975; 6774; 3569; 6696	22	22
0.000110629	0.00145616	inhibition of matrix metalloproteinases	BioCarta	reckpathway	TIMP4; TIMP3; TIMP1; MMP9	7078; 7079; 7076; 4318	8	8
0.000110629	0.00145616	TICAM1-dependent activation of IRF3/IRF7	Reactome	R-HSA-9013973	TLR3; TRAF3; IRF7; TICAM1	7098; 7187; 3665; 148022	8	8
0.000113097	0.00146282	Glycosaminoglycan metabolism	Reactome	R-HSA-1630316	ST3GAL3; HYAL2; HYAL1; VCAN; BGN; CHSY1; B4GAT1; SLC35B3; HS6ST2; CD44; CHST3; B4GALT5; SDC2; B4GALT6	51000; 11041; 9469; 6487; 8692; 3373; 22856; 633; 1462; 9331; 90161; 960; 9334; 6383	119	119
0.000115652	0.00146282	MyD88:MAL(TIRAP) cascade initiated on plasma membrane	Reactome	R-HSA-166058	FUS; JUN; TLR2; TLR6; CD14; S100A9; S100A8; TLR4; LY96; NFKB1; NFKB2; RELA	929; 3725; 6279; 2521; 7099; 4790; 4791; 6280; 23643; 7097; 10333; 5970	91	91
0.000115652	0.00146282	Toll Like Receptor TLR1:TLR2 Cascade	Reactome	R-HSA-168179	FUS; JUN; TLR2; TLR6; CD14; S100A9; S100A8; TLR4; LY96; NFKB1; NFKB2; RELA	929; 3725; 6279; 2521; 7099; 4790; 4791; 6280; 23643; 7097; 10333; 5970	91	91
0.000115652	0.00146282	Toll Like Receptor TLR6:TLR2 Cascade	Reactome	R-HSA-168188	FUS; JUN; TLR2; TLR6; CD14; S100A9; S100A8; TLR4; LY96; NFKB1; NFKB2; RELA	929; 3725; 6279; 2521; 7099; 4790; 4791; 6280; 23643; 7097; 10333; 5970	91	91
0.000115652	0.00146282	Toll Like Receptor 2 (TLR2) Cascade	Reactome	R-HSA-181438	FUS; JUN; TLR2; TLR6; CD14; S100A9; S100A8; TLR4; LY96; NFKB1; NFKB2; RELA	929; 3725; 6279; 2521; 7099; 4790; 4791; 6280; 23643; 7097; 10333; 5970	91	91
0.000123833	0.00154309	Hippo-Merlin Signaling Dysregulation	Wikipathways	WP4541	ITGB1; ITGB2; ITGA1; CDH22; ITGA5; KIT; CDH9; ITGAL; CD44; CXCL10; FGFR4; AJUBA; FLT3; CDH5	2322; 2264; 3678; 3672; 3815; 84962; 1007; 1003; 64405; 3689; 3688; 960; 3683; 3627	120	120
0.000125691	0.00154309	Immunoregulatory interactions between a Lymphoid and a non-Lymphoid cell	Reactome	R-HSA-198933	SELL; ITGB1; IFITM1; LILRB4; LILRB2; LILRB1; CD81; OSCAR; HLA-A; CLEC2B; CD40; B2M; ITGB2; ITGAL; ICAM2; SIGLEC9; ICAM3; LILRA5; MICB; VCAM1	9976; 975; 7412; 126014; 10288; 3384; 8519; 11006; 6402; 567; 10859; 958; 353514; 4277; 27180; 3689; 3683; 3105; 3385; 3688	215	215
0.00012847	0.00154309	Osteopontin-mediated events	PID	avb3_opn_pathway	CD44; JUN; PLAU; SPP1; MMP9; NFKB1; RELA	3725; 4790; 5970; 6696; 960; 4318; 5328	32	32
0.00012847	0.00154309	FLT3 Signaling	Reactome	R-HSA-9607240	CSK; GRB10; FYN; FLT3; FLT3LG; ABL2; SLA	6503; 1445; 2534; 2323; 27; 2887; 2322	32	32
0.00012847	0.00154309	Syndecan-4-mediated signaling events	PID	syndecan_4_pathway	ITGB1; MDK; LAMA3; ITGA5; THBS1; ADAM12; MMP9	7057; 8038; 3909; 3678; 4192; 4318; 3688	32	32
0.00012867	0.00154309	Rheumatoid arthritis - Homo sapiens (human)	KEGG	path:hsa05323	CXCL1; IL6; ITGB2; HLA-DRB1; JUN; HLA-DRB5; TLR2; TGFB3; ITGAL; TLR4; VEGFA; HLA-DQA1	3117; 3123; 3127; 3683; 3689; 3725; 7422; 2919; 7043; 7097; 7099; 3569	93	92
0.00012867	0.00154309	Th1 and Th2 cell differentiation - Homo sapiens (human)	KEGG	path:hsa04658	NFATC1; STAT4; IL4R; HLA-DRB1; JUN; HLA-DRB5; IL12RB2; NFATC3; NFKB1; RELA; JAG1; HLA-DQA1	3595; 3117; 3123; 3127; 182; 6775; 3725; 4772; 4775; 4790; 5970; 3566	92	92
0.000132323	0.00157523	O-linked glycosylation of mucins	Reactome	R-HSA-913709	GALNTL5; ST3GAL3; GALNT13; GALNT10; MUC1; GALNT9; MUC17; ST6GALNAC4; B4GALT5; B4GALT6	114805; 168391; 140453; 27090; 4582; 6487; 9331; 55568; 9334; 50614	66	66
0.00013483	0.00159336	Signaling by PDGF	Reactome	R-HSA-186797	PDGFA; STAT3; THBS1; SPP1; PIK3R2; COL4A1; COL6A3; COL6A2; COL4A2	1293; 7057; 1292; 6696; 1282; 5296; 6774; 5154; 1284	54	54
0.00013879	0.00162827	RANKL	NetPath	Pathway_RANKL	NFATC1; SPI1; SQSTM1; TRAF3; NFKB1; NFKB2	8878; 4790; 6688; 4772; 7187; 4791	23	23
0.000140947	0.00164168	EGFR1	NetPath	Pathway_EGFR1	ITGB1; JUN; S100A11; ABL1; S100A10; ABL2; CEBPB; AP2S1; STAT3; STAT2; INPPL1; MPZL1; AHNAK; MYH9; FYN; PIK3R2; NFKB1; RELA; ANXA1; CBLB; ANXA2; CSK; PRKCB; CEBPA; LPP; MTOR; LYN; GRB10; KIT; RBCK1; IL17RD; TGIF1; ASAP3	6281; 9019; 79026; 868; 2534; 2475; 1051; 2887; 4026; 302; 10616; 5579; 5970; 6774; 3725; 4790; 54756; 301; 25; 4627; 7050; 55616; 3636; 3688; 4067; 6773; 6282; 1175; 27; 3815; 1050; 1445; 5296	455	454
0.000142148	0.00164383	Th17 cell differentiation - Homo sapiens (human)	KEGG	path:hsa04659	NFATC1; NFATC3; STAT3; IL4R; HLA-DRB1; JUN; RXRA; HLA-DRB5; IL6; MTOR; NFKB1; RELA; HLA-DQA1	3117; 3123; 3127; 6256; 6774; 3725; 4772; 4775; 4790; 5970; 2475; 3566; 3569	107	107
0.000150534	0.00172847	Acute myeloid leukemia - Homo sapiens (human)	KEGG	path:hsa05221	CEBPA; SPI1; STAT3; KIT; CD14; MTOR; PIK3R2; NFKB1; RELA; FLT3	2475; 2322; 6688; 5296; 1050; 929; 5970; 3815; 4790; 6774	67	67
0.000153167	0.00174632	RNA Polymerase II Transcription	Reactome	R-HSA-73857	ZNF699; VDR; ZNF333; ASH2L; ZNF500; JUN; PPARA; ZNF75D; PPP1R13L; CAMK4; ABL1; ZNF254; ZNF195; ZNF18; ZNF30; ELF1; THBS1; ZNF621; ZNF77; CEBPB; RNF111; COL1A1; ITGAL; ZNF625; ZNF331; NR2F1; ZFP1; THRA; GLI2; ZNF519; NFE2; ZFP69; ZNF432; ZNF287; RELA; JAG1; ZNF514; POU2F1; ZNF222; ZNF225; ZNF226; BARD1; ZNF682; PRKCB; RXRA; ITGA5; ZNF324B; PPARG; SPI1; VEGFA; NR2E1; SMYD2; NFKB1; LGALS3; ZNF274; P…	57336; 7626; 7581; 7768; 51230; 9070; 8812; 7025; 580; 3569; 7101; 9668; 90589; 162655; 54815; 604; 2475; 388569; 1051; 7422; 182; 155054; 1997; 171392; 54715; 5579; 91120; 7421; 90075; 5970; 5451; 7769; 4778; 3725; 7673; 374879; 84874; 6256; 162239; 84449; 4790; 1277; 7748; 6688; 3958; 7582; 55422; 814; 339559; 25; 7050; 22869; 10782; 6907; 2736; 6872; 7566; 3815; 5468; 54778; 26048; 79718; 1084…	1307	1306
0.000156064	0.0017669	TGF-beta Receptor Signaling	Wikipathways	WP560	TGFBR3; STAT3; JUN; THBS1; SPP1; ZNF423; NFKB1; SERPINE1; TGIF1	3725; 5054; 4790; 7050; 7057; 23090; 7049; 6774; 6696	55	55
0.000169387	0.00190443	Urokinase-type plasminogen activator (uPA) and uPAR-mediated signaling	PID	upa_upar_pathway	ITGB1; ITGB2; PLAUR; ITGA5; PLAU; MMP9; HGF; SERPINE1	5054; 3678; 3082; 5329; 3689; 5328; 4318; 3688	44	44
0.000179374	0.00199619	IL1 and megakaryocytes in obesity	Wikipathways	WP2865	TIMP1; TLR2; HBEGF; S100A9; MMP9; NFKB1	7097; 7076; 1839; 6280; 4318; 4790	24	24
0.000180014	0.00199619	Hepatitis C and Hepatocellular Carcinoma	Wikipathways	WP3646	STAT3; BIRC3; JUN; IL6; CXCR1; VEGFA; COL4A2; CD44; NFKB1	330; 3725; 3577; 4790; 1284; 6774; 960; 3569; 7422	56	56
0.000190003	0.00200696	IkBA variant leads to EDA-ID	Reactome	R-HSA-5603029	NFKB1; NFKB2; RELA	4790; 4791; 5970	4	4
0.000190003	0.00200696	Diseases associated with the TLR signaling cascade	Reactome	R-HSA-5602358	NFKB1; NFKB2; RELA	4790; 4791; 5970	4	4
0.000190003	0.00200696	Diseases of Immune System	Reactome	R-HSA-5260271	NFKB1; NFKB2; RELA	4790; 4791; 5970	4	4
0.000190003	0.00200696	CMP-<i>N</i>-acetylneuraminate biosynthesis I (eukaryotes)	HumanCyc	PWY-6138	CMAS; NANS; GNE	10020; 54187; 55907	4	4
0.000192715	0.00200696	CD40/CD40L signaling	PID	cd40_pathway	CBLB; TRAF3; JUN; BIRC3; CD40; NFKB1; RELA	3725; 330; 4790; 5970; 958; 7187; 868	34	34
0.000193323	0.00200696	Proteoglycans in cancer - Homo sapiens (human)	KEGG	path:hsa05205	ITGB1; CD44; COL1A1; STAT3; PLAUR; SDC2; PRKCB; ITGA5; PLAU; THBS1; TLR2; HBEGF; VEGFA; PIK3R2; TLR4; MMP9; HGF; TIMP3; MTOR	3082; 3678; 3688; 6774; 5296; 5579; 5329; 4318; 5328; 6383; 1277; 7422; 1839; 7057; 7078; 2475; 7097; 7099; 960	205	205
0.000193371	0.00200696	Role of Altered Glycolysation of MUC1 in Tumour Microenvironment	Wikipathways	WP4480	IL6; NFKB1; RELA; MUC1	3569; 5970; 4790; 4582	9	9
0.000193371	0.00200696	TRIF-mediated programmed cell death	Reactome	R-HSA-2562578	LY96; TICAM1; CD14; TLR4	7099; 929; 23643; 148022	9	9
0.000193371	0.00200696	Macrophage markers	Wikipathways	WP4146	CD163; CD83; CD14; F3	9332; 929; 9308; 2152	9	9
0.000193383	0.00200696	Influenza A - Homo sapiens (human)	KEGG	path:hsa05164	TICAM1; TRAF3; IRF7; STAT2; HLA-DRB1; RNASEL; PRKCB; HLA-DRB5; IL6; TLR3; PRSS3; PIK3R2; TLR4; NFKB1; CXCL10; RELA; HLA-DQA1	5646; 7187; 3627; 3117; 3123; 148022; 3665; 6773; 5296; 4790; 3127; 5970; 6041; 7098; 7099; 5579; 3569	172	172
0.000201642	0.00207935	TLR4 Signaling and Tolerance	Wikipathways	WP3851	IL6; NFKB1; TRAF3; IRF7; TLR4	3665; 4790; 3569; 7099; 7187	16	16
0.000218312	0.00222294	AP-1 transcription factor network	PID	ap1_pathway	NFATC1; NFATC3; TIMP1; HLA-A; JUN; PLAU; IL6; FOSL1; MMP9; ELF1	3725; 8061; 3105; 7076; 4775; 4318; 1997; 4772; 5328; 3569	70	70
0.000218312	0.00222294	Epithelial cell signaling in Helicobacter pylori infection - Homo sapiens (human)	KEGG	path:hsa05120	CXCL1; JAM2; CSK; JUN; HBEGF; CXCR1; NFKB1; RELA; LYN; F11R	3725; 50848; 1445; 1839; 4790; 5970; 4067; 2919; 3577; 58494	70	70
0.000228781	0.00231498	SARS-CoV-2 mitochondrial interactions	Wikipathways	WP5038	TICAM1; TRAF3; IRF7; TLR3; NFKB1; NFKB2	4790; 7098; 3665; 4791; 148022; 7187	26	25
0.000235484	0.002368	C-type lectin receptors (CLRs)	Reactome	R-HSA-5621481	NFATC1; NFATC3; MUC1; NFKB2; FYN; ICAM3; ICAM2; MUC17; NFKB1; LYN; RELA	4067; 3384; 140453; 4790; 2534; 5970; 4772; 4582; 4775; 3385; 4791	84	84
0.000270914	0.00263905	SARS-CoV-2 innate immunity evasion and cell-specific immune response	Wikipathways	WP5039	CXCL1; IFITM1; TRAF3; IRF7; STAT2; NFKB1; CXCL11; CXCL10; HAVCR2	3665; 2919; 3627; 8519; 4790; 84868; 6773; 6373; 7187	60	59
0.000270914	0.00263905	TGF-beta receptor signaling in skeletal dysplasias	Wikipathways	WP4816	TGFBR3; STAT3; JUN; THBS1; SPP1; ZNF423; NFKB1; SERPINE1; TGIF1	3725; 5054; 4790; 7050; 7057; 23090; 7049; 6774; 6696	59	59
0.000277108	0.00263905	Cells and molecules involved in local acute inflammatory response	Wikipathways	WP4493	IL6; ITGB1; ITGB2; ITGAL; VCAM1	3689; 3569; 3683; 7412; 3688	17	17
0.000277108	0.00263905	Sialuria or French Type Sialuria	SMPDB	SMP00217	CMAS; NPL; AMDHD2; NANS; GNE	51005; 10020; 54187; 80896; 55907	17	17
0.000277108	0.00263905	Sialuria or French Type Sialuria	SMPDB	SMP00216	CMAS; NPL; AMDHD2; NANS; GNE	51005; 10020; 54187; 80896; 55907	17	17
0.000277108	0.00263905	Amino Sugar Metabolism	SMPDB	SMP00045	CMAS; NPL; AMDHD2; NANS; GNE	51005; 10020; 54187; 80896; 55907	17	17
0.000277108	0.00263905	G(M2)-Gangliosidosis: Variant B, Tay-sachs disease	SMPDB	SMP00534	CMAS; NPL; AMDHD2; NANS; GNE	51005; 10020; 54187; 80896; 55907	17	17
0.000277108	0.00263905	Tay-Sachs Disease	SMPDB	SMP00390	CMAS; NPL; AMDHD2; NANS; GNE	51005; 10020; 54187; 80896; 55907	17	17
0.000277108	0.00263905	Salla Disease/Infantile Sialic Acid Storage Disease	SMPDB	SMP00240	CMAS; NPL; AMDHD2; NANS; GNE	51005; 10020; 54187; 80896; 55907	17	17
0.000288301	0.00272959	IL27-mediated signaling events	PID	il27pathway	STAT4; STAT3; STAT2; IL12RB2; IL6; EBI3	6773; 10148; 3595; 6775; 6774; 3569	26	26
0.000292828	0.00275633	Developmental Biology	Reactome	R-HSA-1266738	COL4A1; ITGA1; LIMK1; ITGA5; LAMB1; ST14; CNTN6; LGI3; ABL1; ABL2; CEBPB; LHX2; SPI1; STAT3; CACNB1; MYH9; FYN; KALRN; LYN; SCN4B; NRTN; ITGB1; DPYSL3; RXRA; KCNQ3; PPARG; SALL1; COL4A2; CSF3R; ABLIM2; NELL2; ABLIM3; CEBPA; PLXNC1; AP2S1; GRB10; SDC2; ROBO2; GDNF; NTN1; COL6A3; COL6A2; SCN3B	6330; 1282; 3672; 5468; 782; 4753; 4902; 1441; 1292; 2534; 1051; 2887; 22885; 6256; 3984; 84448; 6383; 6774; 3678; 9423; 8997; 55800; 10154; 3786; 25; 4627; 1293; 9355; 3688; 4067; 6688; 1175; 6092; 27; 6768; 1809; 1050; 1284; 27255; 3912; 2668; 203190; 6299	676	676
0.000298488	0.00279337	JAK-STAT signaling pathway - Homo sapiens (human)	KEGG	path:hsa04630	SOCS5; PDGFA; IL13RA1; IL20RB; STAT3; STAT2; IL10RB; IL12RB2; PIAS2; IL6; STAT4; MTOR; PIK3R2; PIAS4; CSF3R; IL4R	3588; 3595; 3597; 5154; 53833; 9655; 6773; 6774; 6775; 5296; 51588; 9063; 1441; 3569; 2475; 3566	162	162
0.000303681	0.00282563	Asparagine N-linked glycosylation	Reactome	R-HSA-446203	DOLK; ALG9; CD55; GNE; PMM1; SERPINA1; CMAS; AMDHD2; SRD5A3; NANS; B4GALT5; B4GALT6; ST3GAL3; ST3GAL5; CTSC; CTSZ; DYNC1H1; ST6GALNAC4; AMFR; NPL; LMAN2L; ASGR2; NEU1	433; 22845; 79644; 54187; 79796; 81562; 8869; 10020; 1522; 1604; 5372; 1075; 4758; 9334; 80896; 27090; 267; 51005; 55907; 5265; 6487; 9331; 1778	283	283
0.000311273	0.00287899	Tuberculosis - Homo sapiens (human)	KEGG	path:hsa05152	CEBPB; ITGB2; IL10RB; CTSS; TLR2; HLA-DRB1; HLA-DRB5; IL6; CD14; VDR; TLR6; TLR4; NFKB1; RELA; TLR9; TGFB3; HLA-DQA1	3588; 1051; 3117; 3123; 3127; 10333; 3689; 4790; 7421; 7043; 5970; 54106; 929; 3569; 7097; 7099; 1520	180	179
0.000312973	0.00287899	TRAF6-mediated induction of TAK1 complex within TLR4 complex	Reactome	R-HSA-937072	LY96; TICAM1; CD14; TLR4	929; 7099; 23643; 148022	10	10
0.000317211	0.0028852	Differentiation Pathway	Wikipathways	WP2848	PDGFA; TGFB3; KIT; IL6; CXCR1; FLT3LG; HGF; VEGFA	5154; 2323; 3577; 3082; 3815; 7043; 3569; 7422	48	48
0.000317211	0.0028852	Amino sugar and nucleotide sugar metabolism - Homo sapiens (human)	KEGG	path:hsa00520	NPL; GNPDA2; CMAS; UGDH; AMDHD2; GNE; NANS; PMM1	80896; 10020; 54187; 132789; 51005; 7358; 55907; 5372	48	48
0.000335395	0.00303355	NCAM1 interactions	Reactome	R-HSA-419037	CACNB1; GDNF; COL4A1; COL6A3; COL6A2; NRTN; COL4A2	2668; 1293; 1284; 1292; 1282; 782; 4902	37	37
0.000346954	0.00311769	IL6	NetPath	Pathway_IL6	CEBPB; STAT3; JUN; FYN; CD40; IL6; PIK3R2; HCK; NFKB1; LYN	3569; 4067; 3725; 4790; 2534; 958; 5296; 6774; 1051; 3055	74	74
0.00034855	0.00311769	Spinal Cord Injury	Wikipathways	WP2431	CXCL1; ANXA1; COL4A1; NTN1; VCAN; C1QB; IL6; GDNF; TLR4; MMP9; LGALS3; CXCL10; COL2A1	2919; 713; 3569; 301; 2668; 3958; 7099; 1282; 1462; 9423; 4318; 3627; 1280	117	117
0.000359321	0.00319638	Transcriptional regulation of granulopoiesis	Reactome	R-HSA-9616222	CEBPB; CEBPA; SPI1; STAT3; RXRA; CSF3R	1050; 1441; 6256; 6688; 6774; 1051	27	27
0.00036715	0.00324818	Calcineurin-regulated NFAT-dependent transcription in lymphocytes	PID	nfat_tfpathway	NFATC1; NFATC3; CBLB; JUN; PPARG; FOSL1; IKZF1; POU2F1	3725; 5468; 8061; 868; 4775; 4772; 5451; 10320	49	49
0.000377006	0.00331724	Degradation of the extracellular matrix	Reactome	R-HSA-1474228	LAMA3; TIMP1; BMP1; COL18A1; CD44; ADAMTS9; SPP1; ADAM15; MMP9; LAMB1; ADAMTS18; CTSS	7076; 170692; 649; 4318; 80781; 3909; 6696; 3912; 8751; 1520; 960; 56999	103	103
0.00039833	0.00348593	Nuclear receptors	Wikipathways	WP170	VDR; NR2F1; RXRA; THRA; PPARG; NR2E1; PPARA	7101; 5465; 7025; 5468; 7067; 7421; 6256	38	38
0.00043188	0.00375921	IL2	NetPath	Pathway_IL2	PLCB1; STAT4; STAT3; FYN; JUN; MTOR; PIK3R2; NFKB1; LYN; RELA	2475; 4067; 3725; 6774; 6775; 5970; 4790; 23236; 5296; 2534	76	76
0.000443323	0.0038001	TWEAK	NetPath	Pathway_TWEAK	TRAF3; CD163; NFKB1; RELA; TNFRSF12A; NFKB2	4790; 5970; 51330; 9332; 7187; 4791	28	28
0.000448313	0.0038001	IL4	NetPath	Pathway_IL4	CEBPB; CEBPA; SPI1; STAT3; IL4R; IL13RA1; CD40; PIK3R2; NFKB1	1050; 3597; 4790; 6688; 958; 3566; 5296; 6774; 1051	63	63
0.000448313	0.0038001	IL12-mediated signaling events	PID	il12_2pathway	STAT4; STAT3; HLA-A; IL12RB2; B2M; MTOR; NFKB1; RELA; NFKB2	3105; 2475; 4790; 5970; 3595; 6775; 6774; 4791; 567	63	63
0.000448313	0.0038001	Endochondral Ossification	Wikipathways	WP474	TIMP3; PLAU; THRA; MGP; VEGFA; MMP9; SPP1; SERPINH1; COL2A1	4318; 7078; 871; 4256; 5328; 1280; 7067; 7422; 6696	63	63
0.000448313	0.0038001	Endochondral Ossification with Skeletal Dysplasias	Wikipathways	WP4808	TIMP3; PLAU; THRA; MGP; VEGFA; MMP9; SPP1; SERPINH1; COL2A1	4318; 7078; 871; 4256; 5328; 1280; 7067; 7422; 6696	63	63
0.000461403	0.00385605	Response to elevated platelet cytosolic Ca2+	Reactome	R-HSA-76005	PDGFA; SERPINA3; ANXA5; TIMP1; SERPINA1; PRKCB; THBS1; HGF; TGFB3; VEGFA; SRGN; TIMP3; CHID1; SERPINE1	7076; 7422; 7057; 5054; 5552; 3082; 308; 66005; 12; 5154; 7078; 5579; 5265; 7043	136	136
0.00046206	0.00385605	FLT3 signaling through SRC family kinases	Reactome	R-HSA-9706374	FYN; FLT3LG; FLT3	2323; 2534; 2322	5	5
0.00046206	0.00385605	basic mechanism of action of ppara pparb(d) and pparg and effects on gene expression	BioCarta	pparpathway	PPARG; RXRA; PPARA	5468; 6256; 5465	5	5
0.000477621	0.00396548	Dissolution of Fibrin Clot	Reactome	R-HSA-75205	SERPINE2; PLAUR; SERPINE1; PLAU	5054; 5328; 5329; 5270	11	11
0.000497108	0.00410622	Complement cascade	Reactome	R-HSA-166658	FCN3; CFH; CD55; CD81; C3AR1; CFI; C1QC; C1QB; C5AR1; C4A; COLEC11; C1S; C1R; C2	719; 728; 975; 78989; 716; 715; 8547; 714; 717; 1604; 720; 3426; 3075; 713	137	137
0.000505076	0.00412989	Regulation of retinoblastoma protein	PID	rb_1pathway	CEBPB; CEBPA; SPI1; TAF1; CEBPD; JUN; PPARG; ELF1; ABL1	1050; 3725; 6872; 5468; 6688; 25; 1997; 1052; 1051	64	64
0.000505076	0.00412989	Lung fibrosis	Wikipathways	WP3624	CEBPB; TIMP1; PDGFA; PLAU; IL6; SPP1; MMP9; HGF; SERPINA1	1051; 7076; 3082; 4318; 5154; 5328; 5265; 3569; 6696	64	64
0.000510486	0.00415315	Human papillomavirus infection - Homo sapiens (human)	KEGG	path:hsa05165	ITGA1; HLA-A; ITGA5; LAMA3; LAMB1; COL2A1; TICAM1; STAT2; THBS1; PIK3R2; NFKB1; RELA; JAG1; ITGB1; TRAF3; VEGFA; COL4A2; COL4A1; CREB3L2; TLR3; SPP1; COL1A1; MTOR; COL6A3; COL6A2	7187; 6696; 148022; 3105; 3672; 3678; 3688; 6773; 5296; 7422; 4790; 1277; 1280; 1282; 1284; 1292; 1293; 3909; 3912; 5970; 182; 7057; 2475; 7098; 64764	331	331
0.000524054	0.00424222	Small cell lung cancer - Homo sapiens (human)	KEGG	path:hsa05222	ITGB1; TRAF3; BIRC3; RXRA; LAMA3; PIK3R2; COL4A1; LAMB1; NFKB1; RELA; COL4A2	7187; 3688; 6256; 5296; 4790; 1282; 1284; 3909; 3912; 5970; 330	92	92
0.000535591	0.00431404	Post-translational protein phosphorylation	Reactome	R-HSA-8957275	SERPINA1; MEPE; TIMP1; MFGE8; SDC2; VCAN; IL6; SPP1; C4A; IGFBP4; IGFBP5; LAMB1	7076; 4240; 3488; 56955; 720; 3569; 6696; 3912; 3487; 5265; 1462; 6383	107	107
0.000567605	0.00454927	Oncostatin M Signaling Pathway	Wikipathways	WP2374	CEBPB; STAT3; PRKCB; TIMP3; VEGFA; MTOR; NFKB1; RELA; SERPINE1	5054; 2475; 1051; 4790; 5579; 6774; 7422; 7078; 5970	65	65
0.000575081	0.00456825	Hemostasis	Reactome	R-HSA-109582	TGFB3; TIMP3; TIMP1; PLAUR; SLC7A5; PHF21A; ITGA5; CSK; ABL1; SRGN; SERPINE1; SERPINE2; SERPINA1; SERPINA3; SERPINA5; FYN; THBS1; GUCY1A2; NFE2; ITGA1; ANGPT2; LYN; PIK3R2; ITGB1; PDGFA; ITGB2; ANXA5; JAM2; CD44; PRKCB; PLAU; VEGFA; HGF; THBD; ATP2B2; F11R; SELL; F3; SDC2; ITGAL; CHID1; DGKI	2977; 5329; 6402; 3672; 3082; 58494; 12; 5154; 3689; 960; 2534; 7076; 7422; 7057; 5270; 491; 7078; 5104; 50848; 6383; 51317; 9162; 5054; 5552; 5579; 308; 5328; 25; 7043; 3688; 4067; 8140; 66005; 7056; 3678; 3683; 1445; 5265; 285; 4778; 5296; 2152	677	677
0.000575616	0.00456825	Fluid shear stress and atherosclerosis - Homo sapiens (human)	KEGG	path:hsa05418	PDGFA; VEGFA; SQSTM1; SDC2; JUN; BMPR2; PIK3R2; PIAS4; MMP9; NFKB1; RELA; CDH5; THBD; VCAM1	5154; 3725; 659; 8878; 5296; 4790; 4318; 6383; 7412; 51588; 5970; 7056; 1003; 7422	139	139
0.000633884	0.00495785	HIF-1 signaling pathway - Homo sapiens (human)	KEGG	path:hsa04066	STAT3; TIMP1; PRKCB; IL6; VEGFA; PIK3R2; TLR4; ANGPT2; NFKB1; RELA; SERPINE1; MTOR	6774; 5296; 4790; 7422; 285; 5970; 3569; 2475; 7099; 5054; 5579; 7076	109	109
0.000633894	0.00495785	Signaling by phosphorylated juxtamembrane, extracellular and kinase domain KIT mutants	Reactome	R-HSA-9670439	STAT3; LYN; FYN; PIK3R2; KIT	4067; 2534; 3815; 5296; 6774	20	20
0.000633894	0.00495785	Signaling by KIT in disease	Reactome	R-HSA-9669938	FYN; LYN; STAT3; PIK3R2; KIT	4067; 3815; 5296; 6774; 2534	20	20
0.000721823	0.00561842	IL-4 signaling pathway	Wikipathways	WP395	SOCS5; CEBPB; CEBPA; STAT3; IL4R; PIK3R2; NFKB1; RELA	5296; 3566; 9655; 1050; 1051; 4790; 6774; 5970	54	54
0.000750457	0.00581335	Non-integrin membrane-ECM interactions	Reactome	R-HSA-3000171	ITGB1; PDGFA; LAMA3; SDC2; CASK; THBS1; LAMB1	7057; 8573; 6383; 3912; 5154; 3909; 3688	42	42
0.000754144	0.00581409	Small cell lung cancer	Wikipathways	WP4658	ITGB1; LAMA3; BIRC3; RXRA; TRAF3; PIK3R2; COL4A1; LAMB1; NFKB1; RELA; COL4A2	6256; 5970; 330; 3688; 5296; 3909; 3912; 4790; 1284; 1282; 7187	96	96
0.00080717	0.00619341	TSLP	NetPath	Pathway_TSLP	NFKB1; RELA; STAT4; STAT3; NFKB2	6775; 5970; 4790; 6774; 4791	21	21
0.000868552	0.00660181	miRNA targets in ECM and membrane receptors	Wikipathways	WP2911	ITGA1; SDC2; THBS1; COL4A2; COL4A1; COL6A3; COL6A2	3672; 6383; 7057; 1292; 1293; 1284; 1282	43	43
0.000868552	0.00660181	Signaling by SCF-KIT	Reactome	R-HSA-1433557	STAT3; GRB10; FYN; KIT; PIK3R2; MMP9; LYN	4067; 3815; 2534; 5296; 6774; 2887; 4318	43	43
0.000897412	0.00675772	B Cell Receptor Signaling Pathway	Wikipathways	WP23	NFATC3; CD81; FYN; PRKCB; JUN; PIK3R2; NFKB1; LYN; BCL6; CD79B; RELA	5579; 975; 974; 4067; 4775; 3725; 604; 5296; 4790; 5970; 2534	98	98
0.000897412	0.00675772	JAK STAT MolecularVariation 1	INOH	None	IL13RA1; STAT4; STAT3; STAT2; IL10RB; IL12RB2; IL6; CXCR1; CSF3R; IL17RA; IL4R	6773; 1441; 3577; 3588; 3595; 3597; 3569; 6775; 3566; 6774; 23765	98	98
0.000970643	0.00718312	Gene expression (Transcription)	Reactome	R-HSA-74160	RELA; ZNF699; VDR; ZNF333; ZNF331; NR2F1; ZNF75D; ZNF254; ZFP1; ABL1; ZNF195; ZNF18; ZNF30; ELF1; BAZ2A; CCNK; ZNF621; ZNF77; BCL6; CEBPB; SPI1; ITGAL; ZNF33A; ZNF625; TFB2M; ASH2L; JUN; CAMK4; THRA; GLI2; VEGFA; ZNF519; NFE2; ZFP69; RNF111; NFKB1; ZNF510; JAG1; ZNF514; COL1A1; ZNF222; PRKCB; ZNF225; ZNF226; BARD1; ZNF682; ZNF432; RXRA; ITGA5; ZNF25; PPARG; MTOR; NR2E1; SMYD2; PPARA; LGALS3; ZNF2…	7626; 5468; 54778; 6256; 6872; 54715; 4790; 814; 2736; 162239; 79718; 84449; 58492; 11176; 56950; 155054; 580; 54815; 90589; 1997; 7582; 90075; 5451; 7421; 7050; 10782; 6688; 6907; 3815; 5465; 3683; 219749; 3569; 9668; 171392; 2475; 1051; 5579; 91120; 162655; 7769; 3725; 1277; 7748; 3958; 7566; 55422; 25; 9534; 22869; 7025; 64216; 26048; 7101; 10848; 285268; 8812; 388569; 7768; 51230; 7067; 604; …	1439	1438
0.000976087	0.00718312	Transcriptional cascade regulating adipogenesis	Wikipathways	WP4211	CEBPB; CEBPA; PPARG; CEBPD	1050; 1051; 1052; 5468	13	13
0.000976087	0.00718312	Development of pulmonary dendritic cells and macrophage subsets	Wikipathways	WP3892	IKZF1; SPI1; FLT3LG; STAT3	2323; 10320; 6774; 6688	13	13
0.000976087	0.00718312	IL-10 Anti-inflammatory Signaling Pathway	Wikipathways	WP4495	IL6; STAT3; STAT2; IL10RB	3588; 3569; 6773; 6774	13	13
0.000976087	0.00718312	Platelet Adhesion to exposed collagen	Reactome	R-HSA-75892	ITGB1; ITGA1; LYN; FYN	4067; 3672; 3688; 2534	13	13
0.00100083	0.00733184	FOXA1 transcription factor network	PID	hnf3apathway	SERPINA1; NFIA; NFIB; CEBPB; COL18A1; JUN; POU2F1	80781; 5265; 4781; 3725; 1051; 4774; 5451	44	44
0.00102867	0.00746823	Adipogenesis	Wikipathways	WP236	CEBPB; CEBPA; STAT3; STAT2; BMP1; KLF6; CEBPD; NR2F1; RXRA; IL6; PPARG; PPARA; SERPINE1	5468; 1316; 5465; 3569; 6256; 7025; 6773; 649; 6774; 5054; 1050; 1051; 1052	131	131
0.00102867	0.00746823	Platelet degranulation	Reactome	R-HSA-114608	PDGFA; SERPINA3; ANXA5; TIMP1; SERPINA1; THBS1; HGF; TGFB3; VEGFA; SRGN; TIMP3; CHID1; SERPINE1	7076; 7422; 7057; 5054; 5552; 3082; 308; 66005; 12; 5154; 7078; 5265; 7043	131	131
0.00111611	0.00806686	Type I collagen synthesis in the context of Osteogenesis imperfecta	Wikipathways	WP4786	BMP1; PLOD2; PLOD1; TNFRSF11B; COL1A1; SERPINH1	5352; 5351; 871; 4982; 1277; 649	33	33
0.00115703	0.00832545	CXCR4-mediated signaling events	PID	cxcr4_pathway	PLCB1; STAT3; STAT2; CSK; LIMK1; FYN; MTOR; MMP9; HCK; LYN	4067; 6773; 2534; 23236; 2475; 3055; 4318; 3984; 1445; 6774	86	86
0.00125641	0.00896089	IKK complex recruitment mediated by RIP1	Reactome	R-HSA-937041	LY96; TICAM1; CD14; BIRC3; TLR4	929; 7099; 330; 148022; 23643	23	23
0.00125641	0.00896089	Laminin interactions	Reactome	R-HSA-3000157	COL18A1; ITGA1; LAMB1; LAMA3; ITGB1	80781; 3672; 3909; 3912; 3688	23	23
0.00126551	0.00898622	Toll Like Receptor 3 (TLR3) Cascade	Reactome	R-HSA-168164	TICAM1; TRAF3; IRF7; FUS; JUN; BIRC3; TLR3; NFKB1; RELA; NFKB2	3725; 2521; 330; 4790; 3665; 148022; 7098; 7187; 5970; 4791	87	87
0.00129964	0.00918825	VEGFA-VEGFR2 Signaling Pathway	Wikipathways	WP3888	NFATC1; JUN; LIMK1; ABL1; PGF; AP2S1; STAT3; WASF1; MYH9; FYN; HBEGF; PIK3R2; PLAUR; MTOR; NFKB1; RELA; JAG1; CDH5; ADAMTS9; ITGB1; CSK; PRKCB; PLAU; CGNL1; F3; GRB10; ANXA1; VEGFA; CSRP2	8936; 5579; 4772; 5228; 1175; 2534; 1839; 2152; 84952; 4627; 1003; 2887; 182; 1466; 25; 5328; 5329; 6774; 56999; 3725; 3688; 5296; 4790; 5970; 3984; 301; 7422; 2475; 1445	433	433
0.00131142	0.00923127	NCAM signaling for neurite out-growth	Reactome	R-HSA-375165	CACNB1; FYN; GDNF; COL4A1; COL6A3; COL6A2; NRTN; COL4A2	2668; 1293; 1284; 1292; 2534; 1282; 782; 4902	59	59
0.00132723	0.00930213	Neuroinflammation	Wikipathways	WP4919	JUN; RELA; MTOR; TLR4	2475; 7099; 3725; 5970	14	14
0.00146804	0.0102446	Head and Neck Squamous Cell Carcinoma	Wikipathways	WP4674	TRAF3; VEGFA; MTOR; PIK3R2; NFKB1; NFKB2; AJUBA; RELA; CUL3	2475; 5296; 8452; 4791; 4790; 5970; 84962; 7422; 7187	74	74
0.00149453	0.0103847	IL6-mediated signaling events	PID	il6_7pathway	CEBPB; STAT3; TIMP1; CEBPD; JUN; IL6; HCK	3725; 6774; 3055; 7076; 1052; 1051; 3569	47	47
0.00153049	0.0105441	Activation of NLRP3 Inflammasome by SARS-CoV-2	Wikipathways	WP4876	NFKB1; RELA; TRAF3	5970; 4790; 7187	7	7
0.00153049	0.0105441	Attachment of GPI anchor to uPAR	Reactome	R-HSA-162791	PLAUR; PIGS; PIGK	94005; 10026; 5329	7	7
0.0017579	0.0120086	Interleukin-4 and Interleukin-13 signaling	Reactome	R-HSA-6785807	SOCS5; IL13RA1; STAT3; IL4R	3597; 3566; 6774; 9655	15	15
0.0017579	0.0120086	DCC mediated attractive signaling	Reactome	R-HSA-418885	NTN1; FYN; ABLIM3; ABLIM2	84448; 9423; 2534; 22885	15	15
0.00177043	0.0120434	Measles - Homo sapiens (human)	KEGG	path:hsa05162	CBLB; TRAF3; IRF7; STAT2; JUN; TLR2; IL6; PIK3R2; TLR4; NFKB1; STAT3; RELA; TLR9	7187; 3665; 868; 6773; 6774; 3725; 5296; 4790; 5970; 54106; 7097; 7099; 3569	139	139
0.0018676	0.0126512	Differentiation of white and brown adipocyte	Wikipathways	WP2895	CEBPB; CEBPA; MPZL2; ZNF423; PPARG	23090; 1050; 1051; 10205; 5468	25	25
0.00188742	0.0127322	Hepatitis C - Homo sapiens (human)	KEGG	path:hsa05160	TICAM1; TRAF3; IRF7; STAT2; STAT3; CD81; PPARA; RXRA; TLR3; PIK3R2; NFKB1; CXCL10; RELA; RNASEL	7187; 3627; 148022; 3665; 6256; 6773; 6774; 5296; 4790; 5970; 5465; 6041; 7098; 975	157	157
0.00191693	0.0128776	NHR	Signalink	None	VDR; NR2F1; RXRA; THRA; PPARG; NR2E1; PPARA	7067; 7025; 7101; 5465; 5468; 6256; 7421	49	49
0.00196693	0.0131589	Regulation of Insulin-like Growth Factor (IGF) transport and uptake by Insulin-like Growth Factor Binding Proteins (IGFBPs)	Reactome	R-HSA-381426	SERPINA1; MEPE; TIMP1; MFGE8; SDC2; VCAN; IL6; SPP1; C4A; IGFBP4; IGFBP5; LAMB1	7076; 4240; 3488; 56955; 720; 3569; 6696; 3912; 3487; 5265; 1462; 6383	124	124
0.00207025	0.0137931	IL23-mediated signaling events	PID	il23pathway	CXCL1; STAT4; STAT3; IL6; NFKB1; RELA	4790; 5970; 6775; 3569; 2919; 6774	37	37
0.00212537	0.0141015	Sudden Infant Death Syndrome (SIDS) Susceptibility Pathways	Wikipathways	WP706	CEBPB; VAMP2; JUN; IL6; MAOA; VEGFA; CTCF; NFKB1; MBD1; NFKB2; SCN4B; PKNOX1; SCN3B; C4A	10664; 3569; 4128; 5316; 55800; 7422; 6844; 4152; 3725; 720; 1051; 4790; 4791; 6330	159	159
0.00216008	0.0141015	TNFR2 non-canonical NF-kB pathway	Reactome	R-HSA-5668541	TRAF3; BIRC3; CD40; TNFRSF8; TNFRSF11B; NFKB2; TNFRSF12A	330; 958; 51330; 7187; 4982; 943; 4791	50	50
0.00216008	0.0141015	Angiopoietin receptor Tie2-mediated signaling	PID	angiopoietinreceptor_pathway	ITGB1; FYN; ITGA5; ELF1; ANGPT2; NFKB1; RELA	4790; 2534; 5970; 285; 1997; 3678; 3688	50	50
0.00216008	0.0141015	Interactions between immune cells and microRNAs in tumor microenvironment	Wikipathways	WP4559	TGFB3; STAT3; IL4R; TLR4; NFKB1; CXCL10; NFKB2	7043; 3566; 7099; 3627; 4791; 4790; 6774	50	50
0.00216008	0.0141015	Neurotransmitter release cycle	Reactome	R-HSA-112310	SLC6A1; LIN7B; SYT1; CASK; MAOA; VAMP2; SLC1A1	8573; 4128; 64130; 6857; 6505; 6529; 6844	50	50
0.00223237	0.0144718	miRNAs involvement in the immune response in sepsis	Wikipathways	WP4329	TRAF3; IRF7; IL6; VCAM1; TLR4; NFKB1; NFKB2; RELA	7099; 7412; 3665; 4790; 4791; 3569; 5970; 7187	64	64
0.00224362	0.0144718	Glypican 1 network	PID	glypican_1pathway	VEGFA; HCK; LYN; TGFB3; FYN	4067; 7043; 3055; 2534; 7422	26	26
0.00224362	0.0144718	RXR and RAR heterodimerization with other nuclear receptor	PID	rxr_vdr_pathway	PPARG; VDR; RXRA; PPARA; THRA	6256; 7421; 5468; 7067; 5465	26	26
0.00227665	0.0145688	cadmium induces dna synthesis and proliferation in macrophages	BioCarta	cdmacpathway	PLCB1; RELA; PRKCB; JUN	3725; 5970; 23236; 5579	16	16
0.00227665	0.0145688	Caspase activation via Death Receptors in the presence of ligand	Reactome	R-HSA-140534	LY96; TICAM1; CD14; TLR4	23643; 7099; 929; 148022	16	16
0.00232766	0.0148365	Constitutive Signaling by Aberrant PI3K in Cancer	Reactome	R-HSA-2219530	PDGFA; FYN; KIT; HBEGF; FLT3LG; PIK3R2; HGF; FGFR4; FLT3	2264; 3815; 2534; 5154; 2323; 5296; 3082; 1839; 2322	79	79
0.00240686	0.0152812	Regulation of Complement cascade	Reactome	R-HSA-977606	CFH; CFI; CD81; C3AR1; CD55; C1QC; C1QB; C5AR1; C4A; C2; C1S; C1R	719; 728; 975; 716; 715; 714; 3426; 717; 1604; 720; 3075; 713	127	127
0.00246602	0.0155957	IL4-mediated signaling events	PID	il4_2pathway	SOCS5; CEBPB; IL13RA1; SPI1; IL4R; MTOR; COL1A1; BCL6	2475; 3597; 604; 1277; 6688; 3566; 1051; 9655	65	65
0.00276703	0.0174312	Regulation of nuclear beta catenin signaling and target gene transcription	PID	betacatenin_nuc_pathway	ZCCHC12; TBL1X; TBL1XR1; CHD8; VCAN; JUN; CAMK4; SP5; MMP9	814; 1462; 170261; 79718; 57680; 3725; 4318; 6907; 389058	81	81
0.00289189	0.0180076	NOTCH1 regulation of endothelial cell calcification	Wikipathways	WP3413	ITGA1; JAG1; VEGFA; MGP	182; 4256; 3672; 7422	17	17
0.00289189	0.0180076	Beta5 beta6 beta7 and beta8 integrin cell surface interactions	PID	integrin5_pathway	PLAUR; EDIL3; VCAM1; PLAU	7412; 10085; 5329; 5328	17	17
0.00289189	0.0180076	TNF receptor superfamily (TNFSF) members mediating non-canonical NF-kB pathway	Reactome	R-HSA-5676594	BIRC3; TRAF3; TNFRSF12A; CD40	51330; 7187; 958; 330	17	17
0.00299245	0.0185624	Chemokine signaling pathway	Wikipathways	WP3929	PLCB1; STAT3; STAT2; CSK; PREX1; PRKCB; NFKB1; PIK3R2; CXCL10; CXCL11; HCK; RELA; LYN; CXCL16	5579; 57580; 6773; 6373; 5970; 3055; 4067; 23236; 6774; 5296; 58191; 1445; 3627; 4790	165	165
0.00302435	0.0186777	Class I MHC mediated antigen processing & presentation	Reactome	R-HSA-983169	DTX3L; HECTD1; TRIM32; HLA-A; FBXO11; TRIM37; PRKN; B2M; ASB13; FCGR1B; ASB2; RNF114; RNF111; PJA1; CUL3; CBLB; TRIM21; CTSS; DZIP3; LMO7; RBCK1; RNF4	79754; 55905; 6047; 567; 25831; 51676; 4591; 64219; 2210; 80204; 4008; 22954; 9666; 151636; 5071; 3105; 10616; 6737; 868; 1520; 54778; 8452	316	316
0.00303411	0.0186777	Nuclear Receptor transcription pathway	Reactome	R-HSA-383280	VDR; NR2F1; RXRA; THRA; PPARG; NR2E1; PPARA	7025; 6256; 7067; 5465; 7421; 7101; 5468	53	53
0.00311618	0.0191102	Microglia Pathogen Phagocytosis Pathway	Wikipathways	WP3937	ITGB2; C1QC; C1QB; PIK3R2; HCK; LYN	5296; 4067; 714; 713; 3055; 3689	40	40
0.0031422	0.019139	Nuclear Receptors Meta-Pathway	Wikipathways	WP2882	SLC6A1; VDR; MFGE8; CPEB4; SLC7A5; BIRC3; S100P; SRGN; SERPINA1; STAT3; JUN; HBEGF; ZIC2; FGF13; NFKB2; TGFBR3; SCP2; RXRA; PPARA; HGF; THBD; SQSTM1	1839; 7056; 8140; 6342; 5465; 5265; 8878; 2258; 6256; 7049; 6774; 7421; 7546; 330; 4791; 3082; 4240; 5552; 6529; 3725; 6286; 80315	317	317
0.00315634	0.019139	The role of Nef in HIV-1 replication and disease pathogenesis	Reactome	R-HSA-164952	HCK; HLA-A; B2M; FYN; AP2S1	3055; 2534; 3105; 1175; 567	28	28
0.00315634	0.019139	IL8- and CXCR1-mediated signaling events	PID	il8cxcr1_pathway	HCK; LYN; PRKCB; CXCR1; PLCB1	4067; 3577; 3055; 23236; 5579	28	28
0.00328332	0.0198347	Downstream signaling in na&#xef;ve CD8+ T cells	PID	cd8tcrdownstreampathway	NFATC1; STAT4; HLA-A; PRKCB; JUN; B2M; NFATC3; FOSL1	3725; 8061; 3105; 4772; 6775; 4775; 5579; 567	68	68
0.00337849	0.0203338	The Overlap Between Signal Transduction Pathways that Contribute to a Range of LMNA Laminopathies	Wikipathways	WP4879	CEBPB; CEBPA; CEBPD; PPARG; MAOA; SPP1; TNFRSF11B	5468; 1050; 1052; 4128; 4982; 1051; 6696	54	54
0.00347692	0.0206953	CHL1 interactions	Reactome	R-HSA-447041	ITGB1; ITGA1; CNTN6	3672; 3688; 27255	9	9
0.00347692	0.0206953	cd40l signaling pathway	BioCarta	cd40pathway	RELA; TRAF3; CD40	5970; 7187; 958	9	9
0.00347692	0.0206953	Supression of HMGB1 mediated inflammation by THBD	Wikipathways	WP4479	NFKB1; THBD; RELA	7056; 5970; 4790	9	9
0.0036118	0.0211866	Regulation of signaling by CBL	Reactome	R-HSA-912631	HCK; LYN; FYN; PIK3R2	4067; 2534; 5296; 3055	18	18
0.0036118	0.0211866	Inactivation of CSF3 (G-CSF) signaling	Reactome	R-HSA-9705462	HCK; LYN; STAT3; CSF3R	4067; 3055; 1441; 6774	18	18
0.0036118	0.0211866	ncRNAs involved in STAT3 signaling in hepatocellular carcinoma	Wikipathways	WP4337	IL6; NFKB1; RELA; STAT3	6774; 5970; 4790; 3569	18	18
0.0036118	0.0211866	Interleukin-12 family signaling	Reactome	R-HSA-447115	STAT4; IL12RB2; STAT3; EBI3	10148; 3595; 6774; 6775	18	18
0.0036768	0.0214901	TCR	NetPath	Pathway_TCR	RELA; CEBPB; ZDHHC17; ANXA2; CBLB; STK39; MUC1; MPZL1; FYN; NFATC1; CD5; PIK3R2; ADA; ABL1; NFKB1; LYN; ANXA11; SLA	4067; 2534; 6503; 4582; 23390; 1051; 100; 4790; 868; 302; 9019; 25; 4772; 921; 311; 27347; 5970; 5296	244	243
0.00370102	0.0215538	Calcium signaling in the CD4+ TCR pathway	PID	tcrcalciumpathway	POU2F1; FOSL1; NFATC3; JUN; NFATC1	3725; 8061; 4772; 4775; 5451	29	29
0.0037977	0.0220376	Platelet activation, signaling and aggregation	Reactome	R-HSA-76002	CHID1; TGFB3; ANXA5; SERPINA3; TIMP1; PDGFA; SERPINA1; PRKCB; FYN; THBS1; CSK; SRGN; DGKI; VEGFA; PIK3R2; HGF; TIMP3; LYN; SERPINE1	4067; 9162; 2534; 7076; 7043; 7057; 7422; 5054; 3082; 308; 66005; 12; 5552; 5154; 7078; 5579; 1445; 5265; 5296	263	263
0.00384123	0.0221035	C-MYB transcription factor network	PID	cmyb_pathway	CEBPB; CEBPA; SPI1; CEBPD; BIRC3; ZFHX3; KIT; MCM4; ADA	463; 1050; 3815; 330; 6688; 1052; 4173; 1051; 100	85	85
0.00391829	0.0221035	Fibronectin matrix formation	Reactome	R-HSA-1566977	ITGB1; ITGA5	3678; 3688	3	3
0.00391829	0.0221035	Vitamins A and D - action mechanisms	Wikipathways	WP4342	VDR; RXRA	6256; 7421	3	3
0.00391829	0.0221035	MET activates STAT3	Reactome	R-HSA-8875791	HGF; STAT3	6774; 3082	3	3
0.00391829	0.0221035	Toxicity of botulinum toxin type G (botG)	Reactome	R-HSA-5250989	SYT1; VAMP2	6844; 6857	3	3
0.00391829	0.0221035	Toxicity of botulinum toxin type B (botB)	Reactome	R-HSA-5250958	SYT1; VAMP2	6844; 6857	3	3
0.00391829	0.0221035	<i>N</i>-acetylglucosamine degradation I	HumanCyc	GLUAMCAT-PWY	GNPDA2; AMDHD2	51005; 132789	3	3
0.00391829	0.0221035	dolichol and dolichyl phosphate biosynthesis	HumanCyc	PWY-6129	SRD5A3; DOLK	79644; 22845	3	3
0.00400462	0.0225121	Binding and Uptake of Ligands by Scavenger Receptors	Reactome	R-HSA-2173782	STAB1; CD163; COLEC11; COL4A2; COL4A1; COL1A1	78989; 1284; 1277; 9332; 23166; 1282	42	42
0.0041558	0.0232008	Pathogenic Escherichia coli infection	Wikipathways	WP2272	ITGB1; FYN; LY96; CD14; TLR4; TLR5; ABL1	25; 7099; 23643; 7100; 3688; 929; 2534	56	56
0.0041558	0.0232008	ECM proteoglycans	Reactome	R-HSA-3000178	ITGB1; TGFB3; VCAN; BGN; LAMA3; LAMB1; SERPINE1	633; 1462; 3688; 7043; 5054; 3912; 3909	56	56
0.00422806	0.0235231	Yersinia infection - Homo sapiens (human)	KEGG	path:hsa05135	ITGB1; TICAM1; NFATC3; NFATC1; LIMK1; JUN; ITGA5; IL6; PIK3R2; TLR4; NFKB1; RELA	3678; 3688; 148022; 3725; 4775; 5296; 4790; 5970; 3984; 7099; 4772; 3569	137	136
0.00429677	0.0238147	Alpha6Beta4Integrin	NetPath	Pathway_Alpha6Beta4Integrin	LAMA3; NTN1; FYN; LAMB1; JUN; MTOR; PIK3R2; ABL1	3725; 9423; 2534; 25; 3909; 5296; 2475; 3912	71	71
0.00430989	0.0238147	Extracellular vesicle-mediated signaling in recipient cells	Wikipathways	WP2870	TGFBR3; HGF; TGFB3; MTOR; MFGE8	2475; 4240; 7049; 3082; 7043	30	30
0.00444427	0.0243083	Transcriptional Regulation by VENTX	Reactome	R-HSA-8853884	IL6; CEBPB; RELA; NFKB1	1051; 5970; 3569; 4790	19	19
0.00444427	0.0243083	CD209 (DC-SIGN) signaling	Reactome	R-HSA-5621575	NFKB1; RELA; ICAM3; ICAM2	3384; 5970; 3385; 4790	19	19
0.00444427	0.0243083	Scavenging by Class A Receptors	Reactome	R-HSA-3000480	COL1A1; COL4A2; COL4A1; COLEC11	78989; 1284; 1277; 1282	19	19
0.00472501	0.0257569	Chemokine signaling pathway - Homo sapiens (human)	KEGG	path:hsa04062	CXCL1; PLCB1; STAT3; STAT2; PREX1; HCK; PRKCB; CXCR1; PIK3R2; NFKB1; CXCL11; CXCL10; RELA; LYN; CXCL16	3627; 6773; 6774; 5296; 4790; 23236; 6373; 57580; 58191; 5970; 2919; 5579; 4067; 3055; 3577	192	192
0.00476171	0.0258698	C-type lectin receptor signaling pathway - Homo sapiens (human)	KEGG	path:hsa04625	NFATC1; NFATC3; STAT2; CBLB; JUN; IL6; PIK3R2; NFKB1; NFKB2; RELA	6773; 3725; 4772; 4775; 5296; 4790; 4791; 5970; 868; 3569	104	104
0.00521741	0.0282508	Androgen receptor signaling pathway	Wikipathways	WP138	STAT3; JUN; KAT7; PIAS2; PIK3R2; PIAS4; RELA; RNF4; TGIF1	3725; 7050; 9063; 6774; 51588; 5970; 6047; 11143; 5296	89	89
0.00539686	0.0289322	Chondroitin sulfate biosynthesis	Reactome	R-HSA-2022870	CHST3; VCAN; BGN; CHSY1	633; 1462; 9469; 22856	20	20
0.00539686	0.0289322	Regulation of lipid metabolism by PPARalpha	Reactome	R-HSA-400206	TBL1X; TBL1XR1; RXRA; PPARA	6907; 79718; 5465; 6256	20	20
0.00539686	0.0289322	Syndecan interactions	Reactome	R-HSA-3000170	ITGB1; SDC2; CASK; THBS1	8573; 6383; 3688; 7057	20	20
0.00544813	0.0291106	PI3K/AKT Signaling in Cancer	Reactome	R-HSA-2219528	PDGFA; FYN; KIT; HBEGF; MTOR; PIK3R2; HGF; FLT3LG; FGFR4; FLT3	2264; 2534; 2323; 2475; 1839; 3815; 3082; 2322; 5154; 5296	106	106
0.0055662	0.0296437	Kit receptor signaling pathway	Wikipathways	WP304	STAT3; GRB10; PRKCB; FYN; KIT; PIK3R2; LYN	5296; 4067; 2887; 3815; 5579; 6774; 2534	59	59
0.00573599	0.0302494	bcr signaling pathway	BioCarta	bcrpathway	CD79B; LYN; PRKCB; JUN; NFATC1	4067; 3725; 974; 4772; 5579	32	32
0.00573599	0.0302494	White fat cell differentiation	Wikipathways	WP4149	CEBPB; CEBPA; PPARG; ZNF423; CEBPD	23090; 1050; 1051; 1052; 5468	32	32
0.00573599	0.0302494	Mucin type O-glycan biosynthesis - Homo sapiens (human)	KEGG	path:hsa00512	GALNTL5; B4GALT5; GALNT9; GALNT10; GALNT13	55568; 50614; 114805; 168391; 9334	32	32
0.00588307	0.0309195	Diseases of signal transduction by growth factor receptors and second messengers	Reactome	R-HSA-5663202	PDGFA; CNKSR2; STAT3; TBL1X; TBL1XR1; CSK; ETV6; FYN; FLT3; KIT; HBEGF; FLT3LG; ZC3HAV1; HGF; MTOR; LYN; JAG1; FGFR4; PIK3R2	4067; 2264; 2534; 6907; 2323; 2475; 2120; 1839; 56829; 3815; 182; 79718; 3082; 2322; 5154; 1445; 22866; 5296; 6774	274	274
0.00590124	0.0309195	MAPK signaling pathway - Homo sapiens (human)	KEGG	path:hsa04010	PGF; PDGFA; NFATC3; VEGFA; RELA; NFATC1; FLT3LG; CACNB1; PRKCB; JUN; CACNA1F; KIT; ANGPT2; CD14; TGFB3; FGFR4; HGF; NFKB1; NFKB2; FLT3	3082; 5154; 4791; 2322; 5228; 3725; 4772; 4775; 4790; 2264; 3815; 7422; 778; 782; 2323; 285; 5970; 7043; 929; 5579	294	294
0.00610777	0.0317958	MHC class II antigen presentation	Reactome	R-HSA-2132295	AP2S1; HLA-DRB1; CTSC; CTSF; HLA-DRB5; CTSS; HLA-DQA1	1520; 3123; 3117; 1175; 8722; 1075; 3127	60	60
0.00610777	0.0317958	TYROBP causal network in microglia	Wikipathways	WP3945	IL13RA1; ITGB2; C1QC; CD37; CREB3L2; SPP1; CXCL16	3597; 64764; 58191; 714; 3689; 951; 6696	60	60
0.00646612	0.0328861	regulators of bone mineralization	BioCarta	npp1pathway	SPP1; COL4A2; COL4A1	1284; 6696; 1282	11	11
0.00646612	0.0328861	Aspirin and miRNAs	Wikipathways	WP4707	NFKB1; VEGFA; PPARA	5465; 7422; 4790	11	11
0.00646612	0.0328861	RIP-mediated NFkB activation via ZBP1	Reactome	R-HSA-1810476	NFKB1; RELA; NFKB2	5970; 4790; 4791	11	11
0.00646612	0.0328861	SUMOylation of immune response proteins	Reactome	R-HSA-4755510	RELA; NFKB2; PIAS4	5970; 51588; 4791	11	11
0.00647679	0.0328861	Galanin receptor pathway	Wikipathways	WP4970	IL6; PPARG; VAMP2; VEGFA	3569; 7422; 5468; 6844	21	21
0.00647912	0.0328861	T-cell receptor (TCR) signaling pathway	Wikipathways	WP69	NFATC1; CBLB; FYN; CD83; JUN; IL6; PIK3R2; NFKB1; RELA	3569; 5970; 4772; 3725; 868; 9308; 5296; 4790; 2534	92	92
0.00650093	0.0328861	Prolactin Signaling Pathway	Wikipathways	WP2037	ITGB1; STAT3; FYN; JUN; MTOR; PIK3R2; NFKB1; RELA	2475; 5296; 3725; 4790; 6774; 3688; 5970; 2534	76	76
0.00656097	0.0328861	Inflammatory Response Pathway	Wikipathways	WP453	LAMB1; IL4R; COL1A1; CD40; THBS1	958; 7057; 3912; 1277; 3566	33	33
0.00656097	0.0328861	CAMKK2 Pathway	Wikipathways	WP4874	SQSTM1; RELA; MTOR; VCAM1; CAMK4	2475; 7412; 814; 8878; 5970	33	33
0.00656097	0.0328861	Host-pathogen interaction of human coronaviruses - interferon induction	Wikipathways	WP4880	NFKB1; TRAF3; JUN; STAT2; TICAM1	3725; 4790; 148022; 6773; 7187	33	33
0.00656097	0.0328861	Downstream signaling events of B Cell Receptor (BCR)	Reactome	R-HSA-1168372	NFKB1; RELA; NFATC3; PRKCB; NFATC1	4790; 5970; 4772; 4775; 5579	33	33
0.00656097	0.0328861	Signal transduction through IL1R	Wikipathways	WP4496	IL6; NFKB1; RELA; TGFB3; JUN	7043; 3725; 4790; 3569; 5970	33	33
0.00678961	0.0339271	NOD-like receptor signaling pathway - Homo sapiens (human)	KEGG	path:hsa04621	CXCL1; TICAM1; TRAF3; IRF7; STAT2; PLCB1; BIRC3; JUN; TLR4; IL6; RBCK1; NFKB1; RELA; RNASEL	7187; 148022; 3725; 6773; 4790; 23236; 10616; 330; 5970; 2919; 6041; 7099; 3665; 3569	181	181
0.00702909	0.0348123	Costimulation by the CD28 family	Reactome	R-HSA-388841	CSK; HLA-DRB1; FYN; HLA-DRB5; MTOR; PIK3R2; LYN; HLA-DQA1	4067; 3117; 1445; 2475; 2534; 3123; 5296; 3127	77	77
0.00703126	0.0348123	Development of ureteric collection system	Wikipathways	WP5053	ITGB1; ROBO2; GLI2; GLI1; SALL1; GDNF	2736; 2735; 2668; 6092; 3688; 6299	47	47
0.00703126	0.0348123	Other types of O-glycan biosynthesis - Homo sapiens (human)	KEGG	path:hsa00514	ST3GAL3; GALNTL5; GALNT13; GALNT10; GALNT9; POMT2	29954; 6487; 55568; 50614; 168391; 114805	47	47
0.00730756	0.0360699	Fc-epsilon receptor I signaling in mast cells	PID	fcer1pathway	CBLB; JUN; PRKCB; FYN; NFKB1; LYN; RELA	3725; 4067; 4790; 2534; 5970; 868; 5579	62	62
0.00746563	0.0367381	Signaling of Hepatocyte Growth Factor Receptor	Wikipathways	WP313	ITGB1; ITGA1; HGF; JUN; STAT3	3672; 3725; 3688; 6774; 3082	34	34
0.00764658	0.0372886	Nanomaterial-induced inflammasome activation	Wikipathways	WP3890	NFKB1; TLR4	4790; 7099	4	4
0.00764658	0.0372886	Invadopodia formation	Reactome	R-HSA-8941237	ADAM12; ADAM15	8038; 8751	4	4
0.00764658	0.0372886	<i>N</i>-acetylglucosamine degradation II	HumanCyc	PWY-6517	GNPDA2; AMDHD2	51005; 132789	4	4
0.00769087	0.0373919	PI3K-AKT-mTOR - VitD3 signaling	Wikipathways	WP4141	RELA; VDR; MTOR; RXRA	2475; 7421; 5970; 6256	22	22
0.0077627	0.0376282	Relaxin signaling pathway - Homo sapiens (human)	KEGG	path:hsa04926	PLCB1; COL1A1; JUN; CREB3L2; VEGFA; PIK3R2; COL4A1; MMP9; NFKB1; RELA; COL4A2	5296; 4790; 23236; 4318; 64764; 1277; 1282; 1284; 3725; 5970; 7422	129	129
0.00845364	0.040855	EPHB-mediated forward signaling	Reactome	R-HSA-3928662	KALRN; LYN; LIMK1; FYN; SDC2	4067; 8997; 2534; 3984; 6383	35	35
0.0086135	0.0415037	IL-3 signaling pathway	Wikipathways	WP286	STAT3; JUN; FYN; PIK3R2; HCK; LYN	5296; 4067; 3725; 3055; 6774; 2534	49	49
0.00867344	0.0416686	Semaphorin interactions	Reactome	R-HSA-373755	PLXNC1; ITGB1; LIMK1; DPYSL3; ITGA1; MYH9; FYN	3672; 1809; 3984; 4627; 10154; 3688; 2534	64	64
0.00880872	0.0421932	Glucocorticoid receptor regulatory network	PID	reg_gr_pathway	NFATC1; SPI1; KMT5B; JUN; IL6; NFKB1; RELA; POU2F1	3725; 4790; 5970; 6688; 4772; 51111; 5451; 3569	80	80
0.00887104	0.0423664	Antigen processing: Ubiquitination & Proteasome degradation	Reactome	R-HSA-983168	ASB2; DTX3L; HECTD1; DZIP3; CBLB; TRIM32; FBXO11; TRIM37; PRKN; TRIM21; LMO7; RNF114; ASB13; RBCK1; RNF111; PJA1; RNF4; CUL3	79754; 55905; 6047; 25831; 51676; 4591; 64219; 80204; 4008; 22954; 9666; 151636; 5071; 6737; 10616; 868; 8452; 54778	265	265
0.00899791	0.0424482	Leukocyte transendothelial migration - Homo sapiens (human)	KEGG	path:hsa04670	ITGB1; ITGB2; JAM2; PRKCB; ITGAL; PIK3R2; MMP9; CDH5; F11R; VCAM1	3683; 3688; 3689; 58494; 50848; 5296; 4318; 7412; 5579; 1003	114	114
0.00904549	0.0424482	ctcf: first multivalent nuclear factor	BioCarta	ctcfpathway	MTOR; TGFB3; CD79B; CTCF	974; 10664; 7043; 2475	23	23
0.00904549	0.0424482	Signaling by CSF3 (G-CSF)	Reactome	R-HSA-9674555	HCK; LYN; STAT3; CSF3R	4067; 1441; 3055; 6774	23	23
0.00904549	0.0424482	IL11	NetPath	Pathway_IL11	RELA; PRKCB; STAT3; PIK3R2	5970; 5296; 6774; 5579	23	23
0.00904549	0.0424482	Dopamine Neurotransmitter Release Cycle	Reactome	R-HSA-212676	SYT1; LIN7B; CASK; VAMP2	8573; 64130; 6857; 6844	23	23
0.00904549	0.0424482	Mannose type O-glycan biosynthesis - Homo sapiens (human)	KEGG	path:hsa00515	ST3GAL3; B4GAT1; POMGNT2; POMT2	29954; 84892; 11041; 6487	23	23
0.00949351	0.0443299	Chondroitin sulfate/dermatan sulfate metabolism	Reactome	R-HSA-1793185	SDC2; VCAN; BGN; CHSY1; CHST3; HYAL1	633; 1462; 9469; 3373; 22856; 6383	50	50
0.00952859	0.0443299	The influence of laminopathies on Wnt signaling	Wikipathways	WP4844	PPARG; CEBPA; CEBPD; SPP1; CEBPB	5468; 1050; 1051; 1052; 6696	36	36
0.00952859	0.0443299	African trypanosomiasis - Homo sapiens (human)	KEGG	path:hsa05143	IL6; PLCB1; PRKCB; VCAM1; TLR9	23236; 5579; 54106; 3569; 7412	37	36
0.00969268	0.044964	Pathways Regulating Hippo Signaling	Wikipathways	WP4540	PLCB1; CDH22; PRKCB; KIT; CDH9; MTOR; FGFR4; CDH5; FLT3	2322; 2264; 2475; 3815; 5579; 1007; 1003; 64405; 23236	98	98

## Sheet: Suppl.Table S3
Suppl. Table S3 - Enrichment analysis using prior-knowledge gene sets for the single cell data obtained from the sutdy published by Velmeshev, D. et. al.
					DEGs distribution
Inflammatory gene list	Fold	Cell type		Celltype	Inflammatory Genes	Autism Risk Genes	ECM genes	Glycogene Genes		DEGs	Fold	Celltype		Enrichment Analysis
CADM2	0.286051	AST-PP		L4	12	6	0	1		HDAC4	-0.204431	AST-FB		Autism Risk Specific Genes
EMX2	0.256594	AST-PP		Microglia	10	7	0	2		LRBA	0.171587	AST-FB		p-value	q-value	pathway	source	external_id	members_input_overlap	members_input_overlap_geneids	size	effective_size
LMO3	0.335436	AST-PP		L2/3	5	13	3	2		SOX5	0.343077	AST-FB		7.00072e-08	2.8703e-06	Neuronal System	Reactome	R-HSA-112316	STX1A; SLITRK5; NLGN1; CAMK4; NRXN1; GABRB2; SYN2; RIMS1	22999; 9378; 6854; 26050; 814; 2561; 22871; 6804	391	391
MBNL1	0.198937	AST-PP		IN-VIP	5	12	1	1		LTBP1	-0.166949	AST-FB		2.6462e-06	5.42472e-05	Serotonin Neurotransmitter Release Cycle	Reactome	R-HSA-181429	STX1A; SYN2; RIMS1	6804; 6854; 22999	18	18
NCAM2	0.333611	AST-PP		AST-PP	8	6	2	1		CADM2	0.286051	AST-PP		5.71437e-06	7.80964e-05	Dopamine Neurotransmitter Release Cycle	Reactome	R-HSA-212676	STX1A; SYN2; RIMS1	6854; 22999; 6804	23	23
NFE2L2	0.151739	AST-PP		Endothelial	8	4	5	1		EMX2	0.256594	AST-PP		9.44855e-06	9.68476e-05	Protein-protein interactions at synapses	Reactome	R-HSA-6794362	STX1A; SLITRK5; NRXN1; NLGN1	9378; 26050; 22871; 6804	88	88
PTK2	0.181322	AST-PP		IN-PV	3	5	1	2		LMO3	0.335436	AST-PP		1.74284e-05	0.000142913	Disruption of postsynaptic signaling by CNV	Wikipathways	WP4875	STX1A; NRXN1; NLGN1	22871; 9378; 6804	33	33
ZMYND8	0.257606	AST-PP		IN-SST	4	2	2	1		MBNL1	0.198937	AST-PP		3.35411e-05	0.000229198	Transmission across Chemical Synapses	Reactome	R-HSA-112315	STX1A; GABRB2; SYN2; RIMS1; CAMK4	22999; 6854; 814; 6804; 2561	249	249
FLI1	0.492322	Endothelial		IN-SV2C	3	0	0	1		NCAM2	0.333611	AST-PP		6.15484e-05	0.000334813	Neurotransmitter release cycle	Reactome	R-HSA-112310	STX1A; SYN2; RIMS1	22999; 6854; 6804	50	50
HLF	0.22983	Endothelial		Oligodendrocytes	2	1	0	0		NFE2L2	0.151739	AST-PP		6.53295e-05	0.000334813	Synaptic Vesicle Pathway	Wikipathways	WP2267	STX1A; SYN2; RIMS1	6854; 22999; 6804	51	51
KMT2E	-0.367404	Endothelial		L5/6-CC	2	0	0	0		PTK2	0.181322	AST-PP		8.3235e-05	0.000374079	Effects of Botulinum toxin	PID	botulinumtoxinpathway	STX1A; RIMS1	6804; 22999	9	9
NFKBIA	-0.161655	Endothelial		Neu-NRGN-II	1	3	0	1		ZMYND8	0.257606	AST-PP		9.12387e-05	0.000374079	Neurexins and neuroligins	Reactome	R-HSA-6794361	STX1A; NRXN1; NLGN1	22871; 6804; 9378	57	57
NSD1	0.268096	Endothelial		Neu-NRGN-I	1	1	0	0		HS3ST5	0.219992	AST-PP		0.00031208	0.00116321	Acetylcholine Neurotransmitter Release Cycle	Reactome	R-HSA-264642	STX1A; RIMS1	6804; 22999	17	17
PRTG	0.220328	Endothelial		AST-FB	0	3	1	0		CACNA2D3	-0.166069	AST-PP		0.00035076	0.00119843	Norepinephrine Neurotransmitter Release Cycle	Reactome	R-HSA-181430	STX1A; RIMS1	6804; 22999	18	18
STAT3	-0.245624	Endothelial		Neu-mat	0	1	0	0		GPHN	0.27543	AST-PP		0.000391656	0.00123522	GABA synthesis, release, reuptake and degradation	Reactome	R-HSA-888590	STX1A; RIMS1	6804; 22999	19	19
ZBTB20	0.298729	Endothelial		L5/6	0	0	1	0		GRID1	0.178639	AST-PP		0.000577288	0.00169063	Glutamate Neurotransmitter Release Cycle	Reactome	R-HSA-210500	STX1A; RIMS1	22999; 6804	23	23
CNTN5	0.328235	IN-PV								PACS1	0.154419	AST-PP		0.00105306	0.00287836	Adherens junctions interactions	Reactome	R-HSA-418990	CDH9; CDH10	1008; 1007	31	31
TTF2	-0.144547	IN-PV								PPFIA1	-0.15963	AST-PP		0.00150653	0.00386048	Cell adhesion molecules - Homo sapiens (human)	KEGG	path:hsa04514	CNTNAP2; NRXN1; NLGN1	22871; 26047; 9378	149	148
VAV3	-0.183157	IN-PV		Celltype	No: of genes					TNRC6B	0.167	AST-PP		0.00231104	0.00549282	Regulation of Microtubule Cytoskeleton	Wikipathways	WP2038	DPYSL2; CAMK4	1808; 814	46	46
CDH2	0.301594	IN-SST		L2/3	23					EGLN3	0.14065	AST-PP		0.00241148	0.00549282	NO-cGMP-PKG mediated Neuroprotection	Wikipathways	WP4008	GUCY1A2; AKAP9	10142; 2977	47	47
DCC	0.276877	IN-SST		IN-VIP	19					PCSK5	0.282311	AST-PP		0.00390051	0.0084169	Long-term depression - Homo sapiens (human)	KEGG	path:hsa04730	GUCY1A2; GRID2	2977; 2895	60	60
ROBO1	0.244421	IN-SST		L4	19					FLI1	0.492322	Endothelial		0.00442595	0.00907319	Cell-cell junction organization	Reactome	R-HSA-421270	CDH9; CDH10	1008; 1007	64	64
ZEB2	0.249701	IN-SST		Microglia	19					HLF	0.22983	Endothelial		0.00512629	0.00989465	Amphetamine addiction - Homo sapiens (human)	KEGG	path:hsa05031	STX1A; CAMK4	814; 6804	69	69
ARX	-0.142877	IN-SV2C		Endothelial	18					KMT2E	-0.367404	Endothelial		0.00530932	0.00989465	Organelle biogenesis and maintenance	Reactome	R-HSA-1852241	AHI1; CAMK4; AKAP9	814; 10142; 54806	231	231
BCL11A	0.211093	IN-SV2C		AST-PP	17					NFKBIA	-0.161655	Endothelial		0.00650669	0.0115989	Synaptic vesicle cycle - Homo sapiens (human)	KEGG	path:hsa04721	STX1A; RIMS1	22999; 6804	78	78
ZNF483	0.238793	IN-SV2C		IN-PV	11					NSD1	0.268096	Endothelial		0.00786015	0.0134278	Insulin secretion - Homo sapiens (human)	KEGG	path:hsa04911	STX1A; RIMS2	6804; 9699	86	86
CHL1	0.251803	IN-VIP		IN-SST	9					PRTG	0.220328	Endothelial		0.00839776	0.0137723	Cell junction organization	Reactome	R-HSA-446728	CDH9; CDH10	1007; 1008	89	89
CSMD3	0.228113	IN-VIP		Neu-NRGN-II	5					STAT3	-0.245624	Endothelial		0.00991003	0.0153477	Anchoring of the basal body to the plasma membrane	Reactome	R-HSA-5620912	AKAP9; AHI1	10142; 54806	97	97
FSTL5	0.250121	IN-VIP		IN-SV2C	4					ZBTB20	0.298729	Endothelial
LINGO2	0.304843	IN-VIP		AST-FB	4					CHSY1	-0.202363	Endothelial		Inflammatory Gene Sets
NTRK2	0.162222	IN-VIP		Oligodendrocytes	3					ARHGAP32	0.255901	Endothelial		L4 neuron
BMPR1B	-0.149406	L2/3		L5/6-CC	2					MYO1E	-0.282453	Endothelial		p-value	q-value	pathway	source	external_id	members_input_overlap	members_input_overlap_geneids	size	effective_size
CNTN3	0.16572	L2/3		Neu-NRGN-I	2					PTEN	0.449472	Endothelial		0.000575657	0.005051	NHR	Signalink	None	THRB; RORB	7068; 6096	49	49
NEGR1	0.231796	L2/3		Neu-mat	1					STXBP5	0.284749	Endothelial		0.000673466	0.005051	Nuclear Receptor transcription pathway	Reactome	R-HSA-383280	THRB; RORB	7068; 6096	53	53
TRAF3	-0.142047	L2/3		L5/6	1					A2M	0.658655	Endothelial		0.0058857	0.0171499	Sudden Infant Death Syndrome (SIDS) Susceptibility Pathways	Wikipathways	WP706	THRB; SCN3B	55800; 7068	159	159
VSTM2L	0.153665	L2/3								COL4A3	0.222595	Endothelial		0.0072464	0.0171499	SUMO E3 ligases SUMOylate target proteins	Reactome	R-HSA-3108232	THRB; SATB2	23314; 7068	177	177
CXXC4	0.306107	L4								COL5A3	0.171823	Endothelial		0.00764756	0.0171499	SUMOylation	Reactome	R-HSA-2990846	THRB; SATB2	23314; 7068	182	182
LRRC4C	0.336724	L4								FBLN1	0.537994	Endothelial		0.00764756	0.0171499	Axon guidance - Homo sapiens (human)	KEGG	path:hsa04360	UNC5C; LRRC4C	57689; 8633	182	182
LRRN3	0.148973	L4								LAMA2	0.756663	Endothelial		0.00800328	0.0171499	Generic Transcription Pathway	Reactome	R-HSA-212436	THRB; RORB; ZNF208; SATB2	7757; 6096; 23314; 7068	1178	1177
PDZRN4	0.24819	L4								CNTN5	0.328235	IN-PV		Microglia
RORB	0.16689	L4								TTF2	-0.144547	IN-PV		p-value	q-value	pathway	source	external_id	members_input_overlap	members_input_overlap_geneids	size	effective_size
SATB2	0.144219	L4								VAV3	-0.183157	IN-PV		1.59728e-06	4.85746e-05	GMCSF-mediated signaling events	PID	gmcsf_pathway	SYK; JAK2; INPP5D	3635; 3717; 6850	37	37
SCN3B	0.266903	L4								MGAT4C	0.258766	IN-PV		2.02899e-06	4.85746e-05	Interleukin-2 family signaling	Reactome	R-HSA-451927	SYK; JAK2; INPP5D	3635; 3717; 6850	40	40
THRB	0.159785	L4								ST3GAL5	0.169371	IN-PV		2.71619e-06	4.85746e-05	Interleukin-3, Interleukin-5 and GM-CSF signaling	Reactome	R-HSA-512988	SYK; JAK2; INPP5D	3635; 3717; 6850	44	44
UNC5C	0.172555	L4								ATP1A3	0.266209	IN-PV		3.77221e-06	4.85746e-05	IL-3 signaling pathway	Wikipathways	WP286	SYK; INPP5D; JAK2	3717; 6850; 3635	49	49
ZDHHC21	0.145168	L4								MEF2C	0.289105	IN-PV		4.26093e-06	4.85746e-05	IL3	NetPath	Pathway_IL3	SYK; JAK2; INPP5D	3635; 3717; 6850	51	51
ZFYVE28	-0.141721	L4								SLC9A9	0.250988	IN-PV		8.09246e-06	7.68784e-05	IL4	NetPath	Pathway_IL4	SYK; JAK2; INPP5D	3635; 3717; 6850	63	63
ZNF208	0.153345	L4								TET2	0.156041	IN-PV		6.07059e-05	0.000494319	Inactivation of CSF3 (G-CSF) signaling	Reactome	R-HSA-9705462	SYK; JAK2	3717; 6850	18	18
PTPRF	0.152057	L5/6-CC								USP9X	0.140848	IN-PV		0.000100209	0.000713986	Signaling by CSF3 (G-CSF)	Reactome	R-HSA-9674555	SYK; JAK2	3717; 6850	23	23
ZBTB44	0.158851	L5/6-CC								EDIL3	0.260677	IN-PV		0.000137092	0.000774469	EGF-EGFR signaling pathway	Wikipathways	WP437	INPP5D; JAK2; NCK2	3717; 8440; 3635	162	162
ACAP2	0.145108	Microglia								CDH2	0.301594	IN-SST		0.000138831	0.000774469	Interleukin receptor SHC signaling	Reactome	R-HSA-912526	JAK2; INPP5D	3635; 3717	27	27
ANKS1A	0.154518	Microglia								DCC	0.276877	IN-SST		0.000149459	0.000774469	IL3-mediated signaling events	PID	il3_pathway	JAK2; INPP5D	3635; 3717	28	28
BPTF	0.243151	Microglia								ROBO1	0.244421	IN-SST		0.000184208	0.00087499	Tuberculosis - Homo sapiens (human)	KEGG	path:hsa05152	SYK; CD14; JAK2	3717; 6850; 929	180	179
CD14	-0.24373	Microglia								ZEB2	0.249701	IN-SST		0.000208405	0.000913777	EPO signaling pathway	PID	epopathway	JAK2; INPP5D	3635; 3717	33	33
INPP5D	0.356896	Microglia								CHSY3	0.3243	IN-SST		0.000307123	0.00116707	IL-5 signaling pathway	Wikipathways	WP127	SYK; JAK2	3717; 6850	40	40
JAK2	0.226171	Microglia								DPYD	0.174993	IN-SST		0.000307123	0.00116707	Fibrin Complement Receptor 3 Signaling Pathway	Wikipathways	WP4136	SYK; CD14	6850; 929	40	40
NCK2	0.150634	Microglia								RELN	0.252767	IN-SST		0.000338781	0.00120691	Fc Epsilon Receptor I Signaling in Mast Cells	SMPDB	SMP00358	SYK; INPP5D	6850; 3635	42	42
SCAF11	0.162767	Microglia								NELL1	0.250032	IN-SST		0.000389133	0.0012623	Class I PI3K signaling events	PID	pi3kcipathway	SYK; INPP5D	3635; 6850	45	45
SYK	0.282262	Microglia								SEMA6A	0.172455	IN-SST		0.00040668	0.0012623	Insulin Pathway	PID	insulin_pathway	INPP5D; NCK2	8440; 3635	46	46
ZNF609	0.158362	Microglia								ARX	-0.142877	IN-SV2C		0.000436821	0.0012623	Signaling by Interleukins	Reactome	R-HSA-449147	SYK; JAK2; INPP5D	3635; 3717; 6850	240	240
PHF24	0.237706	Neu-NRGN-I								BCL11A	0.211093	IN-SV2C		0.000442914	0.0012623	IL5	NetPath	Pathway_IL5	SYK; JAK2	3717; 6850	48	48
RNF11	0.22449	Neu-NRGN-II								ZNF483	0.238793	IN-SV2C		0.000560717	0.00152195	IL-4 signaling pathway	Wikipathways	WP395	INPP5D; JAK2	3717; 3635	54	54
NCAM1	0.142633	Oligodendrocytes								ATRN	-0.158735	IN-SV2C		0.000603008	0.00156234	Pathogenic Escherichia coli infection	Wikipathways	WP2272	CD14; NCK2	8440; 929	56	56
ZNF365	0.19818	Oligodendrocytes								CHL1	0.251803	IN-VIP		0.000669267	0.00165862	Kit receptor signaling pathway	Wikipathways	WP304	INPP5D; JAK2	3717; 3635	59	59
GlycogeneList	Fold	Cell type								CSMD3	0.228113	IN-VIP		0.000738903	0.0017549	Fc-epsilon receptor I signaling in mast cells	PID	fcer1pathway	SYK; INPP5D	3635; 6850	62	62
HS3ST5	0.219992	AST-PP								FSTL5	0.250121	IN-VIP		0.000811907	0.00185115	IL4-mediated signaling events	PID	il4_2pathway	JAK2; INPP5D	3635; 3717	65	65
CHSY1	-0.202363	Endothelial								LINGO2	0.304843	IN-VIP		0.000862442	0.00187523	Fc epsilon RI signaling pathway - Homo sapiens (human)	KEGG	path:hsa04664	SYK; INPP5D	3635; 6850	68	67
MGAT4C	0.258766	IN-PV								NTRK2	0.162222	IN-VIP		0.000888267	0.00187523	BCR signaling pathway	PID	bcr_5pathway	SYK; INPP5D	3635; 6850	68	68
ST3GAL5	0.169371	IN-PV								FUT9	0.264335	IN-VIP		0.000941033	0.00191568	KitReceptor	NetPath	Pathway_KitReceptor	JAK2; INPP5D	3635; 3717	70	70
CHSY3	0.3243	IN-SST								AHI1	-0.28406	IN-VIP		0.00122706	0.0023896	B cell receptor signaling pathway - Homo sapiens (human)	KEGG	path:hsa04662	SYK; INPP5D	3635; 6850	82	80
ATRN	-0.158735	IN-SV2C								AKAP9	-0.155818	IN-VIP		0.00125768	0.0023896	Signaling events mediated by Hepatocyte Growth Factor Receptor (c-Met)	PID	met_pathway	INPP5D; NCK2	8440; 3635	81	81
FUT9	0.264335	IN-VIP								CAMK4	0.224469	IN-VIP		0.00141631	0.00260418	CXCR4-mediated signaling events	PID	cxcr4_pathway	JAK2; INPP5D	3635; 3717	86	86
GALNTL6	0.32293	L2/3								CCSER1	0.141311	IN-VIP		0.00176086	0.00313653	Fc gamma R-mediated phagocytosis - Homo sapiens (human)	KEGG	path:hsa04666	SYK; INPP5D	3635; 6850	97	96
HS6ST3	0.18316	L2/3								CDH10	0.201237	IN-VIP		0.00183411	0.00316801	B Cell Receptor Signaling Pathway	Wikipathways	WP23	SYK; INPP5D	6850; 3635	98	98
ST6GAL2	0.165075	L4								CSDE1	0.2046	IN-VIP		0.00202353	0.00339239	NF-kappa B signaling pathway - Homo sapiens (human)	KEGG	path:hsa04064	SYK; CD14	6850; 929	104	103
CSGALNACT1	0.439054	Microglia								ELAVL2	0.223604	IN-VIP		0.00276611	0.00450481	EGFR1	NetPath	Pathway_EGFR1	ANKS1A; JAK2; NCK2	23294; 3717; 8440	455	454
NPL	-0.186641	Microglia								GABRB2	0.189932	IN-VIP		0.00305647	0.0047318	PDGFR-beta signaling pathway	PID	pdgfrbpathway	JAK2; NCK2	3717; 8440	127	127
ST8SIA3	0.183714	Neu-NRGN-II								NRXN1	0.226256	IN-VIP		0.00307152	0.0047318	Cytokine Signaling in Immune system	Reactome	R-HSA-1280215	SYK; INPP5D; JAK2	3717; 3635; 6850	471	471
Autism Risk Genes	Fold change	Cell type								RIMS1	0.141525	IN-VIP		0.00390998	0.0057925	Brain-derived neurotrophic factor (BDNF) signaling pathway	Wikipathways	WP2380	JAK2; NCK2	3717; 8440	144	144
HDAC4	-0.204431	AST-FB								RIMS2	0.157936	IN-VIP		0.00396329	0.0057925	Regulation of toll-like receptor signaling pathway	Wikipathways	WP1449	SYK; CD14	929; 6850	145	145
LRBA	0.171587	AST-FB								ZNF385B	0.200183	IN-VIP		0.00637187	0.00892172	IL-7 signaling	INOH	None	SYK; JAK2	3717; 6850	185	185
SOX5	0.343077	AST-FB								MMP16	0.188849	IN-VIP		0.00643888	0.00892172	EPO signaling	INOH	None	SYK; JAK2	3717; 6850	186	186
CACNA2D3	-0.166069	AST-PP								BMPR1B	-0.149406	L2/3		0.0065739	0.00892172	VEGF	INOH	None	SYK; JAK2	3717; 6850	188	188
GPHN	0.27543	AST-PP								CNTN3	0.16572	L2/3		0.00691713	0.00916922	Kaposi sarcoma-associated herpesvirus infection - Homo sapiens (human)	KEGG	path:hsa05167	SYK; JAK2	3717; 6850	193	193
GRID1	0.178639	AST-PP								NEGR1	0.231796	L2/3		0.00851707	0.0107958	Hemostasis	Reactome	R-HSA-109582	SYK; INPP5D; JAK2	3717; 3635; 6850	677	677
PACS1	0.154419	AST-PP								TRAF3	-0.142047	L2/3		0.00852298	0.0107958	Lipid and atherosclerosis - Homo sapiens (human)	KEGG	path:hsa05417	CD14; JAK2	3717; 929	215	215
PPFIA1	-0.15963	AST-PP								VSTM2L	0.153665	L2/3
TNRC6B	0.167	AST-PP								GALNTL6	0.32293	L2/3
ARHGAP32	0.255901	Endothelial								HS6ST3	0.18316	L2/3
MYO1E	-0.282453	Endothelial								BRINP3	0.214754	L2/3
PTEN	0.449472	Endothelial								CDH9	0.154251	L2/3
STXBP5	0.284749	Endothelial								CNTNAP2	0.23158	L2/3
ATP1A3	0.266209	IN-PV								DPYSL2	0.193956	L2/3
MEF2C	0.289105	IN-PV								GRID2	0.299056	L2/3
SLC9A9	0.250988	IN-PV								GUCY1A2	0.158145	L2/3
TET2	0.156041	IN-PV								IMMP2L	0.163229	L2/3
USP9X	0.140848	IN-PV								NFIA	0.155171	L2/3
DPYD	0.174993	IN-SST								NLGN1	0.207467	L2/3
RELN	0.252767	IN-SST								RFX3	0.251004	L2/3
AHI1	-0.28406	IN-VIP								SLITRK5	0.144535	L2/3
AKAP9	-0.155818	IN-VIP								STX1A	-0.198196	L2/3
CAMK4	0.224469	IN-VIP								SYN2	0.18605	L2/3
CCSER1	0.141311	IN-VIP								COL24A1	-0.165309	L2/3
CDH10	0.201237	IN-VIP								FBLN7	-0.149484	L2/3
CSDE1	0.2046	IN-VIP								IGFBP5	0.223775	L2/3
ELAVL2	0.223604	IN-VIP								CXXC4	0.306107	L4
GABRB2	0.189932	IN-VIP								LRRC4C	0.336724	L4
NRXN1	0.226256	IN-VIP								LRRN3	0.148973	L4
RIMS1	0.141525	IN-VIP								PDZRN4	0.24819	L4
RIMS2	0.157936	IN-VIP								RORB	0.16689	L4
ZNF385B	0.200183	IN-VIP								SATB2	0.144219	L4
BRINP3	0.214754	L2/3								SCN3B	0.266903	L4
CDH9	0.154251	L2/3								THRB	0.159785	L4
CNTNAP2	0.23158	L2/3								UNC5C	0.172555	L4
DPYSL2	0.193956	L2/3								ZDHHC21	0.145168	L4
GRID2	0.299056	L2/3								ZFYVE28	-0.141721	L4
GUCY1A2	0.158145	L2/3								ZNF208	0.153345	L4
IMMP2L	0.163229	L2/3								ST6GAL2	0.165075	L4
NFIA	0.155171	L2/3								FOXP2	0.151316	L4
NLGN1	0.207467	L2/3								KCND2	0.219741	L4
RFX3	0.251004	L2/3								MPP6	0.158991	L4
SLITRK5	0.144535	L2/3								NLGN4X	0.163582	L4
STX1A	-0.198196	L2/3								SYT17	0.195019	L4
SYN2	0.18605	L2/3								TCF4	0.197431	L4
FOXP2	0.151316	L4								VWC2L	0.221171	L5/6
KCND2	0.219741	L4								PTPRF	0.152057	L5/6-CC
MPP6	0.158991	L4								ZBTB44	0.158851	L5/6-CC
NLGN4X	0.163582	L4								ACAP2	0.145108	Microglia
SYT17	0.195019	L4								ANKS1A	0.154518	Microglia
TCF4	0.197431	L4								BPTF	0.243151	Microglia
ARID1B	0.249542	Microglia								CD14	-0.24373	Microglia
AUTS2	0.277385	Microglia								INPP5D	0.356896	Microglia
CACNA1A	0.185923	Microglia								JAK2	0.226171	Microglia
KANSL1	0.164605	Microglia								NCK2	0.150634	Microglia
NCKAP5	0.228541	Microglia								SCAF11	0.162767	Microglia
PTBP2	0.208567	Microglia								SYK	0.282262	Microglia
TBC1D5	0.426381	Microglia								ZNF609	0.158362	Microglia
ZNF804A	0.407544	Neu-mat								CSGALNACT1	0.439054	Microglia
CELF4	0.34621	Neu-NRGN-I								NPL	-0.186641	Microglia
AP2S1	-0.169661	Neu-NRGN-II								ARID1B	0.249542	Microglia
GRIA2	0.31205	Neu-NRGN-II								AUTS2	0.277385	Microglia
KIAA0232	0.149193	Neu-NRGN-II								CACNA1A	0.185923	Microglia
NFIB	-0.146353	Oligodendrocytes								KANSL1	0.164605	Microglia
ECM	Fold change	Cell type								NCKAP5	0.228541	Microglia
LTBP1	-0.166949	AST-FB								PTBP2	0.208567	Microglia
EGLN3	0.14065	AST-PP								TBC1D5	0.426381	Microglia
PCSK5	0.282311	AST-PP								ZNF804A	0.407544	Neu-mat
A2M	0.658655	Endothelial								PHF24	0.237706	Neu-NRGN-I
COL4A3	0.222595	Endothelial								CELF4	0.34621	Neu-NRGN-I
COL5A3	0.171823	Endothelial								RNF11	0.22449	Neu-NRGN-II
FBLN1	0.537994	Endothelial								ST8SIA3	0.183714	Neu-NRGN-II
LAMA2	0.756663	Endothelial								AP2S1	-0.169661	Neu-NRGN-II
EDIL3	0.260677	IN-PV								GRIA2	0.31205	Neu-NRGN-II
NELL1	0.250032	IN-SST								KIAA0232	0.149193	Neu-NRGN-II
SEMA6A	0.172455	IN-SST								NCAM1	0.142633	Oligodendrocytes
MMP16	0.188849	IN-VIP								ZNF365	0.19818	Oligodendrocytes
COL24A1	-0.165309	L2/3								NFIB	-0.146353	Oligodendrocytes
FBLN7	-0.149484	L2/3
IGFBP5	0.223775	L2/3
VWC2L	0.221171	L5/6

## Sheet: Suppl.Table S4
Suppl.Table S4
Statistically significant DEGs identified from the full ASD differential gene expression mega-analysis results of blood samples published by Tylee DS. et al. based on the prior knowledge gene sets
DEGs filtered based on the liberal FDR value (q≤0.05) for the enrichment analysis as reported in the publication
Ref: Tylee DS, Hess JL, Quinn TP, Barve R, Huang H, Zhang-James Y, Chang J, Stamova BS, Sharp FR, Hertz-Picciotto I, Faraone SV, Kong SW, Glatt SJ. Blood transcriptomic comparison of individuals with and without autism spectrum disorder: A combined-samples mega-analysis. Am J Med Genet B Neuropsychiatr Genet. 2017 Apr;174(3):181-201.
Description Statistics										HGNC ID	Approved symbol	Approved name	Chromosome location	Estimated Mean Difference (Covariate Controlled, Non-SVA) (units s.d.)			Inflammatory gene list	Estimated Mean	q-Value (Covariate Controlled, Non-SVA)	GlycogeneList	Estimated Mean	q-Value (Covariate Controlled, Non-SVA)	Autism Risk Genes	Estimated Mean	q-Value (Covariate Controlled, Non-SVA)	ECM	Estimated Mean	q-Value (Covariate Controlled, Non-SVA)
		Frequency Distribution								HGNC:21022	AARS2	alanyl-tRNA synthetase 2, mitochondrial	6p21.1	0.1985			POTEM	-0.3735	0.00224033	SIGLEC12	-0.3269	0.0103916	AGAP5	-0.3222	0.00258101	IL1RN	-0.3471	0.000149987
Column1		Fold Change	Log2FC Bins	Frequency - Total DEGs	Glycogene-Frequency	ECM genes Frequency	Immune Gene-Frequency	Autism Risk Genes -Frequency		HGNC:23993	AASDH	aminoadipate-semialdehyde dehydrogenase	4q12	0.2431			POTEG	-0.3731	0.00227866	FBXO6	-0.3193	0.000463828	CSNK1G1	-0.3172	0.000769693	ADAM19	-0.3005	0.000442122
		2	-1	0	0	0	0	0		HGNC:40	ABCB1	ATP binding cassette subfamily B member 1	7q21.12	0.2589			POTEI	-0.3536	0.00373764	LGALS8	-0.2668	0.00344799	ACTB	-0.2874	0.00429695	HRNR	-0.3001	0.0215546
Mean	0.00791819	1.41421	-0.5	1	0	0	0	0		HGNC:76	ABL1	ABL proto-oncogene 1, non-receptor tyrosine kinase	9q34.12	-0.1919			IL1RN	-0.3471	0.000149987	SELL	-0.2633	0.0019059	PAX5	-0.2807	0.00263222	SERPINB9	-0.2999	0.000323816
Standard Error	0.00617368	1	0	775	19	35	154	33		HGNC:30211	ACAD11	acyl-CoA dehydrogenase family member 11	3q22.1	0.2188			SIGLEC12	-0.3269	0.0103916	UGT3A2	-0.2589	0.0421857	PLAUR	-0.2775	0.00220053	SERPING1	-0.2832	0.000577787
Median	0.1785	1.41421	0.5	793	18	16	148	25		HGNC:34391	ACCSL	1-aminocyclopropane-1-carboxylate synthase homolog (inactive) like	11p11.2	-0.2568			AGAP5	-0.3222	0.00258101	ANXA4	-0.2448	0.00879437	KDM1B	-0.2573	0.00874618	LGALS8	-0.2668	0.00344799
Mode	0.2249	2	1	3	0	0	0	0		HGNC:1611	ACKR4	atypical chemokine receptor 4	3q22.1	-0.1863			KDM7A	-0.3195	0.00886719	MPDU1	-0.2359	0.00745052	PIK3R2	-0.257	0.00314222	THSD4	-0.26	0.0254432
Standard Deviation	0.244777									HGNC:17152	ACOT9	acyl-CoA thioesterase 9	Xp22.11	-0.2275			NOTCH2	-0.3166	0.000879884	CLEC12B	-0.229	0.0106526	LILRB2	-0.2495	0.0160948	IL1B	-0.2509	0.00871608
Sample Variance	0.0599158									HGNC:121	ACOX3	acyl-CoA oxidase 3, pristanoyl	4p16.1	-0.3188			LSAMP	-0.3148	0.012244	LGALS9	-0.2289	0.00619084	EXOC6	-0.2385	0.013648	ANXA4	-0.2448	0.00879437
Kurtosis	-1.76522									HGNC:3569	ACSL1	acyl-CoA synthetase long chain family member 1	4q35.1	-0.2191			RTP2	-0.3142	0.0105067	SIGLEC1	-0.224	0.00763761	CMPK2	-0.2374	0.0056444	TNFAIP6	-0.2428	0.011852
Skewness	-0.00353788									HGNC:130	ACTA2	actin alpha 2, smooth muscle	10q23.31	-0.1816			IGHD	-0.3079	0.0218204	B4GALT5	-0.2049	0.020017	EPHB2	-0.2326	0.00854483	OGFOD1	-0.2357	0.00623161
Range	1.0832									HGNC:132	ACTB	actin beta	7p22.1	-0.2874			SH2B2	-0.2973	0.000323816	GALM	-0.2044	0.0188184	WDFY3	-0.2272	0.0194434	LRG1	-0.2328	0.00643784
Minimum	-0.5624									HGNC:169	ACTR2	actin related protein 2	2p14	0.2435			PXN	-0.2918	0.00536488	GALNT14	-0.2022	0.025227	WDFY4	-0.224	0.0420589	SEMA4A	-0.2323	0.00624864
Maximum	0.5208									HGNC:197	ADAM19	ADAM metallopeptidase domain 19	5q33.3	-0.3005			LILRB1	-0.2883	0.00373452	DPM2	-0.2003	0.0341491	SIK1	-0.2177	0.0119191	CLEC12B	-0.229	0.0106526
Sum	12.4474									HGNC:201	ADAM22	ADAM metallopeptidase domain 22	7q21.12	0.2074			HHEX	-0.2858	0.00175904	DPAGT1	-0.1956	0.0315948	UIMC1	-0.2153	0.0278776	LGALS9	-0.2289	0.00619084
Count	1572									HGNC:217	ADAMTS1	ADAM metallopeptidase with thrombospondin type 1 motif 1	21q21.3	0.2479			ZC3HAV1L	-0.2847	0.000887206	ST6GALNAC1	-0.193	0.0487876	RNF38	-0.2128	0.0121036	CTF1	-0.2274	0.0103425
Confidence Level(95.0%)	0.0121095									HGNC:225	ADAR	adenosine deaminase RNA specific	1q21.3	-0.2223			FAS	-0.2835	0.00216243	GLB1	-0.1816	0.0424952	GNAS	-0.2115	0.0210224	ANXA3	-0.2237	0.0214561
										HGNC:240	ADCY9	adenylate cyclase 9	16p13.3	0.205			SERPING1	-0.2832	0.000577787	NAGK	-0.1767	0.0489964	NTNG2	-0.2111	0.0227105	GDF7	-0.2208	0.0422265
										HGNC:259	ADM	adrenomedullin	11p15.4	-0.2273			PAX5	-0.2807	0.00263222	ZG16B	-0.175	0.0441561	HDLBP	-0.2084	0.0170248	NID1	-0.2184	0.013648
										HGNC:30925	ADPRM	ADP-ribose/CDP-alcohol diphosphatase, manganese dependent	17p13.1	0.2509			AGAP7P	-0.2798	0.00991701	KLRC3	0.19	0.0410747	CD38	-0.2056	0.0198762	HPSE	-0.2167	0.0266622
										HGNC:7135	AFF1	AF4/FMR2 family member 1	4q21.3-q22.1	-0.2108			SP110	-0.2787	0.000809958	KLRK1	0.2016	0.0310942	GALNT14	-0.2022	0.025227	NTNG2	-0.2111	0.0227105
										HGNC:23459	AGAP4	ArfGAP with GTPase domain, ankyrin repeat and PH domain 4	10q11.22	-0.2164			PLAUR	-0.2775	0.00220053	GCNT4	0.2041	0.0483681	BST1	-0.2021	0.0410747	C1QC	-0.2093	0.013137
										HGNC:23467	AGAP5	ArfGAP with GTPase domain, ankyrin repeat and PH domain 5	10q22.2	-0.3222			BATF2	-0.277	0.000691779	ALG13	0.2062	0.0188605	SPAST	-0.2018	0.0384197	FREM2	-0.2092	0.0181682
										HGNC:23465	AGAP7P	ArfGAP with GTPase domain, ankyrin repeat and PH domain 7, pseudogene	10q11.22	-0.2798			IGHM	-0.276	0.0250203	MGAT3	0.208	0.0307771	UBE2H	-0.2	0.0224986	S100A11	-0.2063	0.0331723
										HGNC:375	AKAP5	A-kinase anchoring protein 5	14q23.3	0.2371			FKBP1C	-0.2739	0.00145138	GALNT11	0.2111	0.0348662	ZNF462	-0.1967	0.0315948	TGM5	-0.2016	0.0302092
										HGNC:386	AKR1C3	aldo-keto reductase family 1 member C3	10p15.1	0.3157			LIMK2	-0.2732	0.00330592	SLC35A1	0.2155	0.0117949	RELN	-0.1904	0.0363851	CCL2	-0.195	0.0206081
										HGNC:24062	AKR7A2P1	AKR7A2 pseudogene 1	1p13.2	-0.2469			ETV6	-0.2724	0.00115894	POFUT2	0.2223	0.0101217	KLF16	-0.1904	0.0367462	TNFSF10	-0.193	0.0267379
										HGNC:30881	ALG13	ALG13 UDP-N-acetylglucosaminyltransferase subunit	Xq23	0.2062			IRF2	-0.2717	0.00103168	CLEC2B	0.2394	0.0261358	BCKDK	-0.1883	0.0397025	CCL25	-0.192	0.0326782
										HGNC:25189	ALKBH8	alkB homolog 8, tRNA methyltransferase	11q22.3	0.2149			BTBD11	-0.2711	0.00411416	XYLT2	0.2409	0.01074	DPP3	-0.1874	0.036061	RELN	-0.1904	0.0363851
										HGNC:435	ALOX5	arachidonate 5-lipoxygenase	10q11.21	-0.2465			CEACAM1	-0.2711	0.00162653	KLRC1	0.2455	0.00385062	DAPP1	-0.1822	0.0429744	TIMP2	-0.1859	0.0375919
										HGNC:17380	ANAPC7	anaphase promoting complex subunit 7	12q24.11	-0.1927			CD274	-0.27	0.00145138	CD69	0.2492	0.00344799	TRIM33	-0.1816	0.038456	TNFSF13B	-0.1822	0.0427322
										HGNC:26976	ANAPC16	anaphase promoting complex subunit 16	10q22.1	0.3004			IRX6	-0.2659	0.0298548	KLRD1	0.2499	0.00350728	KCNJ15	-0.1808	0.0434477	OSM	-0.182	0.0493652
										HGNC:484	ANGPT1	angiopoietin 1	8q23.1	0.3048			IGHG1	-0.2657	0.0305066	SIGLEC17P	0.2512	0.00322285	PRKD2	-0.1795	0.039392	SCUBE2	-0.181	0.0471165
										HGNC:20763	ANKFY1	ankyrin repeat and FYVE domain containing 1	17p13.2	-0.2011			SELL	-0.2633	0.0019059	KLRF1	0.2597	0.00516635	NIPA1	0.1773	0.0482697	SERPINC1	-0.177	0.0455092
										HGNC:21268	ANKRD13A	ankyrin repeat domain 13A	12q24.11	-0.2084			ZNF648	-0.2628	0.0395324	SMC3	0.2689	0.00157699	TERF2	0.1791	0.0441978	CXCL10	-0.1757	0.0467876
										HGNC:32946	ANKRD36C	ankyrin repeat domain 36C	2q11.1	0.2018			NFKBIB	-0.2613	0.00553701	FAM20B	0.3216	0.00041186	DMWD	0.1857	0.0485833	IL23A	0.175	0.0462218
										HGNC:25970	ANKRD49	ankyrin repeat domain 49	11q21	0.1929			TRANK1	-0.2609	0.00500228	KLRB1	0.4146	5.42e-07	ZBTB16	0.1863	0.0229016	P4HA1	0.1767	0.047501
										HGNC:27337	ANO5	anoctamin 5	11p14.3	-0.1936			RNFT2	-0.2581	0.00702707				WWP1	0.1903	0.0325631	SPOCK2	0.1814	0.0468394
										HGNC:540	ANXA2P3	annexin A2 pseudogene 3	10q21.3	-0.1832			KDM1B	-0.2573	0.00874618				BRWD3	0.1906	0.0467661	SEMA4F	0.1923	0.0315948
										HGNC:33463	ANXA2R	annexin A2 receptor	5p12	0.2412			PIK3R2	-0.257	0.00314222				MPP6	0.1987	0.0333385	FGFBP2	0.2009	0.0243521
										HGNC:541	ANXA3	annexin A3	4q21.21	-0.2237			TICAM2	-0.2553	0.0150647				EIF3G	0.2	0.0420589	ADAM22	0.2074	0.0305435
										HGNC:542	ANXA4	annexin A4	2p13.3	-0.2448			ELK4	-0.255	0.00529974				EP400	0.2027	0.038041	IL16	0.2087	0.0344918
										HGNC:554	AP1B1	adaptor related protein complex 1 subunit beta 1	22q12.2	-0.2084			FCGR1B	-0.2549	0.00339301				RALA	0.2041	0.0212173	BPIFA4P	0.2183	0.0125236
										HGNC:555	AP1G1	adaptor related protein complex 1 subunit gamma 1	16q22.2	-0.1855			IGHE	-0.2548	0.0269356				SET	0.2049	0.0215604	PPBP	0.2285	0.0101217
										HGNC:568	AP3D1	adaptor related protein complex 3 subunit delta 1	19p13.3	0.2535			ZNF330	-0.2545	0.00543929				BTAF1	0.2086	0.0168214	GDF11	0.2334	0.0127251
										HGNC:571	AP3S2	adaptor related protein complex 3 subunit sigma 2	15q26.1	-0.1834			SP140	-0.2534	0.0035954				NRCAM	0.2151	0.021398	CLEC2B	0.2394	0.0261358
										HGNC:17889	APEX2	apurinic/apyrimidinic endodeoxyribonuclease 2	Xp11.21	-0.1967			MICB	-0.2525	0.0025725				SOD1	0.2172	0.0238744	ADAMTS1	0.2479	0.0108873
										HGNC:646	ARAF	A-Raf proto-oncogene, serine/threonine kinase	Xp11.3	-0.2893			FCGR1A	-0.2525	0.00363949				ATRX	0.2256	0.00906537	XCL1	0.252	0.00370115
										HGNC:652	ARF1	ADP ribosylation factor 1	1q42.13	-0.2285			IRF7	-0.2522	0.00258101				CEP290	0.2263	0.0100242	XCL2	0.2742	0.00144039
										HGNC:661	ARFGAP3	ADP ribosylation factor GTPase activating protein 3	22q13.2	-0.1981			IL1B	-0.2509	0.00871608				ARHGAP5	0.2361	0.00635987	ANGPT1	0.3048	0.00175057
										HGNC:25482	ARGLU1	arginine and glutamate rich 1	13q33.3	0.2061			TRIM21	-0.2497	0.0082458				IMMP2L	0.2491	0.0056855	PDGFD	0.3085	0.000205132
										HGNC:675	ARHGAP5	Rho GTPase activating protein 5	14q12	0.2361			LILRB2	-0.2495	0.0160948				C12orf57	0.253	0.00377199
										HGNC:18239	ARHGAP17	Rho GTPase activating protein 17	16p12.1	-0.2207			STAT1	-0.2481	0.00344799				PHIP	0.2569	0.00285223
										HGNC:28951	ARHGAP25	Rho GTPase activating protein 25	2p13.3	-0.3062			PBX2P1	-0.2467	0.0313318				UBE3A	0.2651	0.00263222
										HGNC:17073	ARHGAP26	Rho GTPase activating protein 26	5q31.3	-0.2078			TAPBP	-0.2454	0.00393601				SMC3	0.2689	0.00157699
										HGNC:31813	ARHGAP27	Rho GTPase activating protein 27	17q21.31	-0.2294			TRIM34	-0.2443	0.012244				BTRC	0.2811	0.00291797
										HGNC:14580	ARHGEF11	Rho guanine nucleotide exchange factor 11	1q23.1	-0.2121			SHC1	-0.2427	0.00991701				NR3C2	0.3007	0.000453478
										HGNC:21726	ARHGEF17	Rho guanine nucleotide exchange factor 17	11q13.4	-0.231			DTX3L	-0.2397	0.00497603				RBM27	0.3155	0.0107701
										HGNC:694	ARL3	ADP ribosylation factor like GTPase 3	10q24.32	0.2499			BCL3	-0.2387	0.0056855
										HGNC:698	ARL4C	ADP ribosylation factor like GTPase 4C	2q37.1	0.2914			TADA2B	-0.2374	0.0273684
										HGNC:25192	ARL8A	ADP ribosylation factor like GTPase 8A	1q32.1	-0.2311			SCARF1	-0.2343	0.017184
										HGNC:24096	ARL17A	ADP ribosylation factor like GTPase 17A	17q21.31	-0.1942			LYN	-0.2323	0.00879437
										HGNC:25781	ARMC5	armadillo repeat containing 5	16p11.2	0.2701			ZCCHC2	-0.2311	0.00628072
										HGNC:26094	ARMCX6	armadillo repeat containing X-linked 6	Xq22.1	0.2577			CTF1	-0.2274	0.0103425
										HGNC:49917	ARMCX7P	armadillo repeat containing X-linked 7, pseudogene	Xq22.1	0.2327			FKBP1A	-0.2274	0.00754987
										HGNC:23366	ARPC5L	actin related protein 2/3 complex subunit 5 like	9q33.3	0.1912			WDFY3	-0.2272	0.0194434
										HGNC:2720	ASAP1	ArfGAP with SH3 domain, ankyrin repeat and PH domain 1	8q24.21-q24.22	-0.191			RELB	-0.2272	0.00968979
										HGNC:30437	ASPHD2	aspartate beta-hydroxylase domain containing 2	22q12.1	-0.3034			ZMAT5	-0.226	0.00715465
										HGNC:24007	ATAD3B	ATPase family AAA domain containing 3B	1p36.33	-0.2338			RNF157	-0.2257	0.00744604
										HGNC:16935	ATG7	autophagy related 7	3p25.3	-0.2606			TICAM1	-0.2252	0.00879437
										HGNC:588	ATG12	autophagy related 12	5q22.3	0.2441			SIGLEC1	-0.224	0.00763761
										HGNC:19962	ATG14	autophagy related 14	14q22.3	0.2053			IL2RG	-0.2223	0.0181906
										HGNC:13552	ATP11A	ATPase phospholipid transporting 11A	13q34	-0.2039			GDF7	-0.2208	0.0422265
										HGNC:24215	ATP13A1	ATPase 13A1	19p13.11	-0.2016			IRF1	-0.2198	0.0212554
										HGNC:886	ATRX	ATRX chromatin remodeler	Xq21.1	0.2256			CCR1	-0.2185	0.011383
										HGNC:10560	ATXN7	ataxin 7	3p14.1	-0.2267			RBCK1	-0.2174	0.01074
										HGNC:37931	ATXN7L3B	ataxin 7 like 3B	12q21.1	0.259			MYD88	-0.2173	0.012244
										HGNC:11390	AURKB	aurora kinase B	17p13.1	-0.3107			SMYD5	-0.2164	0.013648
										HGNC:928	B4GALT5	beta-1,4-galactosyltransferase 5	20q13.13	-0.2049			AGAP4	-0.2164	0.0499557
										HGNC:940	BAG4	BAG cochaperone 4	8p11.23	0.1808			FHL2	-0.2137	0.0130096
										HGNC:25163	BATF2	basic leucine zipper ATF-like transcription factor 2	11q13.1	-0.277			LILRA1	-0.2137	0.0162065
										HGNC:962	BAZ2A	bromodomain adjacent to zinc finger domain 2A	12q13.3	-0.2036			TRIM6	-0.2135	0.0335847
										HGNC:30000	BBS9	Bardet-Biedl syndrome 9	7p14.3	0.1886			LAMP3	-0.2131	0.0122462
										HGNC:14422	BBX	BBX high mobility group box domain containing	3q13.12	0.229			RNF38	-0.2128	0.0121036
										HGNC:16902	BCKDK	branched chain keto acid dehydrogenase kinase	16p11.2	-0.1883			CFB	-0.2122	0.0128806
										HGNC:998	BCL3	BCL3 transcription coactivator	19q13.32	-0.2387			TP53BP2	-0.212	0.0335847
										HGNC:32389	BDH2	3-hydroxybutyrate dehydrogenase 2	4q24	0.2433			ZNF652	-0.2117	0.0160948
										HGNC:23040	BEND3	BEN domain containing 3	6q21	-0.2289			HESX1	-0.2111	0.0423093
										HGNC:27990	BEX5	brain expressed X-linked 5	Xq22.1	0.2084			ZDHHC12	-0.2107	0.0155645
										HGNC:16034	BIVM	basic, immunoglobulin-like variable motif containing	13q33.1	0.2042			LY6E	-0.21	0.0187089
										HGNC:14211	BLNK	B cell linker	10q24.1	-0.2035			ZNF672	-0.2099	0.0340945
										HGNC:20914	BLOC1S3	biogenesis of lysosomal organelles complex 1 subunit 3	19q13.32	-0.189			C1QC	-0.2093	0.013137
										HGNC:1066	BMI1	BMI1 proto-oncogene, polycomb ring finger	10p12.2	0.2146			ANKRD13A	-0.2084	0.01884
[truncated: 1,481 more rows]

## Sheet: Suppl. Table S5
	Suppl.Table S5
[truncated: 321 more rows]

## Sheet: Supplementary Table S6
	Supplementary Table S6: Prior-knowledge gene set-based enrichment analysis of the blood transcriptomic data was applied for the adult and the infant blood sample datasets
[truncated: 6,806 more rows]

[truncated: 3 more sheets: Suppl.Table S7, Suppl. Table S8, Suppl. Table S9]
